# Supplementary material for: Bacterial genome-wide association study of hyper-virulent pneumococcal serotype 1 identifies genetic variation associated with neurotropism
Source: Commun Biol. 2020 Oct 8;3:559. doi: 10.1038/s42003-020-01290-9 (PMC7545184; doi:10.1038/s42003-020-01290-9)
Supplement: Supplementary file 3 — Supplementary Data 1 [file 42003_2020_1290_MOESM3_ESM.xlsx]

## Sheet: Sheet1
Sample ID	Lane ID	MLST	GPSC lineage	Clade (BAPS)	Isolate group	Source	Sample accession	Run accession	Country	Serotype	Age (years)	Day	Month	Year
PI0037	11658_1#58	612	GPSC2	2	CNS	CSF	ERS355826	ERR433824	Senegal	1	1.5		5	2010
ZA_GPS_SP443	12837_3#28	612	GPSC2	2	CNS	CSF	ERS428793	ERR568632	South Africa	1	33		2	2006
ZA_GPS_SP607	12837_5#18	612	GPSC2	2	CNS	CSF	ERS428959	ERR570419	South Africa	1	28		3	2006
ZA_GPS_SP211	12837_5#48	612	GPSC2	2	CNS	CSF	ERS428989	ERR570447	South Africa	1	4		1	2005
GPS_ZA_735	13415_4#23	612	GPSC2	2	CNS	CSF	ERS464300	ERR600333	South Africa	1	5		2	2007
GPS_ZA_800	13415_4#88	612	GPSC2	2	CNS	CSF	ERS464365	ERR600397	South Africa	1	33		2	2007
GPS_ZA_851	13415_5#43	612	GPSC2	2	CNS	CSF	ERS464416	ERR600447	South Africa	1	24		3	2007
GPS_ZA_1087	13415_7#87	612	GPSC2	2	CNS	CSF	ERS464699	ERR633016	South Africa	1	0.0821918		9	2009
GPS_ZA_1170	13415_8#74	612	GPSC2	2	CNS	CSF	ERS464782	ERR633096	South Africa	1	5		1	2010
GPS_ZA_1437	14257_1#60	612	GPSC2	2	CNS	CSF	ERS508471	ERR701837	South Africa	1	6		6	2008
GPS_ZA_1505	14410_8#33	612	GPSC2	2	CNS	CSF	ERS508419	ERR714475	South Africa	1	32		6	2008
GPS_ZA_1705	14412_1#43	612	GPSC2	2	CNS	CSF	ERS508734	ERR714580	South Africa	1	4		5	2007
GPS_ZA_1611	14566_4#44	612	GPSC2	2	CNS	CSF	ERS508654	ERR730709	South Africa	1	43		3	2009
GPS_ZA_2250	14913_2#18	612	GPSC2	2	CNS	CSF	ERS566379	ERR773832	South Africa	1	32		10	2011
GPS_ZA_2269	14913_2#37	612	GPSC2	2	CNS	CSF	ERS566426	ERR773851	South Africa	1	0.0136986		11	2011
GPS_ZA_2833	17175_7#39	612	GPSC2	2	CNS	CSF	ERS708331	ERR1066232	South Africa	1	48		4	2014
15	4525_2#5	612	GPSC2	2	CNS	CSF	ERS005539	ERR357214	South Africa	1	5	19	1	2005
GPS_ZA_2012	14566_6#65	612	GPSC2	2	Non-CNS	Peritoneal fluid	ERS509055	ERR730920	South Africa	1	3		10	2010
PNI0197	11791_1#51	612	GPSC2	2	Non-CNS	Knee aspirate	ERS355862	ERR438994	The Gambia	1	50		4	1998
PNI0299	11658_1#88	612	GPSC2	2	Non-CNS	Blood	ERS355891	ERR433853	The Gambia	1	0.833333		10	1999
ZA_GPS_SP293	12837_1#51	612	GPSC2	2	Non-CNS	Blood	ERS428640	ERR568481	South Africa	1	4		5	2005
ZA_GPS_SP248	12837_1#6	612	GPSC2	2	Non-CNS	Blood	ERS428595	ERR568438	South Africa	1	2		6	2005
ZA_GPS_SP346	12837_2#18	612	GPSC2	2	Non-CNS	Blood	ERS428695	ERR568535	South Africa	1	4		2	2005
ZA_GPS_SP442	12837_3#27	612	GPSC2	2	Non-CNS	Blood	ERS428792	ERR568631	South Africa	1	65		11	2005
ZA_GPS_SP472	12837_3#58	612	GPSC2	2	Non-CNS	Blood	ERS428823	ERR568660	South Africa	1	2		11	2005
ZA_GPS_SP476	12837_3#62	612	GPSC2	2	Non-CNS	Blood	ERS428827	ERR568664	South Africa	1	4		2	2006
ZA_GPS_SP480	12837_3#66	612	GPSC2	2	Non-CNS	Blood	ERS428831	ERR568668	South Africa	1	2		11	2005
ZA_GPS_SP565	12837_4#63	612	GPSC2	2	Non-CNS	Blood	ERS428916	ERR568749	South Africa	1	34		6	2006
ZA_GPS_SP614	12837_5#25	612	GPSC2	2	Non-CNS	Blood	ERS428966	ERR570426	South Africa	1	4		5	2006
GPS_ZA_647	13414_8#30	612	GPSC2	2	Non-CNS	Blood	ERS464212	ERR632897	South Africa	1	0.583333		8	2006
GPS_ZA_716	13415_4#4	612	GPSC2	2	Non-CNS	Blood	ERS464281	ERR600315	South Africa	1	5		1	2007
GPS_ZA_868	13415_5#60	612	GPSC2	2	Non-CNS	Blood	ERS464480	ERR600464	South Africa	1	1		3	2007
GPS_ZA_877	13415_5#69	612	GPSC2	2	Non-CNS	Blood	ERS464489	ERR600473	South Africa	1	4		2	2007
GPS_ZA_948	13415_6#44	612	GPSC2	2	Non-CNS	Blood	ERS464560	ERR600544	South Africa	1	3		7	2009
GPS_ZA_954	13415_6#50	612	GPSC2	2	Non-CNS	Blood	ERS464566	ERR600550	South Africa	1	4		9	2007
GPS_ZA_999	13415_6#95	612	GPSC2	2	Non-CNS	Blood	ERS464611	ERR600594	South Africa	1	55		8	2009
GPS_ZA_1110	13415_8#14	612	GPSC2	2	Non-CNS	Blood	ERS464722	ERR633037	South Africa	1	2		5	2009
GPS_ZA_1134	13415_8#38	612	GPSC2	2	Non-CNS	Blood	ERS464746	ERR633061	South Africa	1	4		5	2009
GPS_ZA_1262	13470_1#70	612	GPSC2	2	Non-CNS	Blood	ERS464874	ERR646599	South Africa	1	3		3	2010
GPS_ZA_1393	14257_1#16	612	GPSC2	2	Non-CNS	Blood	ERS508337	ERR701793	South Africa	1	4		5	2008
GPS_ZA_1446	14257_1#69	612	GPSC2	2	Non-CNS	Blood	ERS508499	ERR701846	South Africa	1	5		6	2008
GPS_ZA_1455	14257_1#78	612	GPSC2	2	Non-CNS	Blood	ERS508526	ERR701855	South Africa	1	0.666667		5	2008
GPS_ZA_1745	14412_1#83	612	GPSC2	2	Non-CNS	Blood	ERS508835	ERR714620	South Africa	1	18		10	2008
GPS_ZA_1882	14412_2#30	612	GPSC2	2	Non-CNS	Blood	ERS509158	ERR714662	South Africa	1	4		9	2010
GPS_ZA_1888	14412_2#36	612	GPSC2	2	Non-CNS	Blood	ERS508876	ERR714668	South Africa	1	40		10	2010
GPS_ZA_1653	14566_4#86	612	GPSC2	2	Non-CNS	Blood	ERS508766	ERR730751	South Africa	1	3		10	2009
GPS_ZA_1828	14566_5#71	612	GPSC2	2	Non-CNS	Blood	ERS508823	ERR730831	South Africa	1	4		5	2010
GPS_ZA_1980	14566_6#33	612	GPSC2	2	Non-CNS	Blood	ERS508992	ERR730888	South Africa	1	10		10	2010
GPS_ZA_2006	14566_6#59	612	GPSC2	2	Non-CNS	Blood	ERS509043	ERR730914	South Africa	1	2		1	2011
GPS_ZA_2008	14566_6#61	612	GPSC2	2	Non-CNS	Blood	ERS509047	ERR730916	South Africa	1	28		2	2011
GPS_ZA_2211	14913_3#74	612	GPSC2	2	Non-CNS	Blood	ERS566437	ERR773982	South Africa	1	1		8	2011
GPS_ZA_2225	14913_3#88	612	GPSC2	2	Non-CNS	Blood	ERS566481	ERR773996	South Africa	1	4		9	2011
GPS_ZA_2400	14913_4#73	612	GPSC2	2	Non-CNS	Blood	ERS566549	ERR774075	South Africa	1	4		2	2012
GPS_ZA_2405	14913_4#78	612	GPSC2	2	Non-CNS	Blood	ERS566560	ERR774080	South Africa	1	3		5	2012
GPS_ZA_2736	14913_6#29	612	GPSC2	2	Non-CNS	Blood	ERS566892	ERR774218	South Africa	1	0.166667		9	2013
GPS_ZA_2431	14913_7#9	612	GPSC2	2	Non-CNS	Blood	ERS566587	ERR774293	South Africa	1	60		7	2012
13	4525_1#4	612	GPSC2	2	Non-CNS	Blood	ERS005529	ERR023574	South Africa	1	14	25	12	2004
5	4525_1#8	612	GPSC2	2	Non-CNS	Blood	ERS005533	ERR023578	South Africa	1	1	20	8	2004
24	4525_2#2	612	GPSC2	2	Non-CNS	Blood	ERS005538	ERR357211	South Africa	1	10	8	6	2005
31	4525_3#8	612	GPSC2	2	Non-CNS	Blood	ERS005556	ERR023591	South Africa	1	8	22	2	2006
40	4525_5#5	612	GPSC2	2	Non-CNS	Blood	ERS005570	ERR023601	South Africa	1	6	16	3	2007
43	4525_5#8	612	GPSC2	2	Non-CNS	Blood	ERS005569	ERR023604	South Africa	1	7	6	6	2007
54	4525_6#7	612	GPSC2	2	Non-CNS	Blood	ERS005579	ERR023616	South Africa	1	32	6	9	2008
56	4525_6#9	612	GPSC2	2	Non-CNS	Blood	ERS005586	ERR023618	South Africa	1	0.666667	8	1	2008
GPS_ZA_3050	17138_3#11	612	GPSC2	2	Non-CNS	Blood	ERS708634	ERR1065401	South Africa	1	10		6	2014
GPS_ZA_3058	17138_3#47	612	GPSC2	2	Non-CNS	Blood	ERS708533	ERR1065437	South Africa	1	5		9	2014
GPS_ZA_3062	17138_3#72	612	GPSC2	2	Non-CNS	Blood	ERS708584	ERR1065462	South Africa	1	4		7	2014
GPS_ZA_2882	17175_7#90	612	GPSC2	2	Non-CNS	Blood	ERS708436	ERR1066283	South Africa	1	4		1	2014
GPS_ZA_2902	17175_8#20	612	GPSC2	2	Non-CNS	Blood	ERS708293	ERR1066304	South Africa	1	28		8	2014
PI0056	11658_1#33	618	GPSC2	3	CNS	CSF	ERS355792	ERR433800	Ghana	1	-9		4	2010
PI0042	11658_1#34	618	GPSC2	3	CNS	CSF	ERS355793	ERR433801	Togo	1	0.166667		11	2007
PI0004	11658_1#37	618	GPSC2	3	CNS	CSF	ERS355796	ERR433804	Senegal	1	1.75		4	2010
PI0124	11658_1#40	618	GPSC2	3	CNS	CSF	ERS355800	ERR433807	The Gambia	1	1.66667		4	2011
PI0010	11658_1#45	618	GPSC2	3	CNS	CSF	ERS355805	ERR433811	Senegal	1	-9		NA	2009
PI0043	11658_1#50	618	GPSC2	3	CNS	CSF	ERS355812	ERR433816	Togo	1	0.583333		1	2008
PI0014	11658_1#51	618	GPSC2	3	CNS	CSF	ERS355814	ERR433817	Senegal	1	-9		NA	2009
PI0096	11658_1#53	618	GPSC2	3	CNS	CSF	ERS355816	ERR433819	Benin	1	4		10	2010
PI0015	11658_1#54	618	GPSC2	3	CNS	CSF	ERS355818	ERR433820	Senegal	1	-9		3	2011
PI0002	11658_1#56	618	GPSC2	3	CNS	CSF	ERS355820	ERR433822	Senegal	1	3		3	2010
PNI0427	11658_1#73	618	GPSC2	3	CNS	CSF	ERS355867	ERR433839	The Gambia	1	0.5		5	2001
PNI0372	11658_1#79	618	GPSC2	3	CNS	CSF	ERS355878	ERR433845	The Gambia	1	0.416667		7	2007
PI0006	11791_1#30	618	GPSC2	3	CNS	CSF	ERS355798	ERR438975	Senegal	1	0.333333		3	2010
PI0045	11791_1#33	618	GPSC2	3	CNS	CSF	ERS355821	ERR438977	Togo	1	0.0833333		1	2009
GPS_GM_0439	14410_7#6	3581	GPSC2	3	CNS	CSF	ERS497185	ERR714363	The Gambia	1	3		6	2002
PI0030	11658_1#48	618	GPSC2	3	Non-CNS	Pleural aspirate	ERS355809	ERR433814	The Gambia	1	4.41667		3	2010
PI0091	11658_1#35	618	GPSC2	3	Non-CNS	Lung aspirate	ERS355794	ERR433802	The Gambia	1	1.08333		12	2010
PNI0087	11658_1#23	618	GPSC2	3	Non-CNS	Blood	ERS355777	ERR433791	The Gambia	1	48		2	1997
PNI0222	11658_1#25	618	GPSC2	3	Non-CNS	Blood	ERS355779	ERR433793	The Gambia	1	4		4	1999
PI0031	11658_1#38	618	GPSC2	3	Non-CNS	Blood	ERS355797	ERR433805	The Gambia	1	4.41667		3	2010
PI0125	11658_1#42	618	GPSC2	3	Non-CNS	Blood	ERS355802	ERR433809	The Gambia	1	1.58333		5	2011
PI0032	11658_1#46	618	GPSC2	3	Non-CNS	Blood	ERS355806	ERR433812	The Gambia	1	1.58333		4	2010
PNI0285	11658_1#74	618	GPSC2	3	Non-CNS	Blood	ERS355871	ERR433840	The Gambia	1	8		5	1996
PNI0267	11658_1#75	618	GPSC2	3	Non-CNS	Blood	ERS355873	ERR433841	The Gambia	1	50		2	1996
PNI0198	11658_1#85	618	GPSC2	3	Non-CNS	Blood	ERS355887	ERR433850	The Gambia	1	3		5	1998
PNI0277	11658_1#90	618	GPSC2	3	Non-CNS	Blood	ERS355895	ERR433855	The Gambia	1	4		4	1996
PNI0279	11658_8#23	618	GPSC2	3	Non-CNS	Blood	ERS355875	ERR433964	The Gambia	1	1.41667		5	1996
PNI0169	11791_1#42	618	GPSC2	3	Non-CNS	Blood	ERS355847	ERR438986	The Gambia	1	71		11	1997
PNI0569	11791_1#44	618	GPSC2	3	Non-CNS	Blood	ERS355849	ERR438987	The Gambia	1	0.666667		7	2003
PNI0469	11791_1#45	618	GPSC2	3	Non-CNS	Blood	ERS355850	ERR438988	The Gambia	1	4		1	2002
PNI0295	11791_1#55	618	GPSC2	3	Non-CNS	Blood	ERS355870	ERR438998	The Gambia	1	47		3	1996
PNI0290	11791_1#56	618	GPSC2	3	Non-CNS	Blood	ERS355872	ERR438999	The Gambia	1	38		8	1996
PI0126	11940_1#10	618	GPSC2	3	Non-CNS	Blood	ERS355803	ERR467043	The Gambia	1	0.25		5	2011
PNI0373	11940_1#12	618	GPSC2	3	Non-CNS	Blood	ERS355848	ERR467045	The Gambia	1	0.416667		7	2000
GPS_ZA_938	13415_6#34	618	GPSC2	3	Non-CNS	Blood	ERS464550	ERR600534	South Africa	1	4		9	2007
GPS_GM_0424	14410_6#76	618	GPSC2	3	Non-CNS	Blood	ERS497128	ERR714348	The Gambia	1	-9		6	2003
GPS_GM_0428	14410_6#80	618	GPSC2	3	Non-CNS	Blood	ERS497145	ERR714352	The Gambia	1	-9		6	2002
GPS_GM_0452	14410_7#19	618	GPSC2	3	Non-CNS	Blood	ERS497235	ERR714376	The Gambia	1	20		5	2003
GPS_GM_0458	14410_7#25	618	GPSC2	3	Non-CNS	Blood	ERS497260	ERR714382	The Gambia	1	-9		6	2002
GPS_GM_0459	14410_7#26	618	GPSC2	3	Non-CNS	Blood	ERS497264	ERR714383	The Gambia	1	7		1	2003
GPS_GM_0466	14410_7#33	618	GPSC2	3	Non-CNS	Blood	ERS497291	ERR714390	The Gambia	1	27		5	2002
GPS_GM_0471	14410_7#38	618	GPSC2	3	Non-CNS	Blood	ERS497310	ERR714395	The Gambia	1	30		10	2002
GPS_GM_0472	14410_7#39	618	GPSC2	3	Non-CNS	Blood	ERS497314	ERR714396	The Gambia	1	-9		6	2002
GPS_GM_0493	14410_7#60	618	GPSC2	3	Non-CNS	Blood	ERS497391	ERR714417	The Gambia	1	6		9	2002
GPS_GM_0508	14410_7#75	618	GPSC2	3	Non-CNS	Blood	ERS497433	ERR714432	The Gambia	1	-9		5	2003
GPS_GM_1218	15531_7#36	618	GPSC2	3	Non-CNS	Blood	ERS627317	ERR870322	The Gambia	1	-9		4	2005
GPS_GM_1222	15531_7#40	618	GPSC2	3	Non-CNS	Blood	ERS627321	ERR870326	The Gambia	1	2		5	2004
GPS_NG_MMB1382	21999_8#140	618	GPSC2	3	Non-CNS	Blood	ERS1813870	ERR2089585	Nigeria	1	4.83333		3	2015
PNI_637	6309_7#1	618	GPSC2	3	Non-CNS	Blood	ERS024640	ERR042184	The Gambia	1	-9	4	7	2005
PNI_640	6309_7#2	618	GPSC2	3	Non-CNS	Blood	ERS024641	ERR042185	The Gambia	1	1.33333	29	4	2005
PNI_670	6309_7#4	618	GPSC2	3	Non-CNS	Blood	ERS024643	ERR042187	The Gambia	1	32	19	7	2006
GPS_GM_0446	14410_7#13	2084	GPSC2	3	Non-CNS	Blood	ERS497210	ERR714370	The Gambia	1	-9		6	2002
GPS_GM_0512	14410_7#79	2084	GPSC2	3	Non-CNS	Blood	ERS497437	ERR714436	The Gambia	1	53		6	2002
GPS_GM_0414_R1	15873_3#15	2084	GPSC2	3	Non-CNS	Blood	ERS654393	ERR913249	The Gambia	1	3		8	2003
PSP_671	6308_7#4	2084	GPSC2	3	Non-CNS	Blood	ERS024667	ERR042140	The Gambia	1	0.75	19	2	2008
PNI0214	11658_1#81	3579	GPSC2	3	Non-CNS	Blood	ERS355882	ERR433847	The Gambia	1	42		6	1998
GPS_GM_0429	14410_6#81	3581	GPSC2	3	Non-CNS	Pleural aspirate	ERS497150	ERR714353	The Gambia	1	5		6	2002
GPS_GM_0315	14410_4#52	3081	GPSC2	4	CNS	CSF	ERS497311	ERR714154	The Gambia	1	2.58		12	2012
GPS_GM_0444	14410_7#11	3081	GPSC2	4	CNS	CSF	ERS497202	ERR714368	The Gambia	1	50		8	2008
GPS_GM_0781	14520_6#73	3081	GPSC2	4	CNS	CSF	ERS525125	ERR730401	The Gambia	1	0.0833333		2	2012
GPS_GM_0808	14520_7#5	3081	GPSC2	4	CNS	CSF	ERS525146	ERR730428	The Gambia	1	2.08		5	2010
GPS_GM_0809	14520_7#6	3081	GPSC2	4	CNS	CSF	ERS525148	ERR730429	The Gambia	1	-9		5	2010
GPS_GM_1011	15531_5#31	3081	GPSC2	4	CNS	CSF	ERS627064	ERR870128	The Gambia	1	0.25		1	2004
Sn_097	6308_7#22	3081	GPSC2	4	CNS	CSF	ERS024685	ERR042158	Senegal	1	0.333333	3	10	2010
Sn_490	6308_7#23	3081	GPSC2	4	CNS	CSF	ERS024686	ERR042159	Senegal	1	2.08333	26	5	2010
Sn_252	6308_7#24	3081	GPSC2	4	CNS	CSF	ERS024726	ERR042160	Senegal	1	3	29	3	2010
Sn_511	6308_8#1	3081	GPSC2	4	CNS	CSF	ERS024688	ERR042161	Senegal	1	62	31	5	2010
PNI_782	6309_7#18	3081	GPSC2	4	CNS	CSF	ERS024742	ERR042201	The Gambia	1	50	8	9	2008
GPS_GM_2482	19341_1#2	12197	GPSC2	4	CNS	CSF	ERS811917	ERR1453285	The Gambia	1	8		5	2015
GPS_GM_2688	20402_4#2	12197	GPSC2	4	CNS	CSF	ERS1222235	ERR1658069	The Gambia	1	10		5	2015
GPS_GM_0771	14520_6#63	3081	GPSC2	4	Non-CNS	Pus	ERS525112	ERR730391	The Gambia	1	0.916667		2	2012
PI0093	10395_5#30	3081	GPSC2	4	Non-CNS	Lung aspirate	ERS242914	ERR352020	The Gambia	1	1.16667		12	2010
GPS_GM_0264	14410_4#1	3081	GPSC2	4	Non-CNS	Lung aspirate	ERS497399	ERR714103	The Gambia	1	11		3	2010
GPS_GM_0283	14410_4#20	3081	GPSC2	4	Non-CNS	Lung aspirate	ERS497163	ERR714122	The Gambia	1	3.42		10	2012
GPS_GM_0344	14410_4#81	3081	GPSC2	4	Non-CNS	Lung aspirate	ERS497410	ERR714183	The Gambia	1	2.42		5	2011
GPS_GM_0345	14410_4#82	3081	GPSC2	4	Non-CNS	Lung aspirate	ERS497413	ERR714184	The Gambia	1	1.17		4	2012
GPS_GM_0202	14410_5#24	3081	GPSC2	4	Non-CNS	Lung aspirate	ERS497175	ERR714211	The Gambia	1	30		5	2010
GPS_GM_0213	14410_5#35	3081	GPSC2	4	Non-CNS	Lung aspirate	ERS497212	ERR714222	The Gambia	1	0.666667		10	2009
GPS_GM_0220	14410_5#42	3081	GPSC2	4	Non-CNS	Lung aspirate	ERS497240	ERR714229	The Gambia	1	4		9	2009
GPS_GM_0223	14410_5#45	3081	GPSC2	4	Non-CNS	Lung aspirate	ERS497251	ERR714232	The Gambia	1	6		12	2009
GPS_GM_0228	14410_5#50	3081	GPSC2	4	Non-CNS	Lung aspirate	ERS497270	ERR714237	The Gambia	1	1.67		9	2010
GPS_GM_0185	14410_5#7	3081	GPSC2	4	Non-CNS	Lung aspirate	ERS497115	ERR714194	The Gambia	1	1.42		8	2013
GPS_GM_0374	14410_6#26	3081	GPSC2	4	Non-CNS	Lung aspirate	ERS497195	ERR714298	The Gambia	1	1.58		5	2010
GPS_GM_0412	14410_6#64	3081	GPSC2	4	Non-CNS	Lung aspirate	ERS497360	ERR714336	The Gambia	1	1.17		6	2011
GPS_GM_0485	14410_7#52	3081	GPSC2	4	Non-CNS	Lung aspirate	ERS497367	ERR714409	The Gambia	1	1.33		6	2007
GPS_GM_0913	15378_2#30	3081	GPSC2	4	Non-CNS	Lung aspirate	ERS627017	ERR862288	The Gambia	1	1.66		5	2010
GPS_GM_0916	15531_4#50	3081	GPSC2	4	Non-CNS	Lung aspirate	ERS627022	ERR870052	The Gambia	1	15		8	2011
GPS_GM_0971	15531_4#89	3081	GPSC2	4	Non-CNS	Lung aspirate	ERS627100	ERR870091	The Gambia	1	3.5		2	2011
GPS_GM_1033	15531_5#53	3081	GPSC2	4	Non-CNS	Lung aspirate	ERS627132	ERR870150	The Gambia	1	-9		3	2012
GPS_GM_1111	15531_6#24	3081	GPSC2	4	Non-CNS	Lung aspirate	ERS627210	ERR870216	The Gambia	1	9		7	2014
GPS_GM_1121	15531_6#34	3081	GPSC2	4	Non-CNS	Lung aspirate	ERS627220	ERR870226	The Gambia	1	7		9	2014
GPS_GM_0368_R1	15873_3#10	3081	GPSC2	4	Non-CNS	Lung aspirate	ERS654388	ERR913244	The Gambia	1	10		4	2012
GPS_GM_2639	19341_1#158	3081	GPSC2	4	Non-CNS	Lung aspirate	ERS812015	ERR1453441	The Gambia	1	8		3	2015
GPS_GM_0215_R1	21523_1#25	3081	GPSC2	4	Non-CNS	Lung aspirate	ERS1813494	ERR2089207	The Gambia	1	3.33		3	2010
GPS_GM_0224_R1	21523_1#49	3081	GPSC2	4	Non-CNS	Lung aspirate	ERS1813518	ERR2089231	The Gambia	1	8		12	2010
PNI_698	6309_7#7	3081	GPSC2	4	Non-CNS	Lung aspirate	ERS024646	ERR042190	The Gambia	1	11	4	7	2007
GPS_GM_1494	15873_4#59	3081	GPSC2	4	Non-CNS	Lung aspirate	ERS654563	ERR913374	The Gambia	1	6		12	2014
GPS_GM_0273	14410_4#10	3081	GPSC2	4	Non-CNS	Blood	ERS497124	ERR714112	The Gambia	1	4		3	2013
GPS_GM_0274	14410_4#11	3081	GPSC2	4	Non-CNS	Blood	ERS497127	ERR714113	The Gambia	1	5		6	2011
GPS_GM_0267	14410_4#4	3081	GPSC2	4	Non-CNS	Blood	ERS497110	ERR714106	The Gambia	1	3		8	2013
GPS_GM_0306	14410_4#43	3081	GPSC2	4	Non-CNS	Blood	ERS497277	ERR714145	The Gambia	1	11		2	2012
GPS_GM_0317	14410_4#54	3081	GPSC2	4	Non-CNS	Blood	ERS497319	ERR714156	The Gambia	1	2.66		2	2013
GPS_GM_0319	14410_4#56	3081	GPSC2	4	Non-CNS	Blood	ERS497327	ERR714158	The Gambia	1	7		9	2012
GPS_GM_0334	14410_4#71	3081	GPSC2	4	Non-CNS	Blood	ERS497380	ERR714173	The Gambia	1	0.75		5	2010
GPS_GM_0348	14410_4#85	3081	GPSC2	4	Non-CNS	Blood	ERS497422	ERR714187	The Gambia	1	1.58		11	2013
GPS_GM_0196	14410_5#18	3081	GPSC2	4	Non-CNS	Blood	ERS497153	ERR714205	The Gambia	1	1.17		7	2013
GPS_GM_0199	14410_5#21	3081	GPSC2	4	Non-CNS	Blood	ERS497165	ERR714208	The Gambia	1	2.83		6	2010
GPS_GM_0221	14410_5#43	3081	GPSC2	4	Non-CNS	Blood	ERS497243	ERR714230	The Gambia	1	1.33		9	2009
GPS_GM_0222	14410_5#44	3081	GPSC2	4	Non-CNS	Blood	ERS497247	ERR714231	The Gambia	1	50		12	2009
GPS_GM_0225	14410_5#47	3081	GPSC2	4	Non-CNS	Blood	ERS497259	ERR714234	The Gambia	1	0.833333		5	2010
GPS_GM_0226	14410_5#48	3081	GPSC2	4	Non-CNS	Blood	ERS497263	ERR714235	The Gambia	1	1.92		12	2009
GPS_GM_0362	14410_6#14	3081	GPSC2	4	Non-CNS	Blood	ERS497156	ERR714286	The Gambia	1	0.5		7	2011
GPS_GM_0367	14410_6#19	3081	GPSC2	4	Non-CNS	Blood	ERS497174	ERR714291	The Gambia	1	0.25		6	2011
GPS_GM_0381	14410_6#33	3081	GPSC2	4	Non-CNS	Blood	ERS497225	ERR714305	The Gambia	1	4.33		12	2011
GPS_GM_0386	14410_6#38	3081	GPSC2	4	Non-CNS	Blood	ERS497245	ERR714310	The Gambia	1	2.41		9	2009
GPS_GM_0387	14410_6#39	3081	GPSC2	4	Non-CNS	Blood	ERS497250	ERR714311	The Gambia	1	4		4	2012
GPS_GM_0352	14410_6#4	3081	GPSC2	4	Non-CNS	Blood	ERS497119	ERR714276	The Gambia	1	0.916667		5	2013
GPS_GM_0389	14410_6#41	3081	GPSC2	4	Non-CNS	Blood	ERS497258	ERR714313	The Gambia	1	0.916667		12	2011
GPS_GM_0404	14410_6#56	3081	GPSC2	4	Non-CNS	Blood	ERS497325	ERR714328	The Gambia	1	1.42		3	2013
GPS_GM_0356	14410_6#8	3081	GPSC2	4	Non-CNS	Blood	ERS497133	ERR714280	The Gambia	1	2.67		4	2012
GPS_GM_0430	14410_6#82	3081	GPSC2	4	Non-CNS	Blood	ERS497154	ERR714354	The Gambia	1	-9		4	2008
GPS_GM_0434	14410_7#1	3081	GPSC2	4	Non-CNS	Blood	ERS497170	ERR714358	The Gambia	1	0.25		12	2007
GPS_GM_0479	14410_7#46	3081	GPSC2	4	Non-CNS	Blood	ERS497343	ERR714403	The Gambia	1	7		5	2008
GPS_GM_0502	14410_7#69	3081	GPSC2	4	Non-CNS	Blood	ERS497418	ERR714426	The Gambia	1	-9		4	2008
GPS_GM_0516	14410_7#83	3081	GPSC2	4	Non-CNS	Blood	ERS497441	ERR714440	The Gambia	1	43		12	2007
GPS_GM_0880	14520_7#77	3081	GPSC2	4	Non-CNS	Blood	ERS525224	ERR730500	The Gambia	1	37		5	2012
GPS_GM_0881	14520_7#78	3081	GPSC2	4	Non-CNS	Blood	ERS525225	ERR730501	The Gambia	1	8		3	2012
GPS_GM_0882	14520_7#79	3081	GPSC2	4	Non-CNS	Blood	ERS525226	ERR730502	Senegal	1	16		1	2012
GPS_GM_0977	15378_2#50	3081	GPSC2	4	Non-CNS	Blood	ERS627109	ERR862308	The Gambia	1	3		7	2010
GPS_GM_0989	15531_5#10	3081	GPSC2	4	Non-CNS	Blood	ERS627126	ERR870107	The Gambia	1	-9		4	2010
GPS_GM_0994	15531_5#15	3081	GPSC2	4	Non-CNS	Blood	ERS627002	ERR870112	The Gambia	1	-9		6	2008
GPS_GM_1020	15531_5#40	3081	GPSC2	4	Non-CNS	Blood	ERS627092	ERR870137	The Gambia	1	-9		3	2012
GPS_GM_1104	15531_6#18	3081	GPSC2	4	Non-CNS	Blood	ERS627203	ERR870210	The Gambia	1	4.08		8	2014
GPS_GM_1109	15531_6#22	3081	GPSC2	4	Non-CNS	Blood	ERS627208	ERR870214	The Gambia	1	2		6	2014
GPS_GM_1116	15531_6#29	3081	GPSC2	4	Non-CNS	Blood	ERS627215	ERR870221	The Gambia	1	28		6	2014
GPS_GM_1119	15531_6#32	3081	GPSC2	4	Non-CNS	Blood	ERS627218	ERR870224	The Gambia	1	5		6	2014
GPS_GM_1124	15531_6#37	3081	GPSC2	4	Non-CNS	Blood	ERS627223	ERR870229	The Gambia	1	3.25		4	2014
GPS_GM_1132	15531_6#45	3081	GPSC2	4	Non-CNS	Blood	ERS627231	ERR870237	The Gambia	1	0.416667		3	2014
GPS_GM_1141	15531_6#54	3081	GPSC2	4	Non-CNS	Blood	ERS627240	ERR870246	The Gambia	1	2.66		4	2014
GPS_GM_1145	15531_6#58	3081	GPSC2	4	Non-CNS	Blood	ERS627244	ERR870250	The Gambia	1	2		1	2014
GPS_GM_1147	15531_6#60	3081	GPSC2	4	Non-CNS	Blood	ERS627246	ERR870252	The Gambia	1	1.75		5	2014
GPS_GM_1150	15531_6#63	3081	GPSC2	4	Non-CNS	Blood	ERS627249	ERR870255	The Gambia	1	3		7	2014
GPS_GM_1157	15531_6#70	3081	GPSC2	4	Non-CNS	Blood	ERS627256	ERR870262	The Gambia	1	4		7	2014
GPS_GM_1294	15873_2#57	3081	GPSC2	4	Non-CNS	Blood	ERS654343	ERR913209	The Gambia	1	0.333333		6	2014
GPS_GM_1296	15873_2#59	3081	GPSC2	4	Non-CNS	Blood	ERS654345	ERR913211	The Gambia	1	42		8	2007
GPS_GM_1492	15873_4#58	3081	GPSC2	4	Non-CNS	Blood	ERS654561	ERR913373	The Gambia	1	3		2	2014
GPS_GM_1491	15873_5#66	3081	GPSC2	4	Non-CNS	Blood	ERS654560	ERR913462	The Gambia	1	6		12	2014
GPS_GM_2645	19341_1#164	3081	GPSC2	4	Non-CNS	Blood	ERS812021	ERR1453447	The Gambia	1	2.5		4	2015
GPS_GM_2646	19341_1#165	3081	GPSC2	4	Non-CNS	Blood	ERS812022	ERR1453448	The Gambia	1	0.416667		4	2015
GPS_GM_2794	20402_4#106	3081	GPSC2	4	Non-CNS	Blood	ERS1222341	ERR1658173	The Gambia	1	31		7	2015
GPS_GM_0193_R1	21523_1#39	3081	GPSC2	4	Non-CNS	Blood	ERS1813507	ERR2089221	The Gambia	1	43		6	2009
GPS_GM_3080	21523_1#58	3081	GPSC2	4	Non-CNS	Blood	ERS1813527	ERR2089240	The Gambia	1	-9		12	2014
PSP_1982	6308_7#10	3081	GPSC2	4	Non-CNS	Blood	ERS024673	ERR042146	The Gambia	1	7	14	5	2009
PSP_4022	6308_7#11	3081	GPSC2	4	Non-CNS	Blood	ERS024674	ERR042147	The Gambia	1	3.75	28	12	2009
PSP_3955	6308_7#12	3081	GPSC2	4	Non-CNS	Blood	ERS024738	ERR042148	The Gambia	1	50	9	12	2009
PSP_2227	6308_7#13	3081	GPSC2	4	Non-CNS	Blood	ERS024676	ERR042149	The Gambia	1	43	18	6	2009
PSP_678	6308_7#2	3081	GPSC2	4	Non-CNS	Blood	ERS024665	ERR042138	The Gambia	1	0.916667	9	9	2008
PSP_787	6308_7#3	3081	GPSC2	4	Non-CNS	Blood	ERS024735	ERR042139	The Gambia	1	1.41667	23	3	2008
PSP_636	6308_7#5	3081	GPSC2	4	Non-CNS	Blood	ERS024668	ERR042141	The Gambia	1	35	4	2	2008
PSP_2519	6308_7#8	3081	GPSC2	4	Non-CNS	Blood	ERS024671	ERR042144	The Gambia	1	3.75	21	7	2009
PSP_3969	6308_7#9	3081	GPSC2	4	Non-CNS	Blood	ERS024721	ERR042145	The Gambia	1	1.91667	15	12	2009
PNI_694	6309_7#14	3081	GPSC2	4	Non-CNS	Blood	ERS024653	ERR042197	The Gambia	1	42	22	3	2007
PNI_773	6309_7#15	3081	GPSC2	4	Non-CNS	Blood	ERS024715	ERR042198	The Gambia	1	7	16	5	2008
PNI_766	6309_7#16	3081	GPSC2	4	Non-CNS	Blood	ERS024655	ERR042199	The Gambia	1	9	21	1	2008
PNI_760	6309_7#17	3081	GPSC2	4	Non-CNS	Blood	ERS024656	ERR042200	The Gambia	1	1.41667	23	2	2008
PSP_503	6309_7#21	3081	GPSC2	4	Non-CNS	Blood	ERS024717	ERR042204	The Gambia	1	4.91667	2	12	2007
PSP_688	6309_7#23	3081	GPSC2	4	Non-CNS	Blood	ERS024662	ERR042206	The Gambia	1	13	23	2	2008
PSP_28	6309_7#24	3081	GPSC2	4	Non-CNS	Blood	ERS024718	ERR042207	The Gambia	1	2.58333	15	5	2008
PNI_693	6309_7#5	3081	GPSC2	4	Non-CNS	Blood	ERS024644	ERR042188	The Gambia	1	8	15	3	2007
PNI_740	6309_7#6	3081	GPSC2	4	Non-CNS	Blood	ERS024712	ERR042189	The Gambia	1	0.25	12	3	2007
PNI_741	6309_7#8	3081	GPSC2	4	Non-CNS	Blood	ERS024647	ERR042191	The Gambia	1	0.916667	12	4	2007
PNI_690	6309_7#9	3081	GPSC2	4	Non-CNS	Blood	ERS024736	ERR042192	The Gambia	1	0.0416667	15	2	2007
GPS_GM_0323	14410_4#60	11779	GPSC2	4	Non-CNS	Blood	ERS497341	ERR714162	The Gambia	1	2.83		1	2013
GPS_GM_3082	21523_1#72	12197	GPSC2	4	Non-CNS	Blood	ERS1813541	ERR2089254	The Gambia	1	-9		8	2016
ZA_GPS_SP256	12837_1#14	217	GPSC2	5	CNS	CSF	ERS428603	ERR568446	South Africa	1	63		6	2005
ZA_GPS_SP347	12837_2#19	217	GPSC2	5	CNS	CSF	ERS428696	ERR568536	South Africa	1	32		8	2005
ZA_GPS_SP394	12837_2#66	217	GPSC2	5	CNS	CSF	ERS428743	ERR568583	South Africa	1	3		4	2005
ZA_GPS_SP492	12837_3#78	217	GPSC2	5	CNS	CSF	ERS428843	ERR568679	South Africa	1	30		2	2006
ZA_GPS_SP238	12837_5#77	217	GPSC2	5	CNS	CSF	ERS429018	ERR570476	South Africa	1	0.416667		5	2005
ZA_GPS_SP598	12837_5#9	217	GPSC2	5	CNS	CSF	ERS428950	ERR570410	South Africa	1	8		7	2006
GPS_ZA_618	13414_8#1	217	GPSC2	5	CNS	CSF	ERS464183	ERR632868	South Africa	1	45		11	2005
GPS_ZA_635	13414_8#18	217	GPSC2	5	CNS	CSF	ERS464200	ERR632885	South Africa	1	37		3	2006
GPS_ZA_642	13414_8#25	217	GPSC2	5	CNS	CSF	ERS464207	ERR632892	South Africa	1	14		3	2006
GPS_ZA_664	13414_8#47	217	GPSC2	5	CNS	CSF	ERS464229	ERR632914	South Africa	1	27		9	2006
GPS_ZA_745	13415_4#33	217	GPSC2	5	CNS	CSF	ERS464310	ERR600343	South Africa	1	66		9	2006
GPS_ZA_780	13415_4#68	217	GPSC2	5	CNS	CSF	ERS464345	ERR600378	South Africa	1	49		2	2007
GPS_ZA_835	13415_5#27	217	GPSC2	5	CNS	CSF	ERS464400	ERR600431	South Africa	1	2		3	2007
GPS_ZA_845	13415_5#37	217	GPSC2	5	CNS	CSF	ERS464410	ERR600441	South Africa	1	5		2	2007
GPS_ZA_976	13415_6#72	217	GPSC2	5	CNS	CSF	ERS464588	ERR600571	South Africa	1	0.25		6	2007
GPS_ZA_997	13415_6#93	217	GPSC2	5	CNS	CSF	ERS464609	ERR600592	South Africa	1	0.0684932		8	2009
GPS_ZA_1030	13415_7#30	217	GPSC2	5	CNS	CSF	ERS464642	ERR600619	South Africa	1	44		8	2009
GPS_ZA_1050	13415_7#50	217	GPSC2	5	CNS	CSF	ERS464662	ERR632979	South Africa	1	12		4	2009
GPS_ZA_1062	13415_7#62	217	GPSC2	5	CNS	CSF	ERS464674	ERR632991	South Africa	1	38		8	2009
GPS_ZA_1123	13415_8#27	217	GPSC2	5	CNS	CSF	ERS464735	ERR633050	South Africa	1	27		2	2010
GPS_ZA_1233	13470_1#41	217	GPSC2	5	CNS	CSF	ERS464845	ERR646570	South Africa	1	49		10	2006
GPS_ZA_1261	13470_1#69	217	GPSC2	5	CNS	CSF	ERS464873	ERR646598	South Africa	1	41		3	2010
GPS_ZA_1409	14257_1#32	217	GPSC2	5	CNS	CSF	ERS508386	ERR701809	South Africa	1	35		5	2008
GPS_ZA_1421	14257_1#44	217	GPSC2	5	CNS	CSF	ERS508423	ERR701821	South Africa	1	20		6	2008
GPS_ZA_1382	14257_1#5	217	GPSC2	5	CNS	CSF	ERS508313	ERR701782	South Africa	1	31		6	2008
GPS_ZA_1449	14257_1#72	217	GPSC2	5	CNS	CSF	ERS508508	ERR701849	South Africa	1	4		7	2008
GPS_ZA_1105	14324_6#54	217	GPSC2	5	CNS	CSF	ERS464717	ERR708301	South Africa	1	46		4	2009
GPS_ZA_1693	14412_1#31	217	GPSC2	5	CNS	CSF	ERS508700	ERR714568	South Africa	1	29		11	2008
GPS_ZA_1900	14412_2#48	217	GPSC2	5	CNS	CSF	ERS508888	ERR714680	South Africa	1	24		9	2010
GPS_ZA_1914	14412_2#62	217	GPSC2	5	CNS	CSF	ERS508902	ERR714694	South Africa	1	33		9	2010
GPS_ZA_1932	14412_2#80	217	GPSC2	5	CNS	CSF	ERS508920	ERR714712	South Africa	1	32		10	2010
GPS_ZA_1351	14555_3#69	217	GPSC2	5	CNS	CSF	ERS508482	ERR730587	South Africa	1	4		11	2007
GPS_ZA_1356	14555_3#74	217	GPSC2	5	CNS	CSF	ERS508498	ERR730592	South Africa	1	0.0273973		10	2007
GPS_ZA_2123	14555_4#81	217	GPSC2	5	CNS	CSF	ERS509107	ERR730651	South Africa	1	5		1	2011
GPS_ZA_2051	14555_4#9	217	GPSC2	5	CNS	CSF	ERS508960	ERR730615	South Africa	1	4		4	2011
GPS_ZA_1633	14566_4#66	217	GPSC2	5	CNS	CSF	ERS508715	ERR730731	South Africa	1	38		9	2009
GPS_ZA_1640	14566_4#73	217	GPSC2	5	CNS	CSF	ERS508735	ERR730738	South Africa	1	0.0833333		7	2008
GPS_ZA_1823	14566_5#66	217	GPSC2	5	CNS	CSF	ERS508813	ERR730826	South Africa	1	44		6	2010
GPS_ZA_1964	14566_6#17	217	GPSC2	5	CNS	CSF	ERS508961	ERR730872	South Africa	1	40		10	2010
GPS_ZA_2263	14913_2#31	217	GPSC2	5	CNS	CSF	ERS566410	ERR773845	South Africa	1	1		12	2011
GPS_ZA_2268	14913_2#36	217	GPSC2	5	CNS	CSF	ERS566423	ERR773850	South Africa	1	3		11	2011
GPS_ZA_2238	14913_2#6	217	GPSC2	5	CNS	CSF	ERS566350	ERR773820	South Africa	1	0.0821918		12	2011
GPS_ZA_2168	14913_3#31	217	GPSC2	5	CNS	CSF	ERS566324	ERR773940	South Africa	1	40		9	2011
GPS_ZA_2382	14913_4#55	217	GPSC2	5	CNS	CSF	ERS566513	ERR774057	South Africa	1	36		6	2012
GPS_ZA_2403	14913_4#76	217	GPSC2	5	CNS	CSF	ERS566555	ERR774078	South Africa	1	44		2	2012
GPS_ZA_2659	14913_5#47	217	GPSC2	5	CNS	CSF	ERS566815	ERR774144	South Africa	1	39		8	2013
GPS_ZA_2455	14913_7#33	217	GPSC2	5	CNS	CSF	ERS566611	ERR774317	South Africa	1	4		7	2012
GPS_ZA_2474	14913_7#52	217	GPSC2	5	CNS	CSF	ERS566630	ERR774336	South Africa	1	35		10	2012
GPS_ZA_2507	14913_7#85	217	GPSC2	5	CNS	CSF	ERS566663	ERR774369	South Africa	1	14		8	2012
GPS_ZA_2511	14913_7#89	217	GPSC2	5	CNS	CSF	ERS566667	ERR774373	South Africa	1	6		1	2012
GPS_ZA_3002	17150_6#32	217	GPSC2	5	CNS	CSF	ERS708493	ERR1065858	South Africa	1	12		9	2014
GPS_ZA_2819	17175_7#23	217	GPSC2	5	CNS	CSF	ERS708298	ERR1066216	South Africa	1	31		4	2014
GPS_ZA_2826	17175_7#31	217	GPSC2	5	CNS	CSF	ERS708315	ERR1066224	South Africa	1	40		3	2014
GPS_ZA_2895	17175_8#13	217	GPSC2	5	CNS	CSF	ERS708465	ERR1066297	South Africa	1	0.833333		3	2014
GPS_ZA_2953	17175_8#72	217	GPSC2	5	CNS	CSF	ERS708394	ERR1066356	South Africa	1	33		4	2014
21	4525_2#10	217	GPSC2	5	CNS	CSF	ERS005545	ERR357219	South Africa	1	30	15	7	2005
17	4525_2#7	217	GPSC2	5	CNS	CSF	ERS005543	ERR357216	South Africa	1	14	27	2	2005
19	4525_2#8	217	GPSC2	5	CNS	CSF	ERS005544	ERR357217	South Africa	1	10	15	4	2005
33	4525_3#10	217	GPSC2	5	CNS	CSF	ERS005564	ERR023582	South Africa	1	17	7	4	2006
34	4525_3#11	217	GPSC2	5	CNS	CSF	ERS005566	ERR023583	South Africa	1	10	7	5	2006
35	4525_3#12	217	GPSC2	5	CNS	CSF	ERS005563	ERR023584	South Africa	1	5	9	5	2006
37	4525_3#3	217	GPSC2	5	CNS	CSF	ERS005551	ERR023586	South Africa	1	1	27	9	2006
48	4525_5#2	217	GPSC2	5	CNS	CSF	ERS005562	ERR023598	South Africa	1	27	30	9	2007
58	4525_6#11	217	GPSC2	5	CNS	CSF	ERS005584	ERR023609	South Africa	1	3	29	9	2008
59	4525_6#12	217	GPSC2	5	CNS	CSF	ERS005583	ERR023610	South Africa	1	45	10	6	2008
60	4525_6#2	217	GPSC2	5	CNS	CSF	ERS005574	ERR023611	South Africa	1	0.583333	13	10	2008
62	4525_6#4	217	GPSC2	5	CNS	CSF	ERS005578	ERR023613	South Africa	1	71	27	10	2008
NIG 1476-06	6851_2#78	2839	GPSC2	5	CNS	CSF	ERS033823	ERR059363	Niger	1	30	4	8	2006
GPS_ZA_2410	14913_4#83	9067	GPSC2	5	CNS	CSF	ERS566566	ERR774085	South Africa	1	30		4	2012
GPS_ZA_2425	14913_7#3	9067	GPSC2	5	CNS	CSF	ERS566581	ERR774287	South Africa	1	41		8	2012
GPS_ZA_2799	17150_5#71	9067	GPSC2	5	CNS	CSF	ERS708212	ERR1065804	South Africa	1	33		4	2014
GPS_ZA_1649	14566_4#82	11743	GPSC2	5	CNS	CSF	ERS508758	ERR730747	South Africa	1	32		9	2009
ZA_GPS_SP374	12837_2#46	217	GPSC2	5	Non-CNS	Pleural aspirate	ERS428723	ERR568563	South Africa	1	1		10	2005
GPS_ZA_799	13415_4#87	217	GPSC2	5	Non-CNS	Pleural aspirate	ERS464364	ERR600396	South Africa	1	20		2	2007
GPS_ZA_2043	14555_4#1	217	GPSC2	5	Non-CNS	Pleural aspirate	ERS508937	ERR736903	South Africa	1	62		4	2011
GPS_ZA_2056	14555_4#14	217	GPSC2	5	Non-CNS	Pleural aspirate	ERS508970	ERR736911	South Africa	1	39		6	2011
GPS_ZA_2121	14555_4#79	217	GPSC2	5	Non-CNS	Pleural aspirate	ERS509103	ERR730649	South Africa	1	2		7	2011
GPS_ZA_2293	14913_2#61	217	GPSC2	5	Non-CNS	Joint fluid	ERS566491	ERR773875	South Africa	1	2		12	2011
ZA_GPS_SP216	12837_5#53	217	GPSC2	5	Non-CNS	Blood + Pleural fluid	ERS428994	ERR570452	South Africa	1	5		4	2005
ZA_GPS_SP103	12162_1#7	217	GPSC2	5	Non-CNS	Blood	ERS390742	ERR490711	South Africa	1	0.0821918		11	2012
ZA_GPS_SP88	12291_6#87	217	GPSC2	5	Non-CNS	Blood	ERS390727	ERR505978	South Africa	1	28		5	2012
ZA_GPS_SP257	12837_1#15	217	GPSC2	5	Non-CNS	Blood	ERS428604	ERR568447	South Africa	1	3		8	2005
ZA_GPS_SP258	12837_1#16	217	GPSC2	5	Non-CNS	Blood	ERS428605	ERR568448	South Africa	1	3		7	2005
ZA_GPS_SP266	12837_1#24	217	GPSC2	5	Non-CNS	Blood	ERS428613	ERR568456	South Africa	1	13		7	2005
ZA_GPS_SP279	12837_1#37	217	GPSC2	5	Non-CNS	Blood	ERS428626	ERR568468	South Africa	1	4		4	2005
ZA_GPS_SP282	12837_1#40	217	GPSC2	5	Non-CNS	Blood	ERS428629	ERR568471	South Africa	1	36		8	2005
ZA_GPS_SP315	12837_1#74	217	GPSC2	5	Non-CNS	Blood	ERS428663	ERR568504	South Africa	1	0.916667		2	2005
ZA_GPS_SP327	12837_1#86	217	GPSC2	5	Non-CNS	Blood	ERS428675	ERR568515	South Africa	1	44		8	2005
ZA_GPS_SP350	12837_2#22	217	GPSC2	5	Non-CNS	Blood	ERS428699	ERR568539	South Africa	1	5		10	2005
ZA_GPS_SP363	12837_2#35	217	GPSC2	5	Non-CNS	Blood	ERS428712	ERR568552	South Africa	1	38		8	2005
ZA_GPS_SP370	12837_2#42	217	GPSC2	5	Non-CNS	Blood	ERS428719	ERR568559	South Africa	1	1		3	2005
ZA_GPS_SP379	12837_2#51	217	GPSC2	5	Non-CNS	Blood	ERS428728	ERR568568	South Africa	1	1		8	2005
ZA_GPS_SP397	12837_2#69	217	GPSC2	5	Non-CNS	Blood	ERS428746	ERR568586	South Africa	1	34		10	2005
ZA_GPS_SP404	12837_2#76	217	GPSC2	5	Non-CNS	Blood	ERS428753	ERR568593	South Africa	1	4		9	2005
ZA_GPS_SP412	12837_2#84	217	GPSC2	5	Non-CNS	Blood	ERS428761	ERR568601	South Africa	1	5		10	2005
ZA_GPS_SP435	12837_3#20	217	GPSC2	5	Non-CNS	Blood	ERS428785	ERR568625	South Africa	1	5		5	2006
ZA_GPS_SP468	12837_3#54	217	GPSC2	5	Non-CNS	Blood	ERS428819	ERR568656	South Africa	1	4		2	2006
ZA_GPS_SP483	12837_3#69	217	GPSC2	5	Non-CNS	Blood	ERS428834	ERR568671	South Africa	1	25		10	2005
ZA_GPS_SP512	12837_4#10	217	GPSC2	5	Non-CNS	Blood	ERS428863	ERR568696	South Africa	1	3		11	2005
ZA_GPS_SP531	12837_4#29	217	GPSC2	5	Non-CNS	Blood	ERS428882	ERR568715	South Africa	1	2		6	2006
ZA_GPS_SP563	12837_4#61	217	GPSC2	5	Non-CNS	Blood	ERS428914	ERR568747	South Africa	1	28		5	2006
ZA_GPS_SP192	12837_5#29	217	GPSC2	5	Non-CNS	Blood	ERS428970	ERR570430	South Africa	1	5		4	2005
ZA_GPS_SP199	12837_5#36	217	GPSC2	5	Non-CNS	Blood	ERS428977	ERR570437	South Africa	1	1		1	2005
ZA_GPS_SP326	13154_4#10	217	GPSC2	5	Non-CNS	Blood	ERS428674	ERR586468	South Africa	1	8		5	2005
ZA_GPS_SP247	13154_4#7	217	GPSC2	5	Non-CNS	Blood	ERS428594	ERR586465	South Africa	1	5		5	2005
GPS_ZA_632	13414_8#15	217	GPSC2	5	Non-CNS	Blood	ERS464197	ERR632882	South Africa	1	5		9	2006
GPS_ZA_646	13414_8#29	217	GPSC2	5	Non-CNS	Blood	ERS464211	ERR632896	South Africa	1	5		8	2006
GPS_ZA_653	13414_8#36	217	GPSC2	5	Non-CNS	Blood	ERS464218	ERR632903	South Africa	1	4		8	2006
GPS_ZA_671	13414_8#54	217	GPSC2	5	Non-CNS	Blood	ERS464236	ERR632921	South Africa	1	0.416667		8	2006
GPS_ZA_679	13414_8#62	217	GPSC2	5	Non-CNS	Blood	ERS464244	ERR632929	South Africa	1	12		8	2006
GPS_ZA_690	13414_8#73	217	GPSC2	5	Non-CNS	Blood	ERS464255	ERR632940	South Africa	1	3		2	2006
GPS_ZA_693	13414_8#76	217	GPSC2	5	Non-CNS	Blood	ERS464258	ERR632943	South Africa	1	53		8	2006
GPS_ZA_743	13415_4#31	217	GPSC2	5	Non-CNS	Blood	ERS464308	ERR600341	South Africa	1	9		2	2007
GPS_ZA_748	13415_4#36	217	GPSC2	5	Non-CNS	Blood	ERS464313	ERR600346	South Africa	1	3		1	2007
GPS_ZA_759	13415_4#47	217	GPSC2	5	Non-CNS	Blood	ERS464324	ERR600357	South Africa	1	5		2	2007
GPS_ZA_781	13415_4#69	217	GPSC2	5	Non-CNS	Blood	ERS464346	ERR600379	South Africa	1	28		2	2007
GPS_ZA_797	13415_4#85	217	GPSC2	5	Non-CNS	Blood	ERS464362	ERR600394	South Africa	1	8		2	2007
GPS_ZA_828	13415_5#20	217	GPSC2	5	Non-CNS	Blood	ERS464393	ERR600424	South Africa	1	16		3	2007
GPS_ZA_830	13415_5#22	217	GPSC2	5	Non-CNS	Blood	ERS464395	ERR600426	South Africa	1	2		3	2007
GPS_ZA_811	13415_5#3	217	GPSC2	5	Non-CNS	Blood	ERS464376	ERR600408	South Africa	1	30		3	2007
GPS_ZA_876	13415_5#68	217	GPSC2	5	Non-CNS	Blood	ERS464488	ERR600472	South Africa	1	32		3	2007
GPS_ZA_881	13415_5#73	217	GPSC2	5	Non-CNS	Blood	ERS464493	ERR600477	South Africa	1	4		3	2007
GPS_ZA_890	13415_5#82	217	GPSC2	5	Non-CNS	Blood	ERS464502	ERR600486	South Africa	1	34		3	2007
GPS_ZA_897	13415_5#89	217	GPSC2	5	Non-CNS	Blood	ERS464509	ERR600493	South Africa	1	56		2	2007
GPS_ZA_917	13415_6#13	217	GPSC2	5	Non-CNS	Blood	ERS464529	ERR600513	South Africa	1	15		7	2009
GPS_ZA_930	13415_6#26	217	GPSC2	5	Non-CNS	Blood	ERS464542	ERR600526	South Africa	1	4		8	2007
GPS_ZA_943	13415_6#39	217	GPSC2	5	Non-CNS	Blood	ERS464555	ERR600539	South Africa	1	44		2	2007
GPS_ZA_908	13415_6#4	217	GPSC2	5	Non-CNS	Blood	ERS464520	ERR600504	South Africa	1	3		7	2009
GPS_ZA_966	13415_6#62	217	GPSC2	5	Non-CNS	Blood	ERS464578	ERR600561	South Africa	1	6		8	2009
GPS_ZA_985	13415_6#81	217	GPSC2	5	Non-CNS	Blood	ERS464597	ERR600580	South Africa	1	4		8	2007
GPS_ZA_998	13415_6#94	217	GPSC2	5	Non-CNS	Blood	ERS464610	ERR600593	South Africa	1	51		7	2009
GPS_ZA_1031	13415_7#31	217	GPSC2	5	Non-CNS	Blood	ERS464643	ERR600620	South Africa	1	0.00547945		8	2009
GPS_ZA_1048	13415_7#48	217	GPSC2	5	Non-CNS	Blood	ERS464660	ERR632977	South Africa	1	4		1	2009
GPS_ZA_1061	13415_7#61	217	GPSC2	5	Non-CNS	Blood	ERS464673	ERR632990	South Africa	1	5		2	2009
GPS_ZA_1115	13415_8#19	217	GPSC2	5	Non-CNS	Blood	ERS464727	ERR633042	South Africa	1	3		2	2010
GPS_ZA_1121	13415_8#25	217	GPSC2	5	Non-CNS	Blood	ERS464733	ERR633048	South Africa	1	3		5	2009
GPS_ZA_1133	13415_8#37	217	GPSC2	5	Non-CNS	Blood	ERS464745	ERR633060	South Africa	1	2		2	2009
GPS_ZA_1136	13415_8#40	217	GPSC2	5	Non-CNS	Blood	ERS464748	ERR633063	South Africa	1	2		6	2009
GPS_ZA_1101	13415_8#5	217	GPSC2	5	Non-CNS	Blood	ERS464713	ERR633029	South Africa	1	6		2	2009
GPS_ZA_1147	13415_8#51	217	GPSC2	5	Non-CNS	Blood	ERS464759	ERR633073	South Africa	1	3		2	2010
GPS_ZA_1164	13415_8#68	217	GPSC2	5	Non-CNS	Blood	ERS464776	ERR633090	South Africa	1	5		3	2010
GPS_ZA_1178	13415_8#82	217	GPSC2	5	Non-CNS	Blood	ERS464790	ERR633104	South Africa	1	3		2	2010
GPS_ZA_1187	13415_8#91	217	GPSC2	5	Non-CNS	Blood	ERS464799	ERR633113	South Africa	1	1		2	2010
GPS_ZA_1238	13470_1#46	217	GPSC2	5	Non-CNS	Blood	ERS464850	ERR646575	South Africa	1	4		4	2010
GPS_ZA_1245	13470_1#53	217	GPSC2	5	Non-CNS	Blood	ERS464857	ERR646582	South Africa	1	5		2	2010
GPS_ZA_1378	14257_1#1	217	GPSC2	5	Non-CNS	Blood	ERS508306	ERR701778	South Africa	1	57		7	2006
GPS_ZA_1460	14257_1#83	217	GPSC2	5	Non-CNS	Blood	ERS508543	ERR701860	South Africa	1	3		4	2008
GPS_ZA_1521	14410_8#49	217	GPSC2	5	Non-CNS	Blood	ERS508466	ERR714491	South Africa	1	3		10	2007
GPS_ZA_1532	14410_8#60	217	GPSC2	5	Non-CNS	Blood	ERS508497	ERR714502	South Africa	1	1		8	2006
GPS_ZA_1539	14410_8#67	217	GPSC2	5	Non-CNS	Blood	ERS508517	ERR714509	South Africa	1	3		10	2006
GPS_ZA_1678	14412_1#16	217	GPSC2	5	Non-CNS	Blood	ERS508653	ERR714553	South Africa	1	2		11	2008
GPS_ZA_1664	14412_1#2	217	GPSC2	5	Non-CNS	Blood	ERS508614	ERR714539	South Africa	1	4		10	2008
GPS_ZA_1701	14412_1#39	217	GPSC2	5	Non-CNS	Blood	ERS508723	ERR714576	South Africa	1	11		11	2008
GPS_ZA_1716	14412_1#54	217	GPSC2	5	Non-CNS	Blood	ERS508771	ERR714591	South Africa	1	2		10	2008
GPS_ZA_1732	14412_1#70	217	GPSC2	5	Non-CNS	Blood	ERS508810	ERR714607	South Africa	1	1		11	2008
GPS_ZA_1742	14412_1#80	217	GPSC2	5	Non-CNS	Blood	ERS508830	ERR714617	South Africa	1	3		12	2008
GPS_ZA_1746	14412_1#84	217	GPSC2	5	Non-CNS	Blood	ERS508838	ERR714621	South Africa	1	4		10	2008
GPS_ZA_1750	14412_1#88	217	GPSC2	5	Non-CNS	Blood	ERS508846	ERR714625	South Africa	1	4		12	2008
GPS_ZA_1755	14412_1#93	217	GPSC2	5	Non-CNS	Blood	ERS508855	ERR714630	South Africa	1	4		10	2008
GPS_ZA_1853	14412_2#1	217	GPSC2	5	Non-CNS	Blood	ERS508867	ERR714633	South Africa	1	4		4	2010
GPS_ZA_1868	14412_2#16	217	GPSC2	5	Non-CNS	Blood	ERS509143	ERR714648	South Africa	1	13		10	2010
GPS_ZA_1869	14412_2#17	217	GPSC2	5	Non-CNS	Blood	ERS509144	ERR714649	South Africa	1	3		4	2010
GPS_ZA_1854	14412_2#2	217	GPSC2	5	Non-CNS	Blood	ERS508868	ERR714634	South Africa	1	4		12	2008
GPS_ZA_1880	14412_2#28	217	GPSC2	5	Non-CNS	Blood	ERS509156	ERR714660	South Africa	1	4		9	2010
GPS_ZA_1855	14412_2#3	217	GPSC2	5	Non-CNS	Blood	ERS508869	ERR714635	South Africa	1	1		8	2010
GPS_ZA_1856	14412_2#4	217	GPSC2	5	Non-CNS	Blood	ERS508870	ERR714636	South Africa	1	44		9	2010
GPS_ZA_1302	14555_3#20	217	GPSC2	5	Non-CNS	Blood	ERS508328	ERR730538	South Africa	1	4		11	2007
GPS_ZA_1306	14555_3#24	217	GPSC2	5	Non-CNS	Blood	ERS508338	ERR730542	South Africa	1	2		2	2008
GPS_ZA_1307	14555_3#25	217	GPSC2	5	Non-CNS	Blood	ERS508341	ERR730543	South Africa	1	1		10	2006
GPS_ZA_1285	14555_3#3	217	GPSC2	5	Non-CNS	Blood	ERS508299	ERR730521	South Africa	1	1		10	2007
GPS_ZA_1316	14555_3#34	217	GPSC2	5	Non-CNS	Blood	ERS508370	ERR730552	South Africa	1	0		9	2007
GPS_ZA_1361	14555_3#79	217	GPSC2	5	Non-CNS	Blood	ERS508513	ERR730597	South Africa	1	4		2	2008
GPS_ZA_1372	14555_3#90	217	GPSC2	5	Non-CNS	Blood	ERS508552	ERR730608	South Africa	1	4		10	2007
GPS_ZA_1373	14555_3#91	217	GPSC2	5	Non-CNS	Blood	ERS508556	ERR730609	South Africa	1	1		10	2007
GPS_ZA_2105	14555_4#63	217	GPSC2	5	Non-CNS	Blood	ERS509070	ERR730633	South Africa	1	51		6	2011
GPS_ZA_2131	14555_4#89	217	GPSC2	5	Non-CNS	Blood	ERS509120	ERR730659	South Africa	1	2		2	2011
GPS_ZA_1568	14566_4#1	217	GPSC2	5	Non-CNS	Blood	ERS508582	ERR730666	South Africa	1	5		7	2008
GPS_ZA_1586	14566_4#19	217	GPSC2	5	Non-CNS	Blood	ERS508600	ERR730684	South Africa	1	24		9	2009
GPS_ZA_1589	14566_4#22	217	GPSC2	5	Non-CNS	Blood	ERS508603	ERR730687	South Africa	1	2		10	2009
GPS_ZA_1610	14566_4#43	217	GPSC2	5	Non-CNS	Blood	ERS508651	ERR730708	South Africa	1	6		9	2009
GPS_ZA_1616	14566_4#49	217	GPSC2	5	Non-CNS	Blood	ERS508667	ERR730714	South Africa	1	1		7	2008
GPS_ZA_1630	14566_4#63	217	GPSC2	5	Non-CNS	Blood	ERS508706	ERR730728	South Africa	1	0.416667		11	2009
GPS_ZA_1638	14566_4#71	217	GPSC2	5	Non-CNS	Blood	ERS508728	ERR730736	South Africa	1	18		1	2009
GPS_ZA_1654	14566_4#87	217	GPSC2	5	Non-CNS	Blood	ERS508769	ERR730752	South Africa	1	4		10	2009
GPS_ZA_1775	14566_5#18	217	GPSC2	5	Non-CNS	Blood	ERS508669	ERR730778	South Africa	1	4		6	2010
GPS_ZA_1777	14566_5#20	217	GPSC2	5	Non-CNS	Blood	ERS508675	ERR730780	South Africa	1	4		7	2010
GPS_ZA_1824	14566_5#67	217	GPSC2	5	Non-CNS	Blood	ERS508815	ERR730827	South Africa	1	1		6	2010
GPS_ZA_1969	14566_6#22	217	GPSC2	5	Non-CNS	Blood	ERS508971	ERR730877	South Africa	1	3		3	2011
GPS_ZA_2016	14566_6#69	217	GPSC2	5	Non-CNS	Blood	ERS509063	ERR730924	South Africa	1	4		2	2011
GPS_ZA_2243	14913_2#11	217	GPSC2	5	Non-CNS	Blood	ERS566362	ERR773825	South Africa	1	3		10	2011
GPS_ZA_2245	14913_2#13	217	GPSC2	5	Non-CNS	Blood	ERS566366	ERR773827	South Africa	1	9		11	2011
GPS_ZA_2235	14913_2#3	217	GPSC2	5	Non-CNS	Blood	ERS566341	ERR773817	South Africa	1	3		10	2011
GPS_ZA_2264	14913_2#32	217	GPSC2	5	Non-CNS	Blood	ERS566412	ERR773846	South Africa	1	2		6	2010
GPS_ZA_2274	14913_2#42	217	GPSC2	5	Non-CNS	Blood	ERS566438	ERR773856	South Africa	1	4		10	2011
GPS_ZA_2283	14913_2#51	217	GPSC2	5	Non-CNS	Blood	ERS566463	ERR773865	South Africa	1	3		3	2009
GPS_ZA_2296	14913_2#64	217	GPSC2	5	Non-CNS	Blood	ERS566500	ERR773878	South Africa	1	3		1	2012
GPS_ZA_2310	14913_2#78	217	GPSC2	5	Non-CNS	Blood	ERS566527	ERR773892	South Africa	1	0.0794521		12	2011
GPS_ZA_2319	14913_2#87	217	GPSC2	5	Non-CNS	Blood	ERS566546	ERR773901	South Africa	1	7		10	2011
GPS_ZA_2323	14913_2#91	217	GPSC2	5	Non-CNS	Blood	ERS566554	ERR773905	South Africa	1	4		3	2010
GPS_ZA_2152	14913_3#15	217	GPSC2	5	Non-CNS	Blood	ERS566308	ERR773924	South Africa	1	64		8	2011
GPS_ZA_2165	14913_3#28	217	GPSC2	5	Non-CNS	Blood	ERS566321	ERR773937	South Africa	1	3		10	2008
GPS_ZA_2167	14913_3#30	217	GPSC2	5	Non-CNS	Blood	ERS566323	ERR773939	South Africa	1	0.5		9	2008
GPS_ZA_2171	14913_3#34	217	GPSC2	5	Non-CNS	Blood	ERS566327	ERR773943	South Africa	1	40		8	2011
GPS_ZA_2177	14913_3#40	217	GPSC2	5	Non-CNS	Blood	ERS566333	ERR773949	South Africa	1	30		9	2011
GPS_ZA_2185	14913_3#48	217	GPSC2	5	Non-CNS	Blood	ERS566351	ERR773957	South Africa	1	4		9	2011
GPS_ZA_2143	14913_3#6	217	GPSC2	5	Non-CNS	Blood	ERS566299	ERR773915	South Africa	1	3		9	2008
GPS_ZA_2204	14913_3#67	217	GPSC2	5	Non-CNS	Blood	ERS566414	ERR773975	South Africa	1	1		9	2008
GPS_ZA_2214	14913_3#77	217	GPSC2	5	Non-CNS	Blood	ERS566447	ERR773985	South Africa	1	4		9	2008
GPS_ZA_2230	14913_3#93	217	GPSC2	5	Non-CNS	Blood	ERS566496	ERR774001	South Africa	1	4		9	2008
GPS_ZA_2341	14913_4#14	217	GPSC2	5	Non-CNS	Blood	ERS566384	ERR774016	South Africa	1	3		4	2012
GPS_ZA_2347	14913_4#20	217	GPSC2	5	Non-CNS	Blood	ERS566406	ERR774022	South Africa	1	2		1	2012
GPS_ZA_2332	14913_4#5	217	GPSC2	5	Non-CNS	Blood	ERS566352	ERR774008	South Africa	1	4		4	2012
GPS_ZA_2417	14913_4#90	217	GPSC2	5	Non-CNS	Blood	ERS566573	ERR774092	South Africa	1	0.75		3	2012
GPS_ZA_2418	14913_4#91	217	GPSC2	5	Non-CNS	Blood	ERS566574	ERR774093	South Africa	1	3		4	2012
GPS_ZA_2649	14913_5#37	217	GPSC2	5	Non-CNS	Blood	ERS566805	ERR774134	South Africa	1	2		7	2013
GPS_ZA_2719	14913_6#12	217	GPSC2	5	Non-CNS	Blood	ERS566875	ERR774201	South Africa	1	3		12	2013
GPS_ZA_2751	14913_6#44	217	GPSC2	5	Non-CNS	Blood	ERS566907	ERR774233	South Africa	1	0.416667		9	2011
GPS_ZA_2756	14913_6#60	217	GPSC2	5	Non-CNS	Blood	ERS566923	ERR774249	South Africa	1	3		2	2013
GPS_ZA_2762	14913_6#68	217	GPSC2	5	Non-CNS	Blood	ERS566931	ERR774257	South Africa	1	4		3	2013
GPS_ZA_2772	14913_6#82	217	GPSC2	5	Non-CNS	Blood	ERS566945	ERR774271	South Africa	1	0.166667		10	2013
GPS_ZA_2439	14913_7#17	217	GPSC2	5	Non-CNS	Blood	ERS566595	ERR774301	South Africa	1	4		7	2012
GPS_ZA_2426	14913_7#4	217	GPSC2	5	Non-CNS	Blood	ERS566582	ERR774288	South Africa	1	4		9	2011
GPS_MW_A26988_R1	15378_2#1	217	GPSC2	5	Non-CNS	Blood	ERS625387	ERR862259	Malawi	1	40		12	2003
1	4525_1#1	217	GPSC2	5	Non-CNS	Blood	ERS005527	ERR023568	South Africa	1	12	2	5	2004
7	4525_1#10	217	GPSC2	5	Non-CNS	Blood	ERS005541	ERR023569	South Africa	1	22	9	11	2004
8	4525_1#11	217	GPSC2	5	Non-CNS	Blood	ERS005542	ERR023570	South Africa	1	8	26	9	2004
10	4525_1#12	217	GPSC2	5	Non-CNS	Blood	ERS005535	ERR023571	South Africa	1	0.166667	10	10	2004
11	4525_1#2	217	GPSC2	5	Non-CNS	Blood	ERS005530	ERR023572	South Africa	1	83	11	5	2004
12	4525_1#3	217	GPSC2	5	Non-CNS	Blood	ERS005532	ERR023573	South Africa	1	37	27	11	2004
2	4525_1#5	217	GPSC2	5	Non-CNS	Blood	ERS005531	ERR023575	South Africa	1	0.833333	19	2	2004
3	4525_1#6	217	GPSC2	5	Non-CNS	Blood	ERS005536	ERR023576	South Africa	1	10	20	2	2004
6	4525_1#9	217	GPSC2	5	Non-CNS	Blood	ERS005537	ERR023579	South Africa	1	2	9	9	2004
14	4525_2#1	217	GPSC2	5	Non-CNS	Blood	ERS005546	ERR357210	South Africa	1	11	13	1	2005
22	4525_2#11	217	GPSC2	5	Non-CNS	Blood	ERS005554	ERR357220	South Africa	1	24	7	11	2005
25	4525_2#3	217	GPSC2	5	Non-CNS	Blood	ERS005540	ERR357212	South Africa	1	23	27	8	2005
26	4525_2#4	217	GPSC2	5	Non-CNS	Blood	ERS005547	ERR357213	South Africa	1	12	29	10	2005
16	4525_2#6	217	GPSC2	5	Non-CNS	Blood	ERS005550	ERR357215	South Africa	1	0.916667	21	2	2005
36	4525_3#2	217	GPSC2	5	Non-CNS	Blood	ERS005548	ERR023585	South Africa	1	10	28	8	2006
38	4525_3#4	217	GPSC2	5	Non-CNS	Blood	ERS005555	ERR023587	South Africa	1	3	12	7	2006
29	4525_3#6	217	GPSC2	5	Non-CNS	Blood	ERS005559	ERR023589	South Africa	1	37	31	1	2006
30	4525_3#7	217	GPSC2	5	Non-CNS	Blood	ERS005553	ERR023590	South Africa	1	4	2	10	2006
32	4525_3#9	217	GPSC2	5	Non-CNS	Blood	ERS005558	ERR023592	South Africa	1	6	17	3	2006
39	4525_5#1	217	GPSC2	5	Non-CNS	Blood	ERS005561	ERR023594	South Africa	1	31	18	12	2006
46	4525_5#11	217	GPSC2	5	Non-CNS	Blood	ERS005573	ERR023596	South Africa	1	1	25	9	2007
47	4525_5#12	217	GPSC2	5	Non-CNS	Blood	ERS005577	ERR023597	South Africa	1	0.08333	26	9	2007
49	4525_5#3	217	GPSC2	5	Non-CNS	Blood	ERS005567	ERR023599	South Africa	1	26	22	8	2007
50	4525_5#4	217	GPSC2	5	Non-CNS	Blood	ERS005565	ERR023600	South Africa	1	1	11	2	2007
41	4525_5#6	217	GPSC2	5	Non-CNS	Blood	ERS005571	ERR023602	South Africa	1	0.916667	19	5	2007
42	4525_5#7	217	GPSC2	5	Non-CNS	Blood	ERS005568	ERR023603	South Africa	1	12	23	5	2007
51	4525_6#1	217	GPSC2	5	Non-CNS	Blood	ERS005576	ERR023607	South Africa	1	4	25	9	2007
57	4525_6#10	217	GPSC2	5	Non-CNS	Blood	ERS005591	ERR023608	South Africa	1	7	19	9	2008
61	4525_6#3	217	GPSC2	5	Non-CNS	Blood	ERS005582	ERR023612	South Africa	1	4	23	10	2008
52	4525_6#5	217	GPSC2	5	Non-CNS	Blood	ERS005581	ERR023614	South Africa	1	34	11	11	2007
53	4525_6#6	217	GPSC2	5	Non-CNS	Blood	ERS005587	ERR023615	South Africa	1	1	4	9	2008
63	4752_1#1	217	GPSC2	5	Non-CNS	Blood	ERS005585	ERR023347	South Africa	1	5	22	11	2008
64	4752_1#5	217	GPSC2	5	Non-CNS	Blood	ERS005592	ERR023354	South Africa	1	12	17	12	2008
PATH510	8786_8#23	217	GPSC2	5	Non-CNS	Blood	ERS133012	ERR226348	Mozambique	1	-9	NA	NA	NA
PATH511	8786_8#24	217	GPSC2	5	Non-CNS	Blood	ERS133013	ERR226349	Mozambique	1	-9	NA	NA	NA
PATH513	8786_8#25	217	GPSC2	5	Non-CNS	Blood	ERS133014	ERR226350	Mozambique	1	-9	NA	NA	NA
PATH516	8786_8#26	217	GPSC2	5	Non-CNS	Blood	ERS133015	ERR226351	Mozambique	1	-9	NA	NA	NA
PATH519	8786_8#27	217	GPSC2	5	Non-CNS	Blood	ERS133016	ERR226352	Mozambique	1	-9	NA	NA	NA
PATH531	8786_8#28	217	GPSC2	5	Non-CNS	Blood	ERS133017	ERR226353	Mozambique	1	-9	NA	NA	NA
PATH537	8786_8#30	217	GPSC2	5	Non-CNS	Blood	ERS133019	ERR226355	Mozambique	1	-9	NA	NA	NA
PATH539	8786_8#31	217	GPSC2	5	Non-CNS	Blood	ERS133020	ERR226356	Mozambique	1	-9	NA	NA	NA
PATH552	8786_8#32	217	GPSC2	5	Non-CNS	Blood	ERS133021	ERR226357	Mozambique	1	-9	NA	NA	NA
PATH567	8786_8#34	217	GPSC2	5	Non-CNS	Blood	ERS133023	ERR226359	Mozambique	1	-9	NA	NA	NA
PATH570	8786_8#35	217	GPSC2	5	Non-CNS	Blood	ERS133024	ERR226360	Mozambique	1	-9	NA	NA	NA
PATH577	8786_8#37	217	GPSC2	5	Non-CNS	Blood	ERS133026	ERR226362	Mozambique	1	-9	NA	NA	NA
PATH580	8786_8#38	217	GPSC2	5	Non-CNS	Blood	ERS133027	ERR226363	Mozambique	1	-9	NA	NA	NA
PATH583	8786_8#39	217	GPSC2	5	Non-CNS	Blood	ERS133028	ERR226364	Mozambique	1	-9	NA	NA	NA
PATH616	8786_8#46	217	GPSC2	5	Non-CNS	Blood	ERS133035	ERR226371	Mozambique	1	-9	NA	NA	NA
PATH621	8786_8#47	217	GPSC2	5	Non-CNS	Blood	ERS133036	ERR226372	Mozambique	1	-9	NA	NA	NA
PATH629	8786_8#48	217	GPSC2	5	Non-CNS	Blood	ERS133037	ERR226373	Mozambique	1	-9	NA	NA	NA
PATH634	8786_8#49	217	GPSC2	5	Non-CNS	Blood	ERS133038	ERR226374	Mozambique	1	-9	NA	NA	NA
PATH664	8786_8#53	217	GPSC2	5	Non-CNS	Blood	ERS133042	ERR226378	Mozambique	1	-9	NA	NA	NA
PATH665	8786_8#54	217	GPSC2	5	Non-CNS	Blood	ERS133043	ERR226379	Mozambique	1	-9	NA	NA	NA
PATH710	8786_8#56	217	GPSC2	5	Non-CNS	Blood	ERS133045	ERR226381	Mozambique	1	-9	NA	NA	NA
PATH5550	9517_3#4	217	GPSC2	5	Non-CNS	Blood	ERS194287	ERR298075	Mozambique	1	-9	NA	NA	2008
GPS_ZA_2800	17150_5#72	217	GPSC2	5	Non-CNS	Blood	ERS708213	ERR1065805	South Africa	1	3		3	2014
GPS_ZA_2985	17150_6#11	217	GPSC2	5	Non-CNS	Blood	ERS708458	ERR1065837	South Africa	1	0.00273973		5	2014
GPS_ZA_2915	17175_8#33	217	GPSC2	5	Non-CNS	Blood	ERS708318	ERR1066317	South Africa	1	3		5	2014
GPS_ZA_1715	14412_1#53	9067	GPSC2	5	Non-CNS	Blood	ERS508768	ERR714590	South Africa	1	1		10	2008
GPS_ZA_1973	14566_6#26	9067	GPSC2	5	Non-CNS	Blood	ERS508979	ERR730881	South Africa	1	4		11	2010
GPS_ZA_2320	14913_2#88	9067	GPSC2	5	Non-CNS	Blood	ERS566548	ERR773902	South Africa	1	2		2	2012
GPS_ZA_2406	14913_4#79	9067	GPSC2	5	Non-CNS	Blood	ERS566562	ERR774081	South Africa	1	3		6	2012
GPS_ZA_2780	14913_6#92	9067	GPSC2	5	Non-CNS	Blood	ERS566955	ERR774281	South Africa	1	4		11	2013
GPS_ZA_1634	14566_4#67	11743	GPSC2	5	Non-CNS	Blood	ERS508717	ERR730732	South Africa	1	82		9	2009
GPS_ZA_1825	14566_5#68	11743	GPSC2	5	Non-CNS	Blood	ERS508817	ERR730828	South Africa	1	68		7	2010
GPS_ZA_994	13415_6#90	12546	GPSC2	5	Non-CNS	Blood	ERS464606	ERR600589	South Africa	1	2		11	2005
GPS_ZA_1545	14410_8#73	12556	GPSC2	5	Non-CNS	Blood	ERS508534	ERR714515	South Africa	1	2		10	2007
PI0232	10395_5#62	217	GPSC2	6	CNS	CSF	ERS242946	ERR352052	Niger	1	1.91667		2	2012
PI0112	11658_1#66	217	GPSC2	6	CNS	CSF	ERS355837	ERR433832	Niger	1	-9		NA	2011
PI0160	11658_1#69	217	GPSC2	6	CNS	CSF	ERS355840	ERR433835	Niger	1	1.16667		8	2011
GPS_GM_0442	14410_7#9	217	GPSC2	6	CNS	CSF	ERS497194	ERR714366	The Gambia	1	20		5	2003
GPS_GM_0787	14520_6#79	217	GPSC2	6	CNS	CSF	ERS525131	ERR730407	The Gambia	1	-9		12	2012
GPS_GM_0804	14520_7#1	217	GPSC2	6	CNS	CSF	ERS525139	ERR730424	Niger	1	-9		NA	2011
GPS_GM_0887	14520_7#84	217	GPSC2	6	CNS	CSF	ERS525231	ERR730507	Niger	1	-9		NA	2011
PI0064_R1	15873_3#12	217	GPSC2	6	CNS	CSF	ERS654390	ERR913246	Niger	1	-9		2	2010
PI0127	15873_3#23	217	GPSC2	6	CNS	CSF	ERS654402	ERR913257	Niger	1	-9		NA	NA
GPS_TG_M0121	17428_8#10	217	GPSC2	6	CNS	CSF	ERS715883	ERR1106633	Togo	1	13		1	2011
GPS_TG_M385	17428_8#101	217	GPSC2	6	CNS	CSF	ERS715974	ERR1106724	Togo	1	20		3	2014
GPS_TG_M607	17428_8#102	217	GPSC2	6	CNS	CSF	ERS715975	ERR1106725	Togo	1	13		4	2014
GPS_TG_M601	17428_8#104	217	GPSC2	6	CNS	CSF	ERS715977	ERR1106727	Togo	1	6		4	2014
GPS_TG_M361	17428_8#107	217	GPSC2	6	CNS	CSF	ERS715980	ERR1106730	Togo	1	14		2	2014
GPS_TG_M0116	17428_8#2	217	GPSC2	6	CNS	CSF	ERS715875	ERR1106625	Togo	1	14		5	2011
GPS_TG_M0138	17428_8#34	217	GPSC2	6	CNS	CSF	ERS715907	ERR1106657	Togo	1	28		3	2011
GPS_TG_M0068	17428_8#49	217	GPSC2	6	CNS	CSF	ERS715922	ERR1106672	Togo	1	19		2	2011
GPS_TG_M0331	17428_8#5	217	GPSC2	6	CNS	CSF	ERS715878	ERR1106628	Togo	1	9		2	2012
GPS_TG_M0072	17428_8#57	217	GPSC2	6	CNS	CSF	ERS715930	ERR1106680	Togo	1	12		3	2011
GPS_TG_M0245	17428_8#60	217	GPSC2	6	CNS	CSF	ERS715933	ERR1106683	Togo	1	19		2	2012
GPS_TG_M0278	17428_8#76	217	GPSC2	6	CNS	CSF	ERS715949	ERR1106699	Togo	1	12		12	2011
GPS_TG_M0085	17428_8#81	217	GPSC2	6	CNS	CSF	ERS715954	ERR1106704	Togo	1	40		2	2011
GPS_NG_20040736	22027_1#9	217	GPSC2	6	CNS	CSF	ERS1813914	ERR2089629	Nigeria	1	20		12	2015
NIG 591-04	6570_4#10	217	GPSC2	6	CNS	CSF	ERS033808	ERR046719	Niger	1	5	4	6	2004
NIG 98-05	6570_4#12	217	GPSC2	6	CNS	CSF	ERS033810	ERR046721	Niger	1	13	2	4	2005
NIG 284-05	6570_4#14	217	GPSC2	6	CNS	CSF	ERS033812	ERR046723	Niger	1	7	3	5	2005
NIG 378-05	6570_4#16	217	GPSC2	6	CNS	CSF	ERS033814	ERR046725	Niger	1	19	16	3	2005
NIG 1712-03	6570_4#6	217	GPSC2	6	CNS	CSF	ERS033803	ERR046715	Niger	1	11	21	5	2003
NIG 2196-03	6570_4#7	217	GPSC2	6	CNS	CSF	ERS033804	ERR046716	Niger	1	22	12	4	2003
NIG 57-04	6570_4#8	217	GPSC2	6	CNS	CSF	ERS033806	ERR046717	Niger	1	0.5	24	1	2004
NIG 640-05	6851_2#73	217	GPSC2	6	CNS	CSF	ERS033818	ERR059358	Niger	1	31	20	4	2005
NIG 716-05	6851_2#74	217	GPSC2	6	CNS	CSF	ERS033819	ERR059359	Niger	1	28	28	4	2005
NIG 1634-06	6851_2#79	217	GPSC2	6	CNS	CSF	ERS033824	ERR059364	Niger	1	42	13	4	2006
NIG 2010-06	6851_2#80	217	GPSC2	6	CNS	CSF	ERS033825	ERR059365	Niger	1	4	22	4	2006
NIG 137-07	6851_2#82	217	GPSC2	6	CNS	CSF	ERS033827	ERR059367	Niger	1	40	30	2	2007
NIG 779-07	6851_2#83	217	GPSC2	6	CNS	CSF	ERS033828	ERR059368	Niger	1	0.666667	31	5	2007
NIG 38-08	6851_2#84	217	GPSC2	6	CNS	CSF	ERS033829	ERR059369	Niger	1	40	1	8	2008
NIG 656-08	6851_2#86	217	GPSC2	6	CNS	CSF	ERS033831	ERR059371	Niger	1	38	4	4	2008
NIG-460-09	6851_2#88	217	GPSC2	6	CNS	CSF	ERS033833	ERR059373	Niger	1	25	14	2	2009
NIG-2645-09	6851_2#90	217	GPSC2	6	CNS	CSF	ERS033835	ERR059375	Niger	1	10	15	4	2009
NIG 36-04	6851_2#91	217	GPSC2	6	CNS	CSF	ERS033839	ERR059376	Niger	1	18	1	11	2004
PI0084	10395_5#11	303	GPSC2	6	CNS	CSF	ERS242895	ERR352001	Ivory Coast	1	-9		NA	2010
PI0050	10395_5#7	303	GPSC2	6	CNS	CSF	ERS242891	ERR351997	Togo	1	0.416667		10	2009
PI0049	10395_5#9	303	GPSC2	6	CNS	CSF	ERS242893	ERR351999	Togo	1	0.666667		9	2009
PI0054	11791_1#27	303	GPSC2	6	CNS	CSF	ERS355789	ERR438972	Togo	1	2		2	2010
GPS_GM_0766	14520_6#58	303	GPSC2	6	CNS	CSF	ERS525102	ERR730386	Benin	1	-9		NA	2011
GPS_GM_0789	14520_6#81	303	GPSC2	6	CNS	CSF	ERS525133	ERR730409	The Gambia	1	1.5		12	2009
GPS_GM_0884	14520_7#81	303	GPSC2	6	CNS	CSF	ERS525228	ERR730504	Niger	1	1.41667		3	2012
GPS_GM_0892	14520_7#89	303	GPSC2	6	CNS	CSF	ERS525236	ERR730512	Niger	1	2.5		2	2010
GPS_TG_M537	17428_8#108	303	GPSC2	6	CNS	CSF	ERS715981	ERR1106731	Togo	1	6		2	2014
GPS_TG_M0351	17428_8#29	303	GPSC2	6	CNS	CSF	ERS715902	ERR1106652	Togo	1	23		1	2012
GPS_TG_M0363	17428_8#45	303	GPSC2	6	CNS	CSF	ERS715918	ERR1106668	Togo	1	6		5	2012
GPS_TG_M0238	17428_8#52	303	GPSC2	6	CNS	CSF	ERS715925	ERR1106675	Togo	1	22		12	2011
GPS_TG_M0171	17428_8#58	303	GPSC2	6	CNS	CSF	ERS715931	ERR1106681	Togo	1	8		5	2011
Tg_082	6308_7#14	303	GPSC2	6	CNS	CSF	ERS024677	ERR042150	Togo	1	0.583333	23	1	2008
Tg_054	6308_7#15	303	GPSC2	6	CNS	CSF	ERS024723	ERR042151	Togo	1	2	15	2	2010
Tg_342	6308_7#16	303	GPSC2	6	CNS	CSF	ERS024679	ERR042152	Togo	1	0.416667	15	10	2009
Tg_012	6308_7#17	303	GPSC2	6	CNS	CSF	ERS024680	ERR042153	Togo	1	0.0833333	23	1	2009
Tg_315	6308_7#18	303	GPSC2	6	CNS	CSF	ERS024724	ERR042154	Togo	1	0.666667	22	9	2009
Tg_373	6308_7#19	303	GPSC2	6	CNS	CSF	ERS024682	ERR042155	Togo	1	2.5	11	8	2007
NI 115	6308_7#20	303	GPSC2	6	CNS	CSF	ERS024683	ERR042156	Niger	1	2.5	2	5	2010
NI 1862	6308_7#21	303	GPSC2	6	CNS	CSF	ERS024739	ERR042157	Niger	1	1.5	20	12	2009
NIG 42-05	6570_4#11	303	GPSC2	6	CNS	CSF	ERS033809	ERR046720	Niger	1	15	19	1	2005
NIG 227-05	6570_4#13	303	GPSC2	6	CNS	CSF	ERS033811	ERR046722	Niger	1	28	25	2	2005
NIG 353-05	6570_4#15	303	GPSC2	6	CNS	CSF	ERS033813	ERR046724	Niger	1	25	3	11	2005
NIG 382-05	6570_4#17	303	GPSC2	6	CNS	CSF	ERS033815	ERR046726	Niger	1	70	16	3	2005
NIG 99-03	6570_4#3	303	GPSC2	6	CNS	CSF	ERS033800	ERR046712	Niger	1	9	30	1	2003
NIG 743-03	6570_4#4	303	GPSC2	6	CNS	CSF	ERS033801	ERR046713	Niger	1	0.75	27	3	2003
NIG 954-03	6570_4#5	303	GPSC2	6	CNS	CSF	ERS033802	ERR046714	Niger	1	16	4	3	2003
NIG 80-04	6570_4#9	303	GPSC2	6	CNS	CSF	ERS033807	ERR046718	Niger	1	40	2	4	2004
NIG 828-06	6851_2#76	303	GPSC2	6	CNS	CSF	ERS033821	ERR059361	Niger	1	23	21	3	2006
NIG 313-08	6851_2#85	303	GPSC2	6	CNS	CSF	ERS033830	ERR059370	Niger	1	26	30	2	2008
NIG 265-09	6851_2#87	303	GPSC2	6	CNS	CSF	ERS033832	ERR059372	Niger	1	17	2	2	2009
NIG 588-02	6570_4#1	2206	GPSC2	6	CNS	CSF	ERS033798	ERR046710	Niger	1	1	24	12	2002
NIG 589-02	6570_4#2	2206	GPSC2	6	CNS	CSF	ERS033799	ERR046711	Niger	1	0.583333	24	12	2002
GPS_TG_M0018	17428_8#1	11736	GPSC2	6	CNS	CSF	ERS715874	ERR1106624	Togo	1	38		7	2010
GPS_TG_M0040	17428_8#33	11736	GPSC2	6	CNS	CSF	ERS715906	ERR1106656	Togo	1	1		7	2010
GPS_TG_M0019	17428_8#9	11736	GPSC2	6	CNS	CSF	ERS715882	ERR1106632	Togo	1	13		7	2010
GPS_TG_M248	17428_8#105	12305	GPSC2	6	CNS	CSF	ERS715978	ERR1106728	Togo	1	14		4	2014
GPS_ZA_962	13415_6#58	217	GPSC2	6	Non-CNS	Blood	ERS464574	ERR600558	South Africa	1	4		8	2007
GPS_GM_0326	14410_4#63	217	GPSC2	6	Non-CNS	Blood	ERS497353	ERR714165	The Gambia	1	4.17		10	2012
GPS_GM_0445	14410_7#12	217	GPSC2	6	Non-CNS	Blood	ERS497206	ERR714369	The Gambia	1	26		2	2003
GPS_GM_0447	14410_7#14	217	GPSC2	6	Non-CNS	Blood	ERS497214	ERR714371	The Gambia	1	7		5	2003
GPS_GM_0494	14410_7#61	217	GPSC2	6	Non-CNS	Blood	ERS497394	ERR714418	The Gambia	1	11		4	2003
GPS_GM_0509	14410_7#76	217	GPSC2	6	Non-CNS	Blood	ERS497434	ERR714433	The Gambia	1	41		1	2003
GPS_ZA_1753	14412_1#91	217	GPSC2	6	Non-CNS	Blood	ERS508852	ERR714628	South Africa	1	24		10	2008
GPS_ZA_1985	14566_6#38	217	GPSC2	6	Non-CNS	Blood	ERS509002	ERR730893	South Africa	1	0.00273973		3	2011
GPS_ZA_2345	14913_4#18	217	GPSC2	6	Non-CNS	Blood	ERS566399	ERR774020	South Africa	1	2		3	2012
GPS_TG_P0322	17428_8#11	217	GPSC2	6	Non-CNS	Blood	ERS715884	ERR1106634	Togo	1	29		1	2011
GPS_TG_P0332	17428_8#27	217	GPSC2	6	Non-CNS	Blood	ERS715900	ERR1106650	Togo	1	11		1	2011
GPS_TG_P0346	17428_8#35	217	GPSC2	6	Non-CNS	Blood	ERS715908	ERR1106658	Togo	1	56		1	2011
GPS_TG_P0594	17428_8#67	217	GPSC2	6	Non-CNS	Blood	ERS715940	ERR1106690	Togo	1	45		3	2011
GPS_TG_P0644	17428_8#75	217	GPSC2	6	Non-CNS	Blood	ERS715948	ERR1106698	Togo	1	18		3	2011
GPS_TG_P0080	17428_8#82	217	GPSC2	6	Non-CNS	Blood	ERS715955	ERR1106705	Togo	1	28		10	2010
GPS_TG_P0645	17428_8#83	217	GPSC2	6	Non-CNS	Blood	ERS715956	ERR1106706	Togo	1	49		3	2011
GPS_TG_P0116	17428_8#90	217	GPSC2	6	Non-CNS	Blood	ERS715963	ERR1106713	Togo	1	11		8	2010
GPS_TG_P0655	17428_8#91	217	GPSC2	6	Non-CNS	Blood	ERS715964	ERR1106714	Togo	1	47		4	2011
GPS_NG_30120266	21999_8#163	217	GPSC2	6	Non-CNS	Blood	ERS1813894	ERR2089608	Nigeria	1	8.25		5	2015
GPS_NG_20060193	21999_8#175	217	GPSC2	6	Non-CNS	Blood	ERS1813905	ERR2089620	Nigeria	1	6.5		3	2015
GPS_NG_30030630	22027_1#12	217	GPSC2	6	Non-CNS	Blood	ERS1813918	ERR2089632	Nigeria	1	4		1	2016
GPS_NG_20040263	22027_1#2	217	GPSC2	6	Non-CNS	Blood	ERS1813907	ERR2089622	Nigeria	1	6		3	2015
20	4525_2#9	217	GPSC2	6	Non-CNS	Blood	ERS005549	ERR357218	South Africa	1	48	6	10	2005
PATH5620	9517_3#12	217	GPSC2	6	Non-CNS	Blood	ERS194295	ERR298083	Mozambique	1	-9	NA	NA	2009
PI0086	11791_1#40	303	GPSC2	6	Non-CNS	Blood	ERS355842	ERR438984	The Gambia	1	0.916667		11	2010
GPS_GM_0769	14520_6#61	303	GPSC2	6	Non-CNS	Blood	ERS525108	ERR730389	The Gambia	1	3		8	2011
GPS_GM_0802	14520_6#94	303	GPSC2	6	Non-CNS	Blood	ERS525157	ERR730422	Ghana	1	-9		NA	2013
PNI_725	6309_7#10	303	GPSC2	6	Non-CNS	Blood	ERS024649	ERR042193	The Gambia	1	3.5	25	8	2007
PNI_710	6309_7#12	303	GPSC2	6	Non-CNS	Blood	ERS024714	ERR042195	The Gambia	1	6.25	21	5	2007
PNI0076	11791_1#38	3575	GPSC2	6	Non-CNS	Lung aspirate	ERS355834	ERR438982	The Gambia	1	8		12	1996
PNI0164	11658_1#80	3575	GPSC2	6	Non-CNS	Blood	ERS355880	ERR433846	The Gambia	1	5		1	1998
GPS_GM_1015	15531_5#35	3575	GPSC2	6	Non-CNS	Blood	ERS627076	ERR870132	The Gambia	1	4		11	1999
GPS_GM_0227	14410_5#49	10649	GPSC2	6	Non-CNS	Blood	ERS497266	ERR714236	The Gambia	1	51		7	2008
GPS_GM_0349	14410_6#1	10649	GPSC2	6	Non-CNS	Blood	ERS497425	ERR714273	The Gambia	1	1.17		8	2013
PSP_243	6308_7#6	10649	GPSC2	6	Non-CNS	Blood	ERS024720	ERR042142	The Gambia	1	51	5	7	2008
GPS_TG_P0789	17428_8#61	12803	GPSC2	6	Non-CNS	Blood	ERS715934	ERR1106684	Togo	1	85		8	2011
C9938	12290_3#21	217	GPSC2	7	CNS	CSF	ERS398799	ERR501561	Malawi	1	0.333333		7	2004
C13208	12290_3#88	217	GPSC2	7	CNS	CSF	ERS399050	ERR501628	Malawi	1	8		12	2005
GPS_ZA_875	13415_5#67	217	GPSC2	7	CNS	CSF	ERS464487	ERR600471	South Africa	1	32		3	2007
GPS_ZA_2440	14913_7#18	217	GPSC2	7	CNS	CSF	ERS566596	ERR774302	South Africa	1	0.833333		7	2012
GPS_MW_C12085_R1	14936_5#1	217	GPSC2	7	CNS	CSF	ERS553372	ERR774569	Malawi	1	5		6	2005
GPS_MW_C22697_R1	14936_5#18	217	GPSC2	7	CNS	CSF	ERS553389	ERR774582	Malawi	1	-9		4	2010
GPS_MW_C11657_R1	14936_5#27	217	GPSC2	7	CNS	CSF	ERS553398	ERR774591	Malawi	1	0.0575342		4	2005
GPS_MW_C19783_R1	14936_5#80	217	GPSC2	7	CNS	CSF	ERS553493	ERR774644	Malawi	1	15		12	2008
GPS_MW_BIP1I1	15378_4#26	217	GPSC2	7	CNS	CSF	ERS625552	ERR862474	Malawi	1	41		8	2013
GPS_MW_C22964	15531_2#95	217	GPSC2	7	CNS	CSF	ERS625722	ERR869908	Malawi	1	9		5	2010
GPS_MW_1003235	15531_3#4	217	GPSC2	7	CNS	CSF	ERS625726	ERR869912	Malawi	1	0.75		10	2010
GPS_MW_BKR55K	15531_3#92	217	GPSC2	7	CNS	CSF	ERS625987	ERR869999	Malawi	1	14		9	2014
GPS_MW_1034535_R1	17794_7#81	217	GPSC2	7	CNS	CSF	ERS726019	ERR1191903	Malawi	1	25		5	2012
GPS_MW_1147_UNC	17870_7#115	217	GPSC2	7	CNS	CSF	ERS725771	ERR1202185	Malawi	1	32		7	2012
GPS_MW_C15160	17870_8#107	217	GPSC2	7	CNS	CSF	ERS725952	ERR1202367	Malawi	1	3		11	2006
GPS_MW_C18031	17870_8#108	217	GPSC2	7	CNS	CSF	ERS725953	ERR1202368	Malawi	1	4		3	2008
GPS_MW_BHB1PQ_R1	17870_8#120	217	GPSC2	7	CNS	CSF	ERS725978	ERR1202380	Malawi	1	26		2	2013
GPS_MW_1038107_R1	17870_8#137	217	GPSC2	7	CNS	CSF	ERS726010	ERR1202397	Malawi	1	43		8	2012
GPS_MW_1036699_R1	17870_8#145	217	GPSC2	7	CNS	CSF	ERS726023	ERR1202405	Malawi	1	46		7	2012
GPS_MW_1036799_R1	17870_8#146	217	GPSC2	7	CNS	CSF	ERS726024	ERR1202406	Malawi	1	35		7	2012
GPS_MW_BKR11B_R1	17870_8#154	217	GPSC2	7	CNS	CSF	ERS726034	ERR1202414	Malawi	1	12		10	2012
GPS_MW_BHB1SC_R1	17870_8#163	217	GPSC2	7	CNS	CSF	ERS726052	ERR1202423	Malawi	1	30		12	2012
GPS_MW_C7657	17870_8#23	217	GPSC2	7	CNS	CSF	ERS725954	ERR1202283	Malawi	1	0.0833333		9	2003
GPS_MW_C8846	17870_8#26	217	GPSC2	7	CNS	CSF	ERS725960	ERR1202286	Malawi	1	0.166667		2	2004
GPS_MW_C7733	17870_8#27	217	GPSC2	7	CNS	CSF	ERS725962	ERR1202287	Malawi	1	10		10	2003
GPS_MW_BBW11F	17870_8#70	217	GPSC2	7	CNS	CSF	ERS725878	ERR1202330	Malawi	1	3		4	2011
GPS_MW_C10310	17870_8#82	217	GPSC2	7	CNS	CSF	ERS725902	ERR1202342	Malawi	1	5		9	2004
GPS_MW_BHB5J1	17966_5#110	217	GPSC2	7	CNS	CSF	ERS726148	ERR1202560	Malawi	1	41		3	2015
GPS_MW_C1983	17966_5#113	217	GPSC2	7	CNS	CSF	ERS726153	ERR1202563	Malawi	1	4		4	2000
GPS_MW_C12040	17966_5#39	217	GPSC2	7	CNS	CSF	ERS726174	ERR1202489	Malawi	1	0.666667		5	2005
GPS_MW_BKR51M	17966_5#76	217	GPSC2	7	CNS	CSF	ERS726081	ERR1202526	Malawi	1	7		9	2014
GPS_MW_BKR5BX	17966_5#85	217	GPSC2	7	CNS	CSF	ERS726099	ERR1202535	Malawi	1	12		11	2014
GPS_MW_BKR5KY	17966_5#89	217	GPSC2	7	CNS	CSF	ERS726108	ERR1202539	Malawi	1	8		12	2014
GPS_MW_C2218	18456_1#109	217	GPSC2	7	CNS	CSF	ERS725327	ERR1288918	Malawi	1	0.0833333		6	2000
GPS_MW_B2156	18456_1#115	217	GPSC2	7	CNS	CSF	ERS725342	ERR1288924	Malawi	1	39		7	2000
GPS_MW_B2147	18456_1#128	217	GPSC2	7	CNS	CSF	ERS725370	ERR1288937	Malawi	1	16		7	2000
GPS_MW_1389_UNC	18456_1#165	217	GPSC2	7	CNS	CSF	ERS725442	ERR1288974	Malawi	1	31		2	2014
GPS_MW_1304_UNC	18456_1#179	217	GPSC2	7	CNS	CSF	ERS725469	ERR1288988	Malawi	1	23		8	2013
GPS_MW_1442_UNC	18456_1#180	217	GPSC2	7	CNS	CSF	ERS725472	ERR1288989	Malawi	1	17		8	2014
GPS_MW_BHB5X6	19341_2#38	217	GPSC2	7	CNS	CSF	ERS813182	ERR1453505	Malawi	1	39		6	2015
GPS_MW_BHB5EM	19341_2#39	217	GPSC2	7	CNS	CSF	ERS813183	ERR1453506	Malawi	1	23		5	2015
GPS_MW_BHB5EL	19341_2#52	217	GPSC2	7	CNS	CSF	ERS813196	ERR1453519	Malawi	1	32		5	2015
C9471	3850_1#1	217	GPSC2	7	CNS	CSF	ERS006723	ERR018020	Malawi	1	-9	28	4	2004
C14099	3850_1#10	217	GPSC2	7	CNS	CSF	ERS006734	ERR018021	Malawi	1	12	26	4	2006
C13181	3850_2#10	217	GPSC2	7	CNS	CSF	ERS006746	ERR018034	Malawi	1	9.25	29	11	2005
C16000	3850_2#7	217	GPSC2	7	CNS	CSF	ERS006743	ERR018042	Malawi	1	0.25	25	4	2007
C13215	3850_2#9	217	GPSC2	7	CNS	CSF	ERS006745	ERR018044	Malawi	1	11	6	12	2005
B17447	3850_8#7	217	GPSC2	7	CNS	CSF	ERS006803	ERR018107	Malawi	1	25	6	2	2008
C17283	4350_6#9	217	GPSC2	7	CNS	CSF	ERS026054	ERR033120	Malawi	1	8	4	11	2007
C12970	4353_2#4	217	GPSC2	7	CNS	CSF	ERS026047	ERR033141	Malawi	1	7	25	10	2005
C18031	4370_1#12	217	GPSC2	7	CNS	CSF	ERS026063	ERR033151	Malawi	1	4	3	3	2008
44	4525_5#9	217	GPSC2	7	CNS	CSF	ERS005572	ERR023605	South Africa	1	31	17	6	2007
C14269	4525_7#10	217	GPSC2	7	CNS	CSF	ERS005614	ERR023322	Malawi	1	12	23	5	2006
B10454	4525_7#11	217	GPSC2	7	CNS	CSF	ERS005615	ERR023323	Malawi	1	-9	6	12	2004
C19295	4525_7#5	217	GPSC2	7	CNS	CSF	ERS005610	ERR023328	Malawi	1	-9	23	9	2008
B10261	4525_7#6	217	GPSC2	7	CNS	CSF	ERS005611	ERR023329	Malawi	1	23	10	11	2004
C15160	4525_7#7	217	GPSC2	7	CNS	CSF	ERS005612	ERR023330	Malawi	1	3	7	11	2006
B19220	4525_7#9	217	GPSC2	7	CNS	CSF	ERS005617	ERR023332	Malawi	1	48	26	1	2009
C18896	4525_8#10	217	GPSC2	7	CNS	CSF	ERS005625	ERR023335	Malawi	1	8	24	7	2008
B16942	4525_8#12	217	GPSC2	7	CNS	CSF	ERS005638	ERR023337	Malawi	1	20	3	11	2007
C13632	4525_8#4	217	GPSC2	7	CNS	CSF	ERS005620	ERR023340	Malawi	1	17	9	2	2006
C17094	4525_8#8	217	GPSC2	7	CNS	CSF	ERS005623	ERR023344	Malawi	1	12	7	10	2007
C19609	4564_1#8	217	GPSC2	7	CNS	CSF	ERS006814	ERR023381	Malawi	1	12.9167	10	11	2008
B13691	4752_1#8	217	GPSC2	7	CNS	CSF	ERS005598	ERR023357	Malawi	1	20	14	3	2006
C14599	4752_1#9	217	GPSC2	7	CNS	CSF	ERS005597	ERR023358	Malawi	1	12	24	7	2006
B14935	5390_3#2	217	GPSC2	7	CNS	CSF	ERS012073	ERR028411	Malawi	1	21	26	10	2006
B15976	5390_5#2	217	GPSC2	7	CNS	CSF	ERS012084	ERR028423	Malawi	1	34	21	4	2007
B11467	5390_7#7	217	GPSC2	7	CNS	CSF	ERS012133	ERR028451	Malawi	1	18	21	4	2005
B11505	5390_7#8	217	GPSC2	7	CNS	CSF	ERS012134	ERR028452	Malawi	1	26	26	4	2005
C12797	5390_8#3	217	GPSC2	7	CNS	CSF	ERS012139	ERR028458	Malawi	1	5	26	9	2005
PATH5420	8728_8#89	217	GPSC2	7	CNS	CSF	ERS133174	ERR223030	Mozambique	1	-9	NA	NA	2010
PATH645	8786_8#51	217	GPSC2	7	CNS	CSF	ERS133040	ERR226376	Mozambique	1	-9	NA	NA	NA
GPS_MW_BIP1JS	15378_4#25	303	GPSC2	7	CNS	CSF	ERS625550	ERR862473	Malawi	1	45		7	2013
GPS_MW_BKR5CL	17966_5#91	303	GPSC2	7	CNS	CSF	ERS726112	ERR1202541	Malawi	1	6		12	2014
GPS_MW_BHB4NF	17966_5#97	303	GPSC2	7	CNS	CSF	ERS726123	ERR1202547	Malawi	1	25		12	2014
GPS_MW_BHB4NE	17966_5#98	303	GPSC2	7	CNS	CSF	ERS726124	ERR1202548	Malawi	1	60		12	2014
B18718	4525_7#12	303	GPSC2	7	CNS	CSF	ERS005643	ERR023324	Malawi	1	23	26	10	2008
C11020	4564_2#8	303	GPSC2	7	CNS	CSF	ERS006824	ERR023393	Malawi	1	-9	2	1	2005
GPS_MW_1038135_R1	17870_8#149	5012	GPSC2	7	CNS	CSF	ERS726027	ERR1202409	Malawi	1	43		8	2012
GPS_MW_BHB4R0	17966_5#101	5012	GPSC2	7	CNS	CSF	ERS726130	ERR1202551	Malawi	1	51		1	2015
GPS_MW_BKR631	17966_5#108	5012	GPSC2	7	CNS	CSF	ERS726144	ERR1202558	Malawi	1	10		2	2015
GPS_MW_BHB4Y2	17966_5#88	5012	GPSC2	7	CNS	CSF	ERS726106	ERR1202538	Malawi	1	30		11	2014
PATH5426	8728_8#90	7712	GPSC2	7	CNS	CSF	ERS133175	ERR223031	Mozambique	1	-9	NA	NA	2010
GPS_MW_1443_UNC	17870_7#1	8158	GPSC2	7	CNS	CSF	ERS725473	ERR1202071	Malawi	1	26		8	2014
GPS_MW_BKR56F	17966_5#71	8158	GPSC2	7	CNS	CSF	ERS726072	ERR1202521	Malawi	1	5		10	2014
GPS_MW_1253_UNC	18456_1#166	8158	GPSC2	7	CNS	CSF	ERS725444	ERR1288975	Malawi	1	33		5	2013
GPS_MW_1435_UNC	18456_1#177	8158	GPSC2	7	CNS	CSF	ERS725465	ERR1288986	Malawi	1	41		6	2014
GPS_MW_BKR69K	19341_2#56	8158	GPSC2	7	CNS	CSF	ERS813200	ERR1453523	Malawi	1	3		5	2015
GPS_MW_1282_UNC	18456_1#174	9529	GPSC2	7	CNS	CSF	ERS725458	ERR1288983	Malawi	1	19		6	2013
C5737	12290_3#89	11745	GPSC2	7	CNS	CSF	ERS399059	ERR501629	Malawi	1	7		10	2002
GPS_MW_C15759_R1	17870_8#118	11745	GPSC2	7	CNS	CSF	ERS725974	ERR1202378	Malawi	1	-9		2	2007
GPS_MW_C7305	17870_8#20	11745	GPSC2	7	CNS	CSF	ERS725945	ERR1202280	Malawi	1	10		7	2003
GPS_MW_C10305	17870_8#90	11745	GPSC2	7	CNS	CSF	ERS725917	ERR1202350	Malawi	1	3		9	2004
GPS_MW_C5363	17870_8#99	11745	GPSC2	7	CNS	CSF	ERS725936	ERR1202359	Malawi	1	3		7	2002
GPS_MW_BBW110	17966_5#58	11745	GPSC2	7	CNS	CSF	ERS726047	ERR1202508	Malawi	1	0.0833333		6	2011
C14940	3850_1#7	11745	GPSC2	7	CNS	CSF	ERS006731	ERR018029	Malawi	1	6	30	9	2006
C12458	4525_7#3	11745	GPSC2	7	CNS	CSF	ERS005603	ERR023326	Malawi	1	1.16667	10	8	2005
C14737	4525_8#7	11745	GPSC2	7	CNS	CSF	ERS005624	ERR023343	Malawi	1	7	21	8	2006
GPS_MW_1421_UNC	17870_7#118	12150	GPSC2	7	CNS	CSF	ERS725778	ERR1202188	Malawi	1	64		4	2014
PNI_830	6309_7#20	217	GPSC2	7	Non-CNS	Lung aspirate	ERS024659	ERR042203	The Gambia	1	45	6	1	2009
D33293	12290_2#53	217	GPSC2	7	Non-CNS	Blood	ERS399068	ERR501512	Malawi	1	8		8	2005
A55581	12290_3#55	217	GPSC2	7	Non-CNS	Blood	ERS398974	ERR501595	Malawi	1	29		7	2009
D27639	12378_2#1	217	GPSC2	7	Non-CNS	Blood	ERS399067	ERR516618	Malawi	1	8		10	2004
D27106	12378_2#48	217	GPSC2	7	Non-CNS	Blood	ERS399226	ERR516655	Malawi	1	1.91667		9	2004
ZA_GPS_SP534	12837_4#32	217	GPSC2	7	Non-CNS	Blood	ERS428885	ERR568718	South Africa	1	26		6	2006
GPS_ZA_1381	14257_1#4	217	GPSC2	7	Non-CNS	Blood	ERS508311	ERR701781	South Africa	1	29		5	2008
GPS_GM_0487	14410_7#54	217	GPSC2	7	Non-CNS	Blood	ERS497373	ERR714411	The Gambia	1	8		12	2007
GPS_ZA_1718	14412_1#56	217	GPSC2	7	Non-CNS	Blood	ERS508777	ERR714593	South Africa	1	4		12	2008
GPS_ZA_2089	14555_4#47	217	GPSC2	7	Non-CNS	Blood	ERS509038	ERR736939	South Africa	1	1		6	2011
GPS_ZA_2300	14913_2#68	217	GPSC2	7	Non-CNS	Blood	ERS566508	ERR773882	South Africa	1	3		11	2011
GPS_MW_D31094_R1	14936_5#10	217	GPSC2	7	Non-CNS	Blood	ERS553381	ERR774576	Malawi	1	0.25		4	2005
GPS_MW_D184_R1	14936_5#19	217	GPSC2	7	Non-CNS	Blood	ERS553390	ERR774583	Malawi	1	-9		2	1999
GPS_MW_A30425_R1	14936_5#31	217	GPSC2	7	Non-CNS	Blood	ERS553402	ERR774595	Malawi	1	34		8	2004
GPS_MW_D44741_R1	14936_5#6	217	GPSC2	7	Non-CNS	Blood	ERS553377	ERR774572	Malawi	1	1		12	2007
GPS_MW_A47864_R1	14936_5#61	217	GPSC2	7	Non-CNS	Blood	ERS553455	ERR774625	Malawi	1	37		8	2007
GPS_MW_A59803_R1	14936_5#85	217	GPSC2	7	Non-CNS	Blood	ERS553503	ERR774649	Malawi	1	20		8	2010
GPS_MW_D38891_R1	14936_6#24	217	GPSC2	7	Non-CNS	Blood	ERS553561	ERR774683	Malawi	1	4		7	2006
GPS_MW_D28038_R1	14936_6#27	217	GPSC2	7	Non-CNS	Blood	ERS553567	ERR774686	Malawi	1	8		11	2004
GPS_MW_D25066_R1	14936_6#29	217	GPSC2	7	Non-CNS	Blood	ERS553571	ERR774688	Malawi	1	0.0833333		3	2004
GPS_MW_D7940_R1	15378_2#74	217	GPSC2	7	Non-CNS	Blood	ERS625403	ERR862332	Malawi	1	4		8	2000
GPS_MW_D22545	15531_2#18	217	GPSC2	7	Non-CNS	Blood	ERS625640	ERR869831	Malawi	1	-9		11	2003
GPS_MW_1005628	15531_2#90	217	GPSC2	7	Non-CNS	Blood	ERS625716	ERR869903	Malawi	1	35		12	2010
GPS_MW_D54278	15531_3#63	217	GPSC2	7	Non-CNS	Blood	ERS625958	ERR869970	Malawi	1	-9		1	2010
GPS_GM_0973	15531_4#91	217	GPSC2	7	Non-CNS	Blood	ERS627103	ERR870093	The Gambia	1	5		4	2009
GPS_MW_D28788	17870_7#184	217	GPSC2	7	Non-CNS	Blood	ERS725896	ERR1202254	Malawi	1	10		12	2004
GPS_MW_D28834	17870_7#187	217	GPSC2	7	Non-CNS	Blood	ERS725901	ERR1202257	Malawi	1	10		12	2004
GPS_MW_D33679	17870_8#10	217	GPSC2	7	Non-CNS	Blood	ERS725928	ERR1202270	Malawi	1	6		9	2005
GPS_MW_D40820	17870_8#102	217	GPSC2	7	Non-CNS	Blood	ERS725944	ERR1202362	Malawi	1	-9		1	2007
GPS_MW_BKQ1GX_R1	17870_8#156	217	GPSC2	7	Non-CNS	Blood	ERS726037	ERR1202416	Malawi	1	10		10	2012
GPS_MW_A25129	17870_8#45	217	GPSC2	7	Non-CNS	Blood	ERS726000	ERR1202305	Malawi	1	-9		9	2003
GPS_MW_D25089	17870_8#46	217	GPSC2	7	Non-CNS	Blood	ERS726001	ERR1202306	Malawi	1	5		4	2004
GPS_MW_D36331	17870_8#63	217	GPSC2	7	Non-CNS	Blood	ERS725864	ERR1202323	Malawi	1	-9		1	2006
GPS_MW_1018661	17870_8#72	217	GPSC2	7	Non-CNS	Blood	ERS725881	ERR1202332	Malawi	1	4		7	2011
GPS_MW_1018666	17870_8#73	217	GPSC2	7	Non-CNS	Blood	ERS725883	ERR1202333	Malawi	1	4		7	2011
GPS_MW_D7139	17870_8#75	217	GPSC2	7	Non-CNS	Blood	ERS725887	ERR1202335	Malawi	1	-9		6	2000
GPS_MW_1004911	17870_8#79	217	GPSC2	7	Non-CNS	Blood	ERS725895	ERR1202339	Malawi	1	5		11	2010
GPS_MW_D42952	17870_8#81	217	GPSC2	7	Non-CNS	Blood	ERS725900	ERR1202341	Malawi	1	-9		6	2007
GPS_MW_D32406	17870_8#83	217	GPSC2	7	Non-CNS	Blood	ERS725904	ERR1202343	Malawi	1	-9		6	2005
GPS_MW_D28368	17870_8#84	217	GPSC2	7	Non-CNS	Blood	ERS725906	ERR1202344	Malawi	1	-9		11	2004
GPS_MW_D23023	17870_8#85	217	GPSC2	7	Non-CNS	Blood	ERS725908	ERR1202345	Malawi	1	-9		12	2003
GPS_MW_D33521	17966_5#112	217	GPSC2	7	Non-CNS	Blood	ERS726151	ERR1202562	Malawi	1	-9		8	2005
GPS_MW_D17314	17966_5#29	217	GPSC2	7	Non-CNS	Blood	ERS726164	ERR1202479	Malawi	1	-9		11	2002
GPS_MW_D49485	17966_5#53	217	GPSC2	7	Non-CNS	Blood	ERS726038	ERR1202503	Malawi	1	1.25		12	2008
GPS_MW_A9217	18456_1#101	217	GPSC2	7	Non-CNS	Blood	ERS725310	ERR1288910	Malawi	1	26		7	2000
GPS_MW_A9912	18456_1#119	217	GPSC2	7	Non-CNS	Blood	ERS725350	ERR1288928	Malawi	1	30		10	2000
GPS_MW_A8744	18456_1#120	217	GPSC2	7	Non-CNS	Blood	ERS725352	ERR1288929	Malawi	1	34		5	2000
GPS_MW_1160_UNC	18456_1#164	217	GPSC2	7	Non-CNS	Blood	ERS725440	ERR1288973	Malawi	1	2		9	2012
GPS_MW_BUV11R	19341_2#48	217	GPSC2	7	Non-CNS	Blood	ERS813192	ERR1453515	Malawi	1	55		6	2015
A41093	3850_6#12	217	GPSC2	7	Non-CNS	Blood	ERS006774	ERR018075	Malawi	1	24	5	5	2006
A37371	3850_6#2	217	GPSC2	7	Non-CNS	Blood	ERS006772	ERR018076	Malawi	1	27	21	10	2005
A34798	3850_6#5	217	GPSC2	7	Non-CNS	Blood	ERS006777	ERR018079	Malawi	1	26	19	4	2005
A41626	3850_7#1	217	GPSC2	7	Non-CNS	Blood	ERS006783	ERR018085	Malawi	1	54	1	9	2006
A30338	3850_7#5	217	GPSC2	7	Non-CNS	Blood	ERS006789	ERR018092	Malawi	1	-9	13	8	2004
D42299	4350_6#3	217	GPSC2	7	Non-CNS	Blood	ERS026060	ERR033114	Malawi	1	-9	10	5	2007
D25796	4353_1#1	217	GPSC2	7	Non-CNS	Blood	ERS024510	ERR033122	Malawi	1	8	22	5	2004
D34485	4353_1#10	217	GPSC2	7	Non-CNS	Blood	ERS024512	ERR033123	Malawi	1	15	18	10	2005
D28981	4353_1#6	217	GPSC2	7	Non-CNS	Blood	ERS024516	ERR033130	Malawi	1	3	24	12	2004
D38643	4353_2#9	217	GPSC2	7	Non-CNS	Blood	ERS026042	ERR033146	Malawi	1	0.0416667	1	6	2006
45	4525_5#10	217	GPSC2	7	Non-CNS	Blood	ERS005575	ERR023595	Mozambique	1	38	8	26	2007
D31094	4525_7#1	217	GPSC2	7	Non-CNS	Blood	ERS005602	ERR023321	Malawi	1	0.0833333	4	4	2005
D43846	4525_7#2	217	GPSC2	7	Non-CNS	Blood	ERS005600	ERR023325	Malawi	1	5.83333	28	9	2007
D28368	4525_7#8	217	GPSC2	7	Non-CNS	Blood	ERS005613	ERR023331	Malawi	1	4	24	11	2004
D51831	4525_8#1	217	GPSC2	7	Non-CNS	Blood	ERS005616	ERR023334	Malawi	1	0.25	12	6	2009
A47157	4525_8#11	217	GPSC2	7	Non-CNS	Blood	ERS005628	ERR023336	Malawi	1	22	19	6	2007
A53636	4525_8#3	217	GPSC2	7	Non-CNS	Blood	ERS005621	ERR023339	Malawi	1	23	28	12	2008
D36913	4525_8#9	217	GPSC2	7	Non-CNS	Blood	ERS005627	ERR023345	Malawi	1	17	9	2	2006
A55084	4564_1#3	217	GPSC2	7	Non-CNS	Blood	ERS006809	ERR023376	Malawi	1	43	20	5	2009
A55122	4564_1#5	217	GPSC2	7	Non-CNS	Blood	ERS006811	ERR023378	Malawi	1	37	28	5	2009
A36633	4564_2#9	217	GPSC2	7	Non-CNS	Blood	ERS006825	ERR023394	Malawi	1	31	12	8	2005
D47858	4752_1#2	217	GPSC2	7	Non-CNS	Blood	ERS005589	ERR023351	Malawi	1	8	24	7	2008
D31030	4752_1#6	217	GPSC2	7	Non-CNS	Blood	ERS005596	ERR023355	Malawi	1	4.16667	1	4	2005
D28324	4880_1#1	217	GPSC2	7	Non-CNS	Blood	ERS005626	ERR045783	Malawi	1	2.75	22	11	2004
A37225	4880_1#10	217	GPSC2	7	Non-CNS	Blood	ERS005635	ERR045792	Malawi	1	25	18	9	2005
D38050	4880_1#5	217	GPSC2	7	Non-CNS	Blood	ERS005633	ERR045787	Malawi	1	2	4	4	2006
D48334	4880_1#8	217	GPSC2	7	Non-CNS	Blood	ERS005637	ERR045790	Malawi	1	1.75	14	9	2008
D48470	4880_1#9	217	GPSC2	7	Non-CNS	Blood	ERS005634	ERR045791	Malawi	1	6.91667	23	9	2008
A39247	5390_2#1	217	GPSC2	7	Non-CNS	Blood	ERS012061	ERR028396	Malawi	1	38	16	1	2006
A41267	5390_2#3	217	GPSC2	7	Non-CNS	Blood	ERS012063	ERR028400	Malawi	1	37	5	8	2006
A42174	5390_2#9	217	GPSC2	7	Non-CNS	Blood	ERS012069	ERR028406	Malawi	1	30	17	7	2006
A33973	5390_6#5	217	GPSC2	7	Non-CNS	Blood	ERS012120	ERR028438	Malawi	1	28	3	2	2005
A34030	5390_6#6	217	GPSC2	7	Non-CNS	Blood	ERS012121	ERR028439	Malawi	1	55	3	7	2005
A35279	5390_7#1	217	GPSC2	7	Non-CNS	Blood	ERS012127	ERR028444	Malawi	1	34	16	5	2005
PSP_1881	6308_7#7	217	GPSC2	7	Non-CNS	Blood	ERS024670	ERR042143	The Gambia	1	5	23	4	2009
PNI_643	6309_7#3	217	GPSC2	7	Non-CNS	Blood	ERS024711	ERR042186	The Gambia	1	34	19	5	2005
PATH5433	8728_8#92	217	GPSC2	7	Non-CNS	Blood	ERS133177	ERR223033	Mozambique	1	-9	NA	NA	2010
PATH5445	8728_8#93	217	GPSC2	7	Non-CNS	Blood	ERS133178	ERR223034	Mozambique	1	-9	NA	NA	2010
PATH5446	8728_8#94	217	GPSC2	7	Non-CNS	Blood	ERS133179	ERR223035	Mozambique	1	-9	NA	NA	2010
PATH5489	8728_8#96	217	GPSC2	7	Non-CNS	Blood	ERS133181	ERR223037	Mozambique	1	-9	NA	NA	2010
PATH497	8786_8#21	217	GPSC2	7	Non-CNS	Blood	ERS133010	ERR226346	Mozambique	1	-9	NA	NA	NA
PATH505	8786_8#22	217	GPSC2	7	Non-CNS	Blood	ERS133011	ERR226347	Mozambique	1	-9	NA	NA	NA
PATH533	8786_8#29	217	GPSC2	7	Non-CNS	Blood	ERS133018	ERR226354	Mozambique	1	-9	NA	NA	NA
PATH555	8786_8#33	217	GPSC2	7	Non-CNS	Blood	ERS133022	ERR226358	Mozambique	1	-9	NA	NA	NA
PATH575	8786_8#36	217	GPSC2	7	Non-CNS	Blood	ERS133025	ERR226361	Mozambique	1	-9	NA	NA	NA
PATH592	8786_8#40	217	GPSC2	7	Non-CNS	Blood	ERS133029	ERR226365	Mozambique	1	-9	NA	NA	NA
PATH597	8786_8#41	217	GPSC2	7	Non-CNS	Blood	ERS133030	ERR226366	Mozambique	1	-9	NA	NA	NA
PATH602	8786_8#42	217	GPSC2	7	Non-CNS	Blood	ERS133031	ERR226367	Mozambique	1	-9	NA	NA	NA
PATH611	8786_8#43	217	GPSC2	7	Non-CNS	Blood	ERS133032	ERR226368	Mozambique	1	-9	NA	NA	NA
PATH612	8786_8#44	217	GPSC2	7	Non-CNS	Blood	ERS133033	ERR226369	Mozambique	1	-9	NA	NA	NA
PATH614	8786_8#45	217	GPSC2	7	Non-CNS	Blood	ERS133034	ERR226370	Mozambique	1	-9	NA	NA	NA
PATH637	8786_8#50	217	GPSC2	7	Non-CNS	Blood	ERS133039	ERR226375	Mozambique	1	-9	NA	NA	NA
PATH658	8786_8#52	217	GPSC2	7	Non-CNS	Blood	ERS133041	ERR226377	Mozambique	1	-9	NA	NA	NA
PATH666	8786_8#55	217	GPSC2	7	Non-CNS	Blood	ERS133044	ERR226380	Mozambique	1	-9	NA	NA	NA
PATH720	8786_8#57	217	GPSC2	7	Non-CNS	Blood	ERS133046	ERR226382	Mozambique	1	-9	NA	NA	NA
PATH722	8786_8#58	217	GPSC2	7	Non-CNS	Blood	ERS133047	ERR226383	Mozambique	1	-9	NA	NA	NA
PATH734	8786_8#60	217	GPSC2	7	Non-CNS	Blood	ERS133049	ERR226385	Mozambique	1	-9	NA	NA	NA
PATH741	8786_8#61	217	GPSC2	7	Non-CNS	Blood	ERS133050	ERR226386	Mozambique	1	-9	NA	NA	NA
PATH742	8786_8#62	217	GPSC2	7	Non-CNS	Blood	ERS133051	ERR226387	Mozambique	1	-9	NA	NA	NA
PATH753	8786_8#63	217	GPSC2	7	Non-CNS	Blood	ERS133052	ERR226388	Mozambique	1	-9	NA	NA	NA
PATH5491	9517_3#1	217	GPSC2	7	Non-CNS	Blood	ERS194284	ERR298072	Mozambique	1	-9	NA	NA	2010
PATH5604	9517_3#10	217	GPSC2	7	Non-CNS	Blood	ERS194293	ERR298081	Mozambique	1	-9	NA	NA	2008
PATH5621	9517_3#13	217	GPSC2	7	Non-CNS	Blood	ERS194296	ERR298084	Mozambique	1	-9	NA	NA	2009
PATH5524	9517_3#3	217	GPSC2	7	Non-CNS	Blood	ERS194286	ERR298074	Mozambique	1	-9	NA	NA	2008
PATH5565	9517_3#5	217	GPSC2	7	Non-CNS	Blood	ERS194288	ERR298076	Mozambique	1	-9	NA	NA	2008
PATH5579	9517_3#6	217	GPSC2	7	Non-CNS	Blood	ERS194289	ERR298077	Mozambique	1	-9	NA	NA	2008
PATH5598	9517_3#8	217	GPSC2	7	Non-CNS	Blood	ERS194291	ERR298079	Mozambique	1	-9	NA	NA	2008
PATH5602	9517_3#9	217	GPSC2	7	Non-CNS	Blood	ERS194292	ERR298080	Mozambique	1	-9	NA	NA	2008
D26805	9789_2#15	217	GPSC2	7	Non-CNS	Blood	ERS214925	ERR316586	Malawi	1	3		8	2004
D25748	9789_2#18	217	GPSC2	7	Non-CNS	Blood	ERS214928	ERR316589	Malawi	1	3		5	2004
D44689	9789_2#29	217	GPSC2	7	Non-CNS	Blood	ERS214939	ERR316600	Malawi	1	3.08333		12	2007
1004168	9789_2#50	217	GPSC2	7	Non-CNS	Blood	ERS214960	ERR316621	Malawi	1	7		11	2010
D13084	9789_2#58	217	GPSC2	7	Non-CNS	Blood	ERS214970	ERR316629	Malawi	1	2		11	2001
A54136	9789_2#67	217	GPSC2	7	Non-CNS	Blood	ERS214980	ERR316638	Malawi	1	32		2	2009
D25235	9789_2#68	217	GPSC2	7	Non-CNS	Blood	ERS214981	ERR316639	Malawi	1	3.5		4	2004
D40872	9789_3#4	217	GPSC2	7	Non-CNS	Blood	ERS215010	ERR316666	Malawi	1	1.83333		1	2007
GPS_ZA_2832	17175_7#38	217	GPSC2	7	Non-CNS	Blood	ERS708328	ERR1066231	South Africa	1	3		2	2014
GPS_MW_BHA9P0	17966_5#84	217	GPSC2	7	Non-CNS	Blood	ERS726097	ERR1202534	Malawi	1	32		11	2014
GPS_MW_BHA9RC	17966_5#95	217	GPSC2	7	Non-CNS	Blood	ERS726119	ERR1202545	Malawi	1	28		12	2014
GPS_MW_BHA1AK	14936_6#25	303	GPSC2	7	Non-CNS	Blood	ERS553563	ERR774684	Malawi	1	23		10	2012
GPS_MW_BNZ15Z	19341_2#54	5012	GPSC2	7	Non-CNS	Blood	ERS813198	ERR1453521	Malawi	1	38		5	2015
GPS_MW_BHA8WE	17966_5#80	5012	GPSC2	7	Non-CNS	Blood	ERS726089	ERR1202530	Malawi	1	33		9	2014
PATH730	8786_8#59	5632	GPSC2	7	Non-CNS	Blood	ERS133048	ERR226384	Mozambique	1	-9	NA	NA	NA
GPS_MW_BKQILI	19341_2#23	8158	GPSC2	7	Non-CNS	Blood	ERS813167	ERR1453490	Malawi	1	0.00821918		5	2015
D28572	4880_1#4	8158	GPSC2	7	Non-CNS	Blood	ERS005629	ERR045786	Malawi	1	1.25	4	12	2004
GPS_ZA_764	13415_4#52	8314	GPSC2	7	Non-CNS	Peritoneal fluid	ERS464329	ERR600362	South Africa	1	34		1	2007
GPS_ZA_1883	14412_2#31	8314	GPSC2	7	Non-CNS	Blood	ERS509159	ERR714663	South Africa	1	24		9	2010
GPS_ZA_2340	14913_4#13	8314	GPSC2	7	Non-CNS	Blood	ERS566381	ERR774015	South Africa	1	0.0356164		4	2012
GPS_ZA_2768	14913_6#76	8314	GPSC2	7	Non-CNS	Blood	ERS566939	ERR774265	South Africa	1	4		6	2013
GPS_ZA_2453	14913_7#31	8314	GPSC2	7	Non-CNS	Blood	ERS566609	ERR774315	South Africa	1	4		1	2013
GPS_ZA_2859	17175_7#67	8314	GPSC2	7	Non-CNS	Blood	ERS708390	ERR1066260	South Africa	1	0.0821918		1	2014
GPS_MW_BKQHWY	19341_2#53	9529	GPSC2	7	Non-CNS	Blood	ERS813197	ERR1453520	Malawi	1	14		4	2015
1007130	9789_2#17	9529	GPSC2	7	Non-CNS	Blood	ERS214927	ERR316588	Malawi	1	3		12	2010
GPS_ZA_3030	17150_6#72	11104	GPSC2	7	Non-CNS	Joint fluid	ERS708571	ERR1065898	South Africa	1	24		10	2014
GPS_MW_D42785_R1	14936_5#82	11745	GPSC2	7	Non-CNS	Blood	ERS553497	ERR774646	Malawi	1	10		6	2007
GPS_MW_D22237	17870_8#44	11745	GPSC2	7	Non-CNS	Blood	ERS725998	ERR1202304	Malawi	1	-9		11	2003
GPS_MW_D31622	17870_8#56	11745	GPSC2	7	Non-CNS	Blood	ERS725850	ERR1202316	Malawi	1	-9		5	2005
D33216	4525_8#2	11745	GPSC2	7	Non-CNS	Blood	ERS005618	ERR023338	Malawi	1	1.16667	9	8	2005
D32888	4525_8#6	11745	GPSC2	7	Non-CNS	Blood	ERS005622	ERR023342	Malawi	1	2.08333	22	7	2005
A34045	5390_6#7	11745	GPSC2	7	Non-CNS	Blood	ERS012122	ERR028440	Malawi	1	63	3	8	2005
A36780	5390_7#3	11745	GPSC2	7	Non-CNS	Blood	ERS012129	ERR028447	Malawi	1	23	21	8	2005
D27175	9789_2#71	11745	GPSC2	7	Non-CNS	Blood	ERS214985	ERR316642	Malawi	1	3		9	2004
D27540	9789_2#86	11745	GPSC2	7	Non-CNS	Blood	ERS215001	ERR316657	Malawi	1	0.583333		10	2004
GPS_MW_BHAAF6	17966_5#93	12165	GPSC2	7	Non-CNS	Blood	ERS726115	ERR1202543	Malawi	1	33		12	2014
GPS_MW_1110_UNC	18456_1#176	12333	GPSC2	7	Non-CNS	Blood	ERS725463	ERR1288985	Malawi	1	55		12	2011
GPS_MW_D32648_R1	14936_5#22	12739	GPSC2	7	Non-CNS	Blood	ERS553393	ERR774586	Malawi	1	0.0383562		7	2005
PATH5428	8728_8#91	Unknown	GPSC2	7	Non-CNS	Blood	ERS133176	ERR223032	Mozambique	1	-9	NA	NA	2010
PATH5612	9517_3#11	Unknown	GPSC2	7	Non-CNS	Blood	ERS194294	ERR298082	Mozambique	1	-9	NA	NA	2008
PATH5495	9517_3#2	Unknown	GPSC2	7	Non-CNS	Blood	ERS194285	ERR298073	Mozambique	1	-9	NA	NA	2009
PATH5585	9517_3#7	Unknown	GPSC2	7	Non-CNS	Blood	ERS194290	ERR298078	Mozambique	1	-9	NA	NA	2008
GPS_ZA_727	13415_4#15	611	GPSC2	1	CNS	CSF	ERS464292	ERR600325	South Africa	1	6		2	2007
GPS_ZA_719	13415_4#7	611	GPSC2	1	CNS	CSF	ERS464284	ERR600318	South Africa	1	46		1	2007
GPS_ZA_724	13415_4#12	611	GPSC2	1	Non-CNS	Pleural aspirate	ERS464289	ERR600322	South Africa	1	32		1	2007
