# Supplementary material for: Bacterial genome-wide association study of hyper-virulent pneumococcal serotype 1 identifies genetic variation associated with neurotropism
Source: Commun Biol. 2020 Oct 8;3:559. doi: 10.1038/s42003-020-01290-9 (PMC7545184; doi:10.1038/s42003-020-01290-9)
Supplement: Supplementary file 4 — Supplementary Data 2 [file 42003_2020_1290_MOESM4_ESM.xlsx]

## Sheet: FIG1
FIG 1B								FIG 1D
CNS samples			Non-CNS samples
Age (midpoint)	Age		Age (midpoint)	Age				Country	Country name	Longitude	Latitude	CNS isolates (n)	Non-CNS isolates (n)	Non-CNS isolates (proportion)	CNS isolates (proportion)
2.5	0.0690909		2.5	0.118919				BJ	Benin	2.31583	9.30769	2	0	0	1
7.5	0.0225455		7.5	0.0220077				CI	Ivory Coast	-5.54708	7.53999	1	0	0	1
12.5	0.0189091		12.5	0.00810811				GH	Ghana	-1.02319	7.94653	1	1	1	0.5
17.5	0.0130909		17.5	0.0034749				GM	The Gambia	-15.3101	13.4432	16	165	165	0.0883978
22.5	0.0116364		22.5	0.00540541				MW	Malawi	34.3015	-13.2543	93	104	104	0.472081
27.5	0.0130909		27.5	0.00965251				MZ	Mozambique	35.5296	-18.6657	3	61	61	0.046875
32.5	0.0167273		32.5	0.00849421				NE	Niger	8.08167	17.6078	43	0	0	1
37.5	0.0116364		37.5	0.00617761				NG	Nigeria	8.67528	9.082	1	5	5	0.166667
42.5	0.0109091		42.5	0.00501931				SN	Senegal	-14.4524	14.4974	11	1	1	0.916667
47.5	0.00654545		47.5	0.0034749				TG	Togo	0.824782	8.61954	34	10	10	0.772727
52.5	0.000727273		52.5	0.0042471				ZA	South Africa	22.9375	-30.5595	92	265	265	0.257703
57.5	0.000727273		57.5	0.0015444
62.5	0.00218182		62.5	0.0015444
67.5	0.00145455		67.5	0.0003861
72.5	0.000727273		72.5	0.0003861
			77.5	0
			82.5	0.0011583

## Sheet: FIG2
See Supplementary data 1

## Sheet: FIG3
FIG 3A					FIG 3B					FIG 3B					FIG 3C					FIG 3D
Clade	Mean	Lower (95% CI)	Upper (95% CI)		Clade	Mean	Lower (95% CI)	Upper (95% CI)		Clade	Mean	Lower (95% CI)	Upper (95% CI)		Clade	Mean	Lower (95% CI)	Upper (95% CI)		Number of SNPs	Spatial distance (Km)	Same country
1	3.66667	2.1	4.95		1	0	0	0		1	0	0	0		1	0	0	0		121	712462	No
2	105.882	17	967		2	539872	0	6.41749e+06		2	0.0840078	0	0.173345		2	0	0	0		125	712462	No
3	734.786	11	2284.18		3	690425	0	6.38399e+06		3	0.372136	0.247759	0.51733		3	0.207592	0.0707066	0.319857		122	712462	No
4	59.2608	9	300		4	12753.8	0	149527		4	0.0778119	0.0273596	0.14819		4	0.0707056	0.00847396	0.147363		180	1.25405e+06	No
5	84.6594	24	134		5	284240	0	1.83477e+06		5	0.155299	0.100778	0.206427		5	0.0932908	0.0523232	0.141226		142	887882	No
6	337.68	19	1769.75		6	1.57013e+06	0	5.5931e+06		6	0.705968	0.664834	0.744571		6	0.568742	0.48685	0.621566		134	1.25405e+06	No
7	300.41	22	1256		7	647899	0	6.22674e+06		7	0.394472	0.341776	0.44218		7	0.384766	0.303415	0.467965		176	1.25405e+06	No
																				149	501049	No
																				186	1.85519e+06	No
																				183	1.85519e+06	No
																				109	712462	No
																				120	712462	No
																				922	712462	No
																				109	712462	No
																				333	712462	No
																				174	712462	No
																				123	712462	No
																				130	712462	No
																				123	712462	No
																				125	712462	No
																				181	712462	No
																				187	1.85519e+06	No
																				177	1.85519e+06	No
																				166	1.25405e+06	No
																				165	1.25405e+06	No
																				83	1.85519e+06	No
																				164	1.85519e+06	No
																				176	1.85519e+06	No
																				163	1.85519e+06	No
																				171	1.85519e+06	No
																				165	1.85519e+06	No
																				162	1.85519e+06	No
																				325	1.85519e+06	No
																				93	1.85519e+06	No
																				121	1.85519e+06	No
																				88	1.85519e+06	No
																				27	0	Yes
																				50	0	Yes
																				26	0	Yes
																				22	0	Yes
																				34	0	Yes
																				29	0	Yes
																				216	0	Yes
																				221	0	Yes
																				33	0	Yes
																				48	0	Yes
																				33	0	Yes
																				36	0	Yes
																				32	0	Yes
																				24	0	Yes
																				85	0	Yes
																				23	0	Yes
																				25	0	Yes
																				377	0	Yes
																				36	0	Yes
																				37	0	Yes
																				28	0	Yes
																				30	0	Yes
																				30	0	Yes
																				25	0	Yes
																				23	0	Yes
																				270	0	Yes
																				23	0	Yes
																				31	0	Yes
																				25	0	Yes
																				30	0	Yes
																				218	0	Yes
																				31	0	Yes
																				24	0	Yes
																				27	0	Yes
																				30	0	Yes
																				28	0	Yes
																				27	0	Yes
																				25	0	Yes
																				51	0	Yes
																				20	0	Yes
																				22	0	Yes
																				22	0	Yes
																				23	0	Yes
																				30	0	Yes
																				35	0	Yes
																				45	0	Yes
																				42	0	Yes
																				30	0	Yes
																				25	0	Yes
																				34	149527	No
																				29	0	Yes
																				37	0	Yes
																				52	0	Yes
																				32	0	Yes
																				31	0	Yes
																				25	0	Yes
																				26	0	Yes
																				33	0	Yes
																				32	0	Yes
																				31	0	Yes
																				222	0	Yes
																				26	0	Yes
																				36	0	Yes
																				27	0	Yes
																				40	0	Yes
																				29	0	Yes
																				30	0	Yes
																				305	0	Yes
																				40	0	Yes
																				29	0	Yes
																				220	0	Yes
																				32	0	Yes
																				29	0	Yes
																				26	0	Yes
																				27	0	Yes
																				32	0	Yes
																				37	0	Yes
																				38	0	Yes
																				39	0	Yes
																				31	0	Yes
																				44	0	Yes
																				228	0	Yes
																				36	0	Yes
																				34	0	Yes
																				35	0	Yes
																				44	0	Yes
																				21	0	Yes
																				31	0	Yes
																				31	0	Yes
																				26	0	Yes
																				26	0	Yes
																				50	149527	No
																				45	149527	No
																				26	149527	No
																				23	0	Yes
																				24	0	Yes
																				26	0	Yes
																				30	0	Yes
																				43	149527	No
																				26	0	Yes
																				23	0	Yes
																				26	0	Yes
																				26	0	Yes
																				23	0	Yes
																				27	0	Yes
																				24	0	Yes
																				27	0	Yes
																				23	0	Yes
																				51	0	Yes
																				25	0	Yes
																				22	0	Yes
																				22	0	Yes
																				68	0	Yes
																				708	0	Yes
																				144	5.5931e+06	No
																				118	2.5495e+06	No
																				141	2.5495e+06	No
																				157	2.5495e+06	No
																				141	2.5495e+06	No
																				137	2.5495e+06	No
																				139	2.5495e+06	No
																				973	5.5931e+06	No
																				156	2.5495e+06	No
																				203	0	Yes
																				62	0	Yes
																				142	5.5931e+06	No
																				146	5.5931e+06	No
																				194	0	Yes
																				204	0	Yes
																				156	1.27225e+06	No
																				162	1.27225e+06	No
																				158	1.27225e+06	No
																				165	1.27225e+06	No
																				206	1.27225e+06	No
																				180	1.27225e+06	No
																				155	1.27225e+06	No
																				182	1.27225e+06	No
																				156	1.27225e+06	No
																				182	1.27225e+06	No
																				160	1.27225e+06	No
																				157	1.27225e+06	No
																				156	1.27225e+06	No
																				158	1.27225e+06	No
																				181	1.27225e+06	No
																				182	1.27225e+06	No
																				150	1.27225e+06	No
																				159	1.27225e+06	No
																				164	1.27225e+06	No
																				179	1.27225e+06	No
																				149	1.27225e+06	No
																				161	1.27225e+06	No
																				150	951257	No
																				1621	951257	No
																				129	951257	No
																				72	951257	No
																				85	951257	No
																				2789	5.5931e+06	No
																				182	0	Yes
																				171	0	Yes
																				229	0	Yes
																				179	0	Yes
																				178	0	Yes
																				223	0	Yes
																				165	0	Yes
																				173	0	Yes
																				138	0	Yes
																				143	0	Yes
																				189	0	Yes
																				204	0	Yes
																				187	0	Yes
																				188	0	Yes
																				173	0	Yes
																				53	0	Yes
																				278	0	Yes
																				180	0	Yes
																				148	5.0324e+06	No
																				12	0	Yes
																				10	0	Yes
																				153	1.84214e+06	No
																				111	180968	No
																				115	1.84214e+06	No
																				149	1.84214e+06	No
																				114	216917	No
																				159	1.27225e+06	No
																				156	1.27225e+06	No
																				108	0	Yes
																				89	0	Yes
																				892	0	Yes
																				118	0	Yes
																				338	0	Yes
																				145	0	Yes
																				10	0	Yes
																				17	0	Yes
																				11	0	Yes
																				12	0	Yes
																				152	0	Yes
																				160	1.27225e+06	No
																				148	1.27225e+06	No
																				137	1.84214e+06	No
																				136	1.84214e+06	No
																				82	1.27225e+06	No
																				141	1.27225e+06	No
																				154	1.27225e+06	No
																				139	1.27225e+06	No
																				144	1.27225e+06	No
																				137	1.27225e+06	No
																				140	1.27225e+06	No
																				296	1.27225e+06	No
																				92	1.27225e+06	No
																				87	1.27225e+06	No
																				87	1.27225e+06	No
																				14	0	Yes
																				157	1.84214e+06	No
																				115	180968	No
																				119	1.84214e+06	No
																				153	1.84214e+06	No
																				118	216917	No
																				163	1.27225e+06	No
																				160	1.27225e+06	No
																				112	0	Yes
																				93	0	Yes
																				896	0	Yes
																				122	0	Yes
																				342	0	Yes
																				149	0	Yes
																				14	0	Yes
																				21	0	Yes
																				15	0	Yes
																				14	0	Yes
																				156	0	Yes
																				164	1.27225e+06	No
																				152	1.27225e+06	No
																				141	1.84214e+06	No
																				140	1.84214e+06	No
																				86	1.27225e+06	No
																				145	1.27225e+06	No
																				158	1.27225e+06	No
																				144	1.27225e+06	No
																				148	1.27225e+06	No
																				141	1.27225e+06	No
																				144	1.27225e+06	No
																				300	1.27225e+06	No
																				96	1.27225e+06	No
																				91	1.27225e+06	No
																				91	1.27225e+06	No
																				1117	0	Yes
																				567	1.67756e+06	No
																				13	1.84214e+06	No
																				842	0	Yes
																				12	149527	No
																				558	0	Yes
																				562	0	Yes
																				567	0	Yes
																				559	149527	No
																				1123	0	Yes
																				559	0	Yes
																				1079	1.84214e+06	No
																				564	149527	No
																				561	1.97715e+06	No
																				557	149527	No
																				8	149527	No
																				14	0	Yes
																				556	0	Yes
																				556	0	Yes
																				1106	0	Yes
																				9	0	Yes
																				564	0	Yes
																				23	0	Yes
																				1594	149527	No
																				563	1.84214e+06	No
																				553	0	Yes
																				19	0	Yes
																				16	0	Yes
																				558	0	Yes
																				561	0	Yes
																				557	0	Yes
																				1113	0	Yes
																				1120	6.38399e+06	No
																				16	0	Yes
																				1111	0	Yes
																				606	0	Yes
																				15	0	Yes
																				570	0	Yes
																				13	0	Yes
																				936	0	Yes
																				575	0	Yes
																				1110	0	Yes
																				20	0	Yes
																				1123	0	Yes
																				573	0	Yes
																				2257	2.66182e+06	No
																				1064	0	Yes
																				2090	0	Yes
																				26	0	Yes
																				640	1.67756e+06	No
																				1118	1.84214e+06	No
																				611	0	Yes
																				1116	149527	No
																				639	0	Yes
																				642	0	Yes
																				641	0	Yes
																				634	149527	No
																				52	0	Yes
																				640	0	Yes
																				31	1.84214e+06	No
																				642	149527	No
																				636	1.97715e+06	No
																				636	149527	No
																				1113	149527	No
																				1123	0	Yes
																				631	0	Yes
																				630	0	Yes
																				37	0	Yes
																				1118	0	Yes
																				640	0	Yes
																				1114	0	Yes
																				1371	149527	No
																				638	1.84214e+06	No
																				635	0	Yes
																				1124	0	Yes
																				1120	0	Yes
																				634	0	Yes
																				636	0	Yes
																				636	0	Yes
																				40	0	Yes
																				1443	6.38399e+06	No
																				1123	0	Yes
																				50	0	Yes
																				681	0	Yes
																				1119	0	Yes
																				645	0	Yes
																				1089	0	Yes
																				1180	0	Yes
																				650	0	Yes
																				48	0	Yes
																				1126	0	Yes
																				48	0	Yes
																				633	0	Yes
																				2333	2.66182e+06	No
																				47	0	Yes
																				2165	0	Yes
																				1122	0	Yes
																				568	216917	No
																				373	1.67756e+06	No
																				566	1.63675e+06	No
																				89	1.67756e+06	No
																				92	1.67756e+06	No
																				38	1.67756e+06	No
																				79	1.63675e+06	No
																				2199	1.67756e+06	No
																				90	1.67756e+06	No
																				603	216917	No
																				92	1.63675e+06	No
																				81	397496	No
																				86	1.63675e+06	No
																				563	1.63675e+06	No
																				573	1.67756e+06	No
																				28	1.67756e+06	No
																				75	1.67756e+06	No
																				631	1.67756e+06	No
																				569	1.67756e+06	No
																				63	1.67756e+06	No
																				564	1.67756e+06	No
																				1134	1.63675e+06	No
																				60	216917	No
																				86	1.67756e+06	No
																				578	1.67756e+06	No
																				570	1.67756e+06	No
																				79	1.67756e+06	No
																				83	1.67756e+06	No
																				86	1.67756e+06	No
																				640	1.67756e+06	No
																				2159	4.99183e+06	No
																				575	1.67756e+06	No
																				2205	1.67756e+06	No
																				75	1.67756e+06	No
																				569	1.67756e+06	No
																				42	1.67756e+06	No
																				674	1.67756e+06	No
																				1924	1.67756e+06	No
																				46	1.67756e+06	No
																				2197	1.67756e+06	No
																				576	1.67756e+06	No
																				649	1.67756e+06	No
																				95	1.67756e+06	No
																				2037	1.07514e+06	No
																				589	1.67756e+06	No
																				3072	1.67756e+06	No
																				572	1.67756e+06	No
																				845	1.84214e+06	No
																				15	1.78908e+06	No
																				560	1.84214e+06	No
																				564	1.84214e+06	No
																				567	1.84214e+06	No
																				561	1.78908e+06	No
																				1126	1.84214e+06	No
																				562	1.84214e+06	No
																				1079	0	Yes
																				564	1.78908e+06	No
																				564	180968	No
																				559	1.78908e+06	No
																				9	1.78908e+06	No
																				17	1.84214e+06	No
																				559	1.84214e+06	No
																				557	1.84214e+06	No
																				1109	1.84214e+06	No
																				8	1.84214e+06	No
																				566	1.84214e+06	No
																				25	1.84214e+06	No
																				1597	1.78908e+06	No
																				565	0	Yes
																				555	1.84214e+06	No
																				21	1.84214e+06	No
																				18	1.84214e+06	No
																				560	1.84214e+06	No
																				563	1.84214e+06	No
																				560	1.84214e+06	No
																				1115	1.84214e+06	No
																				1122	4.96006e+06	No
																				18	1.84214e+06	No
																				1113	1.84214e+06	No
																				608	1.84214e+06	No
																				17	1.84214e+06	No
																				573	1.84214e+06	No
																				14	1.84214e+06	No
																				939	1.84214e+06	No
																				577	1.84214e+06	No
																				1112	1.84214e+06	No
																				21	1.84214e+06	No
																				1125	1.84214e+06	No
																				578	1.84214e+06	No
																				2257	865022	No
																				1066	1.84214e+06	No
																				2092	1.84214e+06	No
																				27	1.84214e+06	No
																				841	149527	No
																				365	0	Yes
																				369	0	Yes
																				374	0	Yes
																				363	149527	No
																				614	0	Yes
																				367	0	Yes
																				609	1.84214e+06	No
																				369	149527	No
																				367	1.97715e+06	No
																				363	149527	No
																				840	149527	No
																				848	0	Yes
																				362	0	Yes
																				361	0	Yes
																				611	0	Yes
																				843	0	Yes
																				371	0	Yes
																				839	0	Yes
																				826	149527	No
																				368	1.84214e+06	No
																				360	0	Yes
																				851	0	Yes
																				845	0	Yes
																				365	0	Yes
																				366	0	Yes
																				363	0	Yes
																				617	0	Yes
																				1168	6.38399e+06	No
																				848	0	Yes
																				610	0	Yes
																				410	0	Yes
																				844	0	Yes
																				376	0	Yes
																				814	0	Yes
																				908	0	Yes
																				381	0	Yes
																				611	0	Yes
																				851	0	Yes
																				625	0	Yes
																				376	0	Yes
																				2313	2.66182e+06	No
																				616	0	Yes
																				2072	0	Yes
																				846	0	Yes
																				558	149527	No
																				561	149527	No
																				566	149527	No
																				558	0	Yes
																				1122	149527	No
																				558	149527	No
																				1078	1.78908e+06	No
																				563	0	Yes
																				560	1.91474e+06	No
																				556	0	Yes
																				10	0	Yes
																				16	149527	No
																				555	149527	No
																				555	149527	No
																				1105	149527	No
																				11	149527	No
																				563	149527	No
																				23	149527	No
																				1593	0	Yes
																				562	1.78908e+06	No
																				553	149527	No
																				21	149527	No
																				18	149527	No
																				557	149527	No
																				560	149527	No
																				556	149527	No
																				1112	149527	No
																				1120	6.41749e+06	No
																				18	149527	No
																				1110	149527	No
																				605	149527	No
																				17	149527	No
																				569	149527	No
																				15	149527	No
																				936	149527	No
																				574	149527	No
																				1109	149527	No
																				22	149527	No
																				1121	149527	No
																				572	149527	No
																				2257	2.5896e+06	No
																				1063	149527	No
																				2093	149527	No
																				27	149527	No
																				36	0	Yes
																				88	0	Yes
																				77	149527	No
																				645	0	Yes
																				18	0	Yes
																				600	1.84214e+06	No
																				38	149527	No
																				84	1.97715e+06	No
																				31	149527	No
																				557	149527	No
																				565	0	Yes
																				79	0	Yes
																				76	0	Yes
																				627	0	Yes
																				561	0	Yes
																				85	0	Yes
																				556	0	Yes
																				1121	149527	No
																				82	1.84214e+06	No
																				3	0	Yes
																				569	0	Yes
																				564	0	Yes
																				79	0	Yes
																				82	0	Yes
																				33	0	Yes
																				634	0	Yes
																				886	6.38399e+06	No
																				566	0	Yes
																				632	0	Yes
																				127	0	Yes
																				562	0	Yes
																				90	0	Yes
																				531	0	Yes
																				626	0	Yes
																				93	0	Yes
																				631	0	Yes
																				567	0	Yes
																				644	0	Yes
																				92	0	Yes
																				2033	2.66182e+06	No
																				582	0	Yes
																				1785	0	Yes
																				560	0	Yes
																				91	0	Yes
																				82	149527	No
																				648	0	Yes
																				39	0	Yes
																				603	1.84214e+06	No
																				15	149527	No
																				86	1.97715e+06	No
																				12	149527	No
																				560	149527	No
																				567	0	Yes
																				81	0	Yes
																				80	0	Yes
																				631	0	Yes
																				562	0	Yes
																				87	0	Yes
																				559	0	Yes
																				1127	149527	No
																				85	1.84214e+06	No
																				33	0	Yes
																				572	0	Yes
																				566	0	Yes
																				82	0	Yes
																				85	0	Yes
																				12	0	Yes
																				637	0	Yes
																				889	6.38399e+06	No
																				569	0	Yes
																				635	0	Yes
																				130	0	Yes
																				565	0	Yes
																				94	0	Yes
																				534	0	Yes
																				627	0	Yes
																				98	0	Yes
																				634	0	Yes
																				570	0	Yes
																				648	0	Yes
																				94	0	Yes
																				2037	2.66182e+06	No
																				588	0	Yes
																				1788	0	Yes
																				567	0	Yes
																				78	149527	No
																				2198	0	Yes
																				88	0	Yes
																				602	1.84214e+06	No
																				91	149527	No
																				81	1.97715e+06	No
																				86	149527	No
																				562	149527	No
																				572	0	Yes
																				18	0	Yes
																				74	0	Yes
																				632	0	Yes
																				568	0	Yes
																				63	0	Yes
																				564	0	Yes
																				1135	149527	No
																				61	1.84214e+06	No
																				85	0	Yes
																				579	0	Yes
																				571	0	Yes
																				75	0	Yes
																				80	0	Yes
																				87	0	Yes
																				639	0	Yes
																				2160	6.38399e+06	No
																				576	0	Yes
																				2199	0	Yes
																				73	0	Yes
																				570	0	Yes
																				32	0	Yes
																				674	0	Yes
																				1926	0	Yes
																				37	0	Yes
																				2194	0	Yes
																				575	0	Yes
																				648	0	Yes
																				96	0	Yes
																				2037	2.66182e+06	No
																				589	0	Yes
																				3072	0	Yes
																				572	0	Yes
																				640	149527	No
																				78	149527	No
																				595	1.78908e+06	No
																				84	0	Yes
																				72	1.91474e+06	No
																				77	0	Yes
																				557	0	Yes
																				564	149527	No
																				66	149527	No
																				60	149527	No
																				621	149527	No
																				559	149527	No
																				74	149527	No
																				556	149527	No
																				1121	0	Yes
																				72	1.78908e+06	No
																				74	149527	No
																				567	149527	No
																				561	149527	No
																				62	149527	No
																				63	149527	No
																				76	149527	No
																				628	149527	No
																				888	6.41749e+06	No
																				564	149527	No
																				626	149527	No
																				115	149527	No
																				560	149527	No
																				80	149527	No
																				531	149527	No
																				623	149527	No
																				86	149527	No
																				626	149527	No
																				565	149527	No
																				640	149527	No
																				81	149527	No
																				2035	2.5896e+06	No
																				578	149527	No
																				1786	149527	No
																				562	149527	No
																				646	0	Yes
																				63	1.84214e+06	No
																				650	149527	No
																				642	1.97715e+06	No
																				642	149527	No
																				1121	149527	No
																				1129	0	Yes
																				2189	0	Yes
																				632	0	Yes
																				67	0	Yes
																				1124	0	Yes
																				2202	0	Yes
																				1120	0	Yes
																				1375	149527	No
																				2195	1.84214e+06	No
																				640	0	Yes
																				1132	0	Yes
																				1126	0	Yes
																				634	0	Yes
																				636	0	Yes
																				642	0	Yes
																				70	0	Yes
																				2987	6.38399e+06	No
																				1129	0	Yes
																				9	0	Yes
																				2231	0	Yes
																				1125	0	Yes
																				2200	0	Yes
																				1241	0	Yes
																				2736	0	Yes
																				2206	0	Yes
																				18	0	Yes
																				1132	0	Yes
																				78	0	Yes
																				639	0	Yes
																				2361	2.66182e+06	No
																				77	0	Yes
																				3714	0	Yes
																				1128	0	Yes
																				601	1.84214e+06	No
																				40	149527	No
																				83	1.97715e+06	No
																				33	149527	No
																				558	149527	No
																				565	0	Yes
																				79	0	Yes
																				78	0	Yes
																				629	0	Yes
																				560	0	Yes
																				85	0	Yes
																				557	0	Yes
																				1125	149527	No
																				82	1.84214e+06	No
																				15	0	Yes
																				570	0	Yes
																				564	0	Yes
																				78	0	Yes
																				81	0	Yes
																				35	0	Yes
																				635	0	Yes
																				885	6.38399e+06	No
																				567	0	Yes
																				632	0	Yes
																				127	0	Yes
																				563	0	Yes
																				90	0	Yes
																				532	0	Yes
																				627	0	Yes
																				94	0	Yes
																				631	0	Yes
																				568	0	Yes
																				646	0	Yes
																				92	0	Yes
																				2037	2.66182e+06	No
																				584	0	Yes
																				1786	0	Yes
																				563	0	Yes
																				603	1.78908e+06	No
																				599	180968	No
																				598	1.78908e+06	No
																				1075	1.78908e+06	No
																				1084	1.84214e+06	No
																				594	1.84214e+06	No
																				593	1.84214e+06	No
																				36	1.84214e+06	No
																				1079	1.84214e+06	No
																				603	1.84214e+06	No
																				1076	1.84214e+06	No
																				1369	1.78908e+06	No
																				600	0	Yes
																				595	1.84214e+06	No
																				1089	1.84214e+06	No
																				1083	1.84214e+06	No
																				595	1.84214e+06	No
																				598	1.84214e+06	No
																				599	1.84214e+06	No
																				37	1.84214e+06	No
																				1406	4.96006e+06	No
																				1086	1.84214e+06	No
																				58	1.84214e+06	No
																				641	1.84214e+06	No
																				1082	1.84214e+06	No
																				608	1.84214e+06	No
																				1051	1.84214e+06	No
																				1143	1.84214e+06	No
																				612	1.84214e+06	No
																				57	1.84214e+06	No
																				1087	1.84214e+06	No
																				46	1.84214e+06	No
																				596	1.84214e+06	No
																				2302	865022	No
																				45	1.84214e+06	No
																				2124	1.84214e+06	No
																				1084	1.84214e+06	No
																				88	1.91474e+06	No
																				13	0	Yes
																				560	0	Yes
																				569	149527	No
																				83	149527	No
																				82	149527	No
																				631	149527	No
																				564	149527	No
																				90	149527	No
																				561	149527	No
																				1129	0	Yes
																				86	1.78908e+06	No
																				35	149527	No
																				574	149527	No
																				568	149527	No
																				84	149527	No
																				86	149527	No
																				13	149527	No
																				639	149527	No
																				891	6.41749e+06	No
																				571	149527	No
																				635	149527	No
																				127	149527	No
																				567	149527	No
																				96	149527	No
																				536	149527	No
																				629	149527	No
																				100	149527	No
																				636	149527	No
																				572	149527	No
																				650	149527	No
																				97	149527	No
																				2038	2.5896e+06	No
																				590	149527	No
																				1786	149527	No
																				569	149527	No
																				80	1.91474e+06	No
																				559	1.91474e+06	No
																				567	1.97715e+06	No
																				69	1.97715e+06	No
																				68	1.97715e+06	No
																				625	1.97715e+06	No
																				562	1.97715e+06	No
																				78	1.97715e+06	No
																				558	1.97715e+06	No
																				1125	1.91474e+06	No
																				76	180968	No
																				79	1.97715e+06	No
																				570	1.97715e+06	No
																				564	1.97715e+06	No
																				72	1.97715e+06	No
																				74	1.97715e+06	No
																				80	1.97715e+06	No
																				633	1.97715e+06	No
																				887	4.95522e+06	No
																				567	1.97715e+06	No
																				631	1.97715e+06	No
																				117	1.97715e+06	No
																				563	1.97715e+06	No
																				83	1.97715e+06	No
																				533	1.97715e+06	No
																				624	1.97715e+06	No
																				88	1.97715e+06	No
																				630	1.97715e+06	No
																				570	1.97715e+06	No
																				643	1.97715e+06	No
																				87	1.97715e+06	No
																				2033	699275	No
																				583	1.97715e+06	No
																				1787	1.97715e+06	No
																				566	1.97715e+06	No
																				555	0	Yes
																				562	149527	No
																				75	149527	No
																				74	149527	No
																				625	149527	No
																				557	149527	No
																				82	149527	No
																				554	149527	No
																				1121	0	Yes
																				80	1.78908e+06	No
																				28	149527	No
																				566	149527	No
																				560	149527	No
																				76	149527	No
																				79	149527	No
																				7	149527	No
																				632	149527	No
																				882	6.41749e+06	No
																				563	149527	No
																				629	149527	No
																				125	149527	No
																				559	149527	No
																				88	149527	No
																				529	149527	No
																				621	149527	No
																				93	149527	No
																				629	149527	No
																				565	149527	No
																				641	149527	No
																				89	149527	No
																				2023	2.5896e+06	No
																				583	149527	No
																				1783	149527	No
																				560	149527	No
																				12	149527	No
																				554	149527	No
																				553	149527	No
																				1104	149527	No
																				7	149527	No
																				562	149527	No
																				19	149527	No
																				1592	0	Yes
																				561	1.78908e+06	No
																				552	149527	No
																				17	149527	No
																				14	149527	No
																				556	149527	No
																				559	149527	No
																				555	149527	No
																				1111	149527	No
																				1118	6.41749e+06	No
																				14	149527	No
																				1109	149527	No
																				604	149527	No
																				13	149527	No
																				568	149527	No
																				11	149527	No
																				934	149527	No
																				573	149527	No
																				1108	149527	No
																				18	149527	No
																				1121	149527	No
																				573	149527	No
																				2251	2.5896e+06	No
																				1062	149527	No
																				2088	149527	No
																				24	149527	No
																				158	149527	No
																				156	149527	No
																				424	6.41749e+06	No
																				424	6.41749e+06	No
																				428	6.41749e+06	No
																				418	6.41749e+06	No
																				437	6.41749e+06	No
																				425	6.41749e+06	No
																				427	6.41749e+06	No
																				423	6.41749e+06	No
																				431	6.41749e+06	No
																				434	6.41749e+06	No
																				425	6.41749e+06	No
																				422	6.41749e+06	No
																				425	6.41749e+06	No
																				435	6.41749e+06	No
																				424	6.41749e+06	No
																				435	6.41749e+06	No
																				418	6.41749e+06	No
																				431	6.41749e+06	No
																				426	6.41749e+06	No
																				438	6.41749e+06	No
																				435	6.41749e+06	No
																				440	6.41749e+06	No
																				423	6.41749e+06	No
																				437	6.41749e+06	No
																				436	6.41749e+06	No
																				440	6.41749e+06	No
																				436	6.41749e+06	No
																				437	6.41749e+06	No
																				429	6.41749e+06	No
																				430	6.41749e+06	No
																				441	6.41749e+06	No
																				428	6.41749e+06	No
																				442	6.41749e+06	No
																				429	6.41749e+06	No
																				444	6.41749e+06	No
																				441	6.41749e+06	No
																				431	6.41749e+06	No
																				436	6.41749e+06	No
																				1207	6.41749e+06	No
																				435	6.41749e+06	No
																				442	6.41749e+06	No
																				432	6.41749e+06	No
																				436	6.41749e+06	No
																				450	6.41749e+06	No
																				443	6.41749e+06	No
																				448	6.41749e+06	No
																				432	6.41749e+06	No
																				432	6.41749e+06	No
																				446	6.41749e+06	No
																				450	6.41749e+06	No
																				438	6.41749e+06	No
																				455	6.41749e+06	No
																				452	6.41749e+06	No
																				442	6.41749e+06	No
																				461	6.41749e+06	No
																				451	6.41749e+06	No
																				440	6.41749e+06	No
																				417	6.41749e+06	No
																				429	6.41749e+06	No
																				422	6.41749e+06	No
																				422	6.41749e+06	No
																				424	6.41749e+06	No
																				423	6.41749e+06	No
																				430	6.41749e+06	No
																				433	6.41749e+06	No
																				428	6.41749e+06	No
																				1912	0	Yes
																				144	5.5931e+06	No
																				94	2.5495e+06	No
																				1348	2.5495e+06	No
																				1364	2.5495e+06	No
																				1348	2.5495e+06	No
																				1344	2.5495e+06	No
																				1346	2.5495e+06	No
																				911	5.5931e+06	No
																				1359	2.5495e+06	No
																				1307	0	Yes
																				62	0	Yes
																				141	5.5931e+06	No
																				146	5.5931e+06	No
																				1296	0	Yes
																				1308	0	Yes
																				1362	1.27225e+06	No
																				1364	1.27225e+06	No
																				1365	1.27225e+06	No
																				1370	1.27225e+06	No
																				1411	1.27225e+06	No
																				1383	1.27225e+06	No
																				1360	1.27225e+06	No
																				1385	1.27225e+06	No
																				1362	1.27225e+06	No
																				1385	1.27225e+06	No
																				1362	1.27225e+06	No
																				1362	1.27225e+06	No
																				1359	1.27225e+06	No
																				1363	1.27225e+06	No
																				1384	1.27225e+06	No
																				1385	1.27225e+06	No
																				1358	1.27225e+06	No
																				1362	1.27225e+06	No
																				1370	1.27225e+06	No
																				1382	1.27225e+06	No
																				1355	1.27225e+06	No
																				1364	1.27225e+06	No
																				1355	951257	No
																				1613	951257	No
																				130	951257	No
																				72	951257	No
																				85	951257	No
																				2788	5.5931e+06	No
																				1388	0	Yes
																				1379	0	Yes
																				229	0	Yes
																				1383	0	Yes
																				1385	0	Yes
																				222	0	Yes
																				1373	0	Yes
																				1385	0	Yes
																				1343	0	Yes
																				1348	0	Yes
																				1397	0	Yes
																				1411	0	Yes
																				1397	0	Yes
																				1394	0	Yes
																				1385	0	Yes
																				53	0	Yes
																				284	0	Yes
																				1383	0	Yes
																				162	5.0324e+06	No
																				708	5.5931e+06	No
																				1946	2.5495e+06	No
																				682	2.5495e+06	No
																				698	2.5495e+06	No
																				684	2.5495e+06	No
																				680	2.5495e+06	No
																				682	2.5495e+06	No
																				1467	5.5931e+06	No
																				635	2.5495e+06	No
																				750	0	Yes
																				697	0	Yes
																				705	5.5931e+06	No
																				707	5.5931e+06	No
																				739	0	Yes
																				751	0	Yes
																				633	1.27225e+06	No
																				633	1.27225e+06	No
																				633	1.27225e+06	No
																				643	1.27225e+06	No
																				726	1.27225e+06	No
																				653	1.27225e+06	No
																				628	1.27225e+06	No
																				655	1.27225e+06	No
																				630	1.27225e+06	No
																				653	1.27225e+06	No
																				632	1.27225e+06	No
																				630	1.27225e+06	No
																				629	1.27225e+06	No
																				631	1.27225e+06	No
																				654	1.27225e+06	No
																				655	1.27225e+06	No
																				627	1.27225e+06	No
																				632	1.27225e+06	No
																				638	1.27225e+06	No
																				652	1.27225e+06	No
																				622	1.27225e+06	No
																				633	1.27225e+06	No
																				643	951257	No
																				2231	951257	No
																				732	951257	No
																				704	951257	No
																				717	951257	No
																				3347	5.5931e+06	No
																				722	0	Yes
																				712	0	Yes
																				769	0	Yes
																				713	0	Yes
																				718	0	Yes
																				761	0	Yes
																				706	0	Yes
																				716	0	Yes
																				634	0	Yes
																				609	0	Yes
																				731	0	Yes
																				743	0	Yes
																				728	0	Yes
																				722	0	Yes
																				716	0	Yes
																				686	0	Yes
																				924	0	Yes
																				713	0	Yes
																				728	5.0324e+06	No
																				562	0	Yes
																				560	0	Yes
																				1112	0	Yes
																				13	0	Yes
																				570	0	Yes
																				27	0	Yes
																				1600	149527	No
																				568	1.84214e+06	No
																				561	0	Yes
																				24	0	Yes
																				21	0	Yes
																				563	0	Yes
																				566	0	Yes
																				563	0	Yes
																				1118	0	Yes
																				1125	6.38399e+06	No
																				21	0	Yes
																				1116	0	Yes
																				611	0	Yes
																				20	0	Yes
																				576	0	Yes
																				17	0	Yes
																				942	0	Yes
																				580	0	Yes
																				1115	0	Yes
																				24	0	Yes
																				1128	0	Yes
																				579	0	Yes
																				2262	2.66182e+06	No
																				1069	0	Yes
																				2095	0	Yes
																				30	0	Yes
																				63	0	Yes
																				620	0	Yes
																				558	0	Yes
																				52	0	Yes
																				553	0	Yes
																				1123	149527	No
																				50	1.84214e+06	No
																				77	0	Yes
																				567	0	Yes
																				559	0	Yes
																				67	0	Yes
																				71	0	Yes
																				75	0	Yes
																				629	0	Yes
																				2153	6.38399e+06	No
																				564	0	Yes
																				2193	0	Yes
																				64	0	Yes
																				558	0	Yes
																				20	0	Yes
																				663	0	Yes
																				1918	0	Yes
																				26	0	Yes
																				2186	0	Yes
																				565	0	Yes
																				637	0	Yes
																				85	0	Yes
																				2024	2.66182e+06	No
																				578	0	Yes
																				3067	0	Yes
																				561	0	Yes
																				619	0	Yes
																				555	0	Yes
																				72	0	Yes
																				552	0	Yes
																				1119	149527	No
																				70	1.84214e+06	No
																				73	0	Yes
																				565	0	Yes
																				559	0	Yes
																				7	0	Yes
																				10	0	Yes
																				75	0	Yes
																				626	0	Yes
																				881	6.38399e+06	No
																				562	0	Yes
																				619	0	Yes
																				114	0	Yes
																				558	0	Yes
																				77	0	Yes
																				528	0	Yes
																				618	0	Yes
																				82	0	Yes
																				623	0	Yes
																				564	0	Yes
																				637	0	Yes
																				81	0	Yes
																				2023	2.66182e+06	No
																				577	0	Yes
																				1781	0	Yes
																				560	0	Yes
																				1107	0	Yes
																				629	0	Yes
																				1103	0	Yes
																				1373	149527	No
																				626	1.84214e+06	No
																				622	0	Yes
																				1115	0	Yes
																				1109	0	Yes
																				622	0	Yes
																				623	0	Yes
																				625	0	Yes
																				7	0	Yes
																				1431	6.38399e+06	No
																				1112	0	Yes
																				61	0	Yes
																				668	0	Yes
																				1108	0	Yes
																				634	0	Yes
																				1078	0	Yes
																				1168	0	Yes
																				639	0	Yes
																				63	0	Yes
																				1115	0	Yes
																				49	0	Yes
																				622	0	Yes
																				2328	2.66182e+06	No
																				48	0	Yes
																				2152	0	Yes
																				1111	0	Yes
																				28	0	Yes
																				23	0	Yes
																				566	0	Yes
																				22	0	Yes
																				1595	149527	No
																				564	1.84214e+06	No
																				556	0	Yes
																				17	0	Yes
																				14	0	Yes
																				558	0	Yes
																				561	0	Yes
																				558	0	Yes
																				1113	0	Yes
																				1122	6.38399e+06	No
																				14	0	Yes
																				1111	0	Yes
																				607	0	Yes
																				13	0	Yes
																				572	0	Yes
																				10	0	Yes
																				939	0	Yes
																				576	0	Yes
																				1110	0	Yes
																				17	0	Yes
																				1123	0	Yes
																				576	0	Yes
																				2254	2.66182e+06	No
																				1064	0	Yes
																				2092	0	Yes
																				23	0	Yes
																				7	0	Yes
																				362	6.38399e+06	No
																				361	6.38399e+06	No
																				366	6.38399e+06	No
																				355	6.38399e+06	No
																				375	6.38399e+06	No
																				363	6.38399e+06	No
																				365	6.38399e+06	No
																				361	6.38399e+06	No
																				370	6.38399e+06	No
																				372	6.38399e+06	No
																				363	6.38399e+06	No
																				360	6.38399e+06	No
																				363	6.38399e+06	No
																				381	6.38399e+06	No
																				361	6.38399e+06	No
																				374	6.38399e+06	No
																				356	6.38399e+06	No
																				370	6.38399e+06	No
																				363	6.38399e+06	No
																				376	6.38399e+06	No
																				373	6.38399e+06	No
																				377	6.38399e+06	No
																				360	6.38399e+06	No
																				375	6.38399e+06	No
																				373	6.38399e+06	No
																				378	6.38399e+06	No
																				375	6.38399e+06	No
																				374	6.38399e+06	No
																				366	6.38399e+06	No
																				368	6.38399e+06	No
																				379	6.38399e+06	No
																				365	6.38399e+06	No
																				380	6.38399e+06	No
																				367	6.38399e+06	No
																				382	6.38399e+06	No
																				378	6.38399e+06	No
																				369	6.38399e+06	No
																				374	6.38399e+06	No
																				1146	6.38399e+06	No
																				371	6.38399e+06	No
																				380	6.38399e+06	No
																				368	6.38399e+06	No
																				374	6.38399e+06	No
																				388	6.38399e+06	No
																				381	6.38399e+06	No
																				386	6.38399e+06	No
																				370	6.38399e+06	No
																				370	6.38399e+06	No
																				382	6.38399e+06	No
																				388	6.38399e+06	No
																				374	6.38399e+06	No
																				393	6.38399e+06	No
																				386	6.38399e+06	No
																				378	6.38399e+06	No
																				396	6.38399e+06	No
																				383	6.38399e+06	No
																				376	6.38399e+06	No
																				354	6.38399e+06	No
																				367	6.38399e+06	No
																				359	6.38399e+06	No
																				358	6.38399e+06	No
																				362	6.38399e+06	No
																				361	6.38399e+06	No
																				369	6.38399e+06	No
																				372	6.38399e+06	No
																				366	6.38399e+06	No
																				562	0	Yes
																				1132	149527	No
																				23	1.84214e+06	No
																				82	0	Yes
																				577	0	Yes
																				568	0	Yes
																				75	0	Yes
																				81	0	Yes
																				82	0	Yes
																				637	0	Yes
																				2165	6.38399e+06	No
																				572	0	Yes
																				2205	0	Yes
																				73	0	Yes
																				566	0	Yes
																				65	0	Yes
																				675	0	Yes
																				1935	0	Yes
																				71	0	Yes
																				2198	0	Yes
																				573	0	Yes
																				648	0	Yes
																				92	0	Yes
																				2031	2.66182e+06	No
																				588	0	Yes
																				3062	0	Yes
																				569	0	Yes
																				1591	149527	No
																				560	1.84214e+06	No
																				551	0	Yes
																				32	0	Yes
																				29	0	Yes
																				555	0	Yes
																				558	0	Yes
																				554	0	Yes
																				1110	0	Yes
																				1118	6.38399e+06	No
																				29	0	Yes
																				1108	0	Yes
																				603	0	Yes
																				28	0	Yes
																				567	0	Yes
																				26	0	Yes
																				934	0	Yes
																				572	0	Yes
																				1107	0	Yes
																				33	0	Yes
																				1120	0	Yes
																				572	0	Yes
																				2254	2.66182e+06	No
																				1061	0	Yes
																				2088	0	Yes
																				39	0	Yes
																				155	1.84214e+06	No
																				113	180968	No
																				117	1.84214e+06	No
																				151	1.84214e+06	No
																				116	216917	No
																				161	1.27225e+06	No
																				158	1.27225e+06	No
																				110	0	Yes
																				91	0	Yes
																				894	0	Yes
																				120	0	Yes
																				339	0	Yes
																				147	0	Yes
																				12	0	Yes
																				19	0	Yes
																				11	0	Yes
																				14	0	Yes
																				154	0	Yes
																				162	1.27225e+06	No
																				150	1.27225e+06	No
																				139	1.84214e+06	No
																				138	1.84214e+06	No
																				84	1.27225e+06	No
																				143	1.27225e+06	No
																				156	1.27225e+06	No
																				142	1.27225e+06	No
																				146	1.27225e+06	No
																				139	1.27225e+06	No
																				142	1.27225e+06	No
																				298	1.27225e+06	No
																				94	1.27225e+06	No
																				89	1.27225e+06	No
																				89	1.27225e+06	No
																				1130	1.78908e+06	No
																				1117	149527	No
																				1603	149527	No
																				1597	149527	No
																				1122	149527	No
																				1124	149527	No
																				1121	149527	No
																				1377	149527	No
																				1899	6.41749e+06	No
																				1600	149527	No
																				1372	149527	No
																				1173	149527	No
																				1596	149527	No
																				1137	149527	No
																				1564	149527	No
																				1659	149527	No
																				1142	149527	No
																				1372	149527	No
																				1603	149527	No
																				1384	149527	No
																				1134	149527	No
																				3027	2.5896e+06	No
																				1363	149527	No
																				2553	149527	No
																				1585	149527	No
																				79	1.84214e+06	No
																				574	1.84214e+06	No
																				566	1.84214e+06	No
																				73	1.84214e+06	No
																				78	1.84214e+06	No
																				80	1.84214e+06	No
																				635	1.84214e+06	No
																				2166	4.96006e+06	No
																				571	1.84214e+06	No
																				2198	1.84214e+06	No
																				74	1.84214e+06	No
																				565	1.84214e+06	No
																				64	1.84214e+06	No
																				671	1.84214e+06	No
																				1932	1.84214e+06	No
																				68	1.84214e+06	No
																				2193	1.84214e+06	No
																				571	1.84214e+06	No
																				644	1.84214e+06	No
																				91	1.84214e+06	No
																				2033	865022	No
																				585	1.84214e+06	No
																				3084	1.84214e+06	No
																				567	1.84214e+06	No
																				37	0	Yes
																				173	1.97715e+06	No
																				176	0	Yes
																				36	0	Yes
																				181	1.67756e+06	No
																				46	2.5495e+06	No
																				5	2.5495e+06	No
																				167	1.84214e+06	No
																				151	1.84214e+06	No
																				895	1.84214e+06	No
																				179	1.84214e+06	No
																				397	1.84214e+06	No
																				72	1.84214e+06	No
																				155	1.84214e+06	No
																				162	1.84214e+06	No
																				156	1.84214e+06	No
																				157	1.84214e+06	No
																				79	1.84214e+06	No
																				12	2.5495e+06	No
																				38	2.5495e+06	No
																				84	0	Yes
																				83	0	Yes
																				141	2.5495e+06	No
																				148	2.5495e+06	No
																				161	2.5495e+06	No
																				147	2.5495e+06	No
																				151	2.5495e+06	No
																				144	2.5495e+06	No
																				147	2.5495e+06	No
																				301	2.5495e+06	No
																				153	2.5495e+06	No
																				154	2.5495e+06	No
																				146	2.5495e+06	No
																				565	0	Yes
																				560	0	Yes
																				74	0	Yes
																				78	0	Yes
																				30	0	Yes
																				630	0	Yes
																				884	6.38399e+06	No
																				561	0	Yes
																				628	0	Yes
																				125	0	Yes
																				558	0	Yes
																				89	0	Yes
																				526	0	Yes
																				625	0	Yes
																				92	0	Yes
																				626	0	Yes
																				562	0	Yes
																				640	0	Yes
																				88	0	Yes
																				2033	2.66182e+06	No
																				577	0	Yes
																				1783	0	Yes
																				555	0	Yes
																				9	0	Yes
																				568	0	Yes
																				570	0	Yes
																				566	0	Yes
																				1123	0	Yes
																				1132	6.38399e+06	No
																				9	0	Yes
																				1121	0	Yes
																				617	0	Yes
																				8	0	Yes
																				581	0	Yes
																				20	0	Yes
																				948	0	Yes
																				586	0	Yes
																				1120	0	Yes
																				8	0	Yes
																				1131	0	Yes
																				585	0	Yes
																				2265	2.66182e+06	No
																				1073	0	Yes
																				2102	0	Yes
																				18	0	Yes
																				561	0	Yes
																				561	0	Yes
																				560	0	Yes
																				1115	0	Yes
																				1124	6.38399e+06	No
																				6	0	Yes
																				1114	0	Yes
																				609	0	Yes
																				5	0	Yes
																				573	0	Yes
																				17	0	Yes
																				940	0	Yes
																				578	0	Yes
																				1114	0	Yes
																				11	0	Yes
																				1125	0	Yes
																				577	0	Yes
																				2261	2.66182e+06	No
																				1067	0	Yes
																				2095	0	Yes
																				15	0	Yes
																				360	6.38399e+06	No
																				358	6.38399e+06	No
																				365	6.38399e+06	No
																				353	6.38399e+06	No
																				371	6.38399e+06	No
																				361	6.38399e+06	No
																				361	6.38399e+06	No
																				359	6.38399e+06	No
																				366	6.38399e+06	No
																				370	6.38399e+06	No
																				361	6.38399e+06	No
																				358	6.38399e+06	No
																				361	6.38399e+06	No
																				379	6.38399e+06	No
																				357	6.38399e+06	No
																				372	6.38399e+06	No
																				354	6.38399e+06	No
																				368	6.38399e+06	No
																				359	6.38399e+06	No
																				374	6.38399e+06	No
																				369	6.38399e+06	No
																				373	6.38399e+06	No
																				358	6.38399e+06	No
																				371	6.38399e+06	No
																				369	6.38399e+06	No
																				376	6.38399e+06	No
																				371	6.38399e+06	No
																				372	6.38399e+06	No
																				364	6.38399e+06	No
																				364	6.38399e+06	No
																				375	6.38399e+06	No
																				363	6.38399e+06	No
																				376	6.38399e+06	No
																				363	6.38399e+06	No
																				378	6.38399e+06	No
																				376	6.38399e+06	No
																				367	6.38399e+06	No
																				371	6.38399e+06	No
																				1142	6.38399e+06	No
																				368	6.38399e+06	No
																				378	6.38399e+06	No
																				365	6.38399e+06	No
																				371	6.38399e+06	No
																				384	6.38399e+06	No
																				379	6.38399e+06	No
																				384	6.38399e+06	No
																				366	6.38399e+06	No
																				368	6.38399e+06	No
																				379	6.38399e+06	No
																				384	6.38399e+06	No
																				371	6.38399e+06	No
																				389	6.38399e+06	No
																				382	6.38399e+06	No
																				375	6.38399e+06	No
																				391	6.38399e+06	No
																				379	6.38399e+06	No
																				375	6.38399e+06	No
																				352	6.38399e+06	No
																				363	6.38399e+06	No
																				355	6.38399e+06	No
																				356	6.38399e+06	No
																				358	6.38399e+06	No
																				357	6.38399e+06	No
																				367	6.38399e+06	No
																				368	6.38399e+06	No
																				364	6.38399e+06	No
																				11	0	Yes
																				77	0	Yes
																				627	0	Yes
																				885	6.38399e+06	No
																				565	0	Yes
																				620	0	Yes
																				116	0	Yes
																				561	0	Yes
																				81	0	Yes
																				530	0	Yes
																				623	0	Yes
																				85	0	Yes
																				625	0	Yes
																				564	0	Yes
																				639	0	Yes
																				83	0	Yes
																				2028	2.66182e+06	No
																				579	0	Yes
																				1783	0	Yes
																				562	0	Yes
																				79	0	Yes
																				628	0	Yes
																				889	6.38399e+06	No
																				567	0	Yes
																				622	0	Yes
																				120	0	Yes
																				563	0	Yes
																				85	0	Yes
																				533	0	Yes
																				627	0	Yes
																				90	0	Yes
																				628	0	Yes
																				567	0	Yes
																				641	0	Yes
																				85	0	Yes
																				2029	2.66182e+06	No
																				582	0	Yes
																				1788	0	Yes
																				564	0	Yes
																				633	0	Yes
																				885	6.38399e+06	No
																				563	0	Yes
																				630	0	Yes
																				125	0	Yes
																				559	0	Yes
																				88	0	Yes
																				529	0	Yes
																				623	0	Yes
																				93	0	Yes
																				630	0	Yes
																				566	0	Yes
																				643	0	Yes
																				89	0	Yes
																				2031	2.66182e+06	No
																				583	0	Yes
																				1785	0	Yes
																				562	0	Yes
																				1441	6.38399e+06	No
																				1120	0	Yes
																				64	0	Yes
																				678	0	Yes
																				1116	0	Yes
																				643	0	Yes
																				1085	0	Yes
																				1177	0	Yes
																				647	0	Yes
																				64	0	Yes
																				1121	0	Yes
																				51	0	Yes
																				630	0	Yes
																				2332	2.66182e+06	No
																				50	0	Yes
																				2160	0	Yes
																				1118	0	Yes
																				119	0	Yes
																				140	0	Yes
																				92	0	Yes
																				88	0	Yes
																				102	0	Yes
																				116	0	Yes
																				98	0	Yes
																				94	0	Yes
																				106	0	Yes
																				96	0	Yes
																				108	0	Yes
																				36	0	Yes
																				71	0	Yes
																				92	0	Yes
																				88	0	Yes
																				109	0	Yes
																				36	0	Yes
																				89	0	Yes
																				104	0	Yes
																				99	0	Yes
																				117	0	Yes
																				102	0	Yes
																				119	0	Yes
																				88	0	Yes
																				87	0	Yes
																				93	0	Yes
																				93	0	Yes
																				86	0	Yes
																				91	0	Yes
																				98	0	Yes
																				126	0	Yes
																				91	0	Yes
																				90	0	Yes
																				37	0	Yes
																				36	0	Yes
																				95	0	Yes
																				96	0	Yes
																				102	0	Yes
																				100	0	Yes
																				103	0	Yes
																				37	0	Yes
																				53	0	Yes
																				108	0	Yes
																				36	0	Yes
																				103	0	Yes
																				112	0	Yes
																				124	0	Yes
																				101	0	Yes
																				101	0	Yes
																				95	0	Yes
																				95	0	Yes
																				93	0	Yes
																				90	0	Yes
																				98	0	Yes
																				96	0	Yes
																				98	0	Yes
																				93	0	Yes
																				47	0	Yes
																				122	0	Yes
																				99	0	Yes
																				95	0	Yes
																				41	0	Yes
																				99	0	Yes
																				95	0	Yes
																				115	0	Yes
																				105	0	Yes
																				116	0	Yes
																				95	0	Yes
																				101	0	Yes
																				99	0	Yes
																				98	0	Yes
																				106	0	Yes
																				43	0	Yes
																				94	0	Yes
																				95	0	Yes
																				104	0	Yes
																				101	0	Yes
																				104	0	Yes
																				96	0	Yes
																				100	0	Yes
																				102	0	Yes
																				97	0	Yes
																				51	0	Yes
																				97	0	Yes
																				108	0	Yes
																				132	0	Yes
																				88	0	Yes
																				95	0	Yes
																				131	0	Yes
																				99	0	Yes
																				128	0	Yes
																				93	0	Yes
																				101	0	Yes
																				94	0	Yes
																				91	0	Yes
																				92	0	Yes
																				44	0	Yes
																				109	0	Yes
																				97	0	Yes
																				90	0	Yes
																				93	0	Yes
																				105	0	Yes
																				98	0	Yes
																				110	0	Yes
																				104	0	Yes
																				103	0	Yes
																				95	0	Yes
																				92	0	Yes
																				99	0	Yes
																				101	0	Yes
																				95	0	Yes
																				101	0	Yes
																				103	0	Yes
																				102	0	Yes
																				47	0	Yes
																				93	0	Yes
																				109	0	Yes
																				97	0	Yes
																				105	0	Yes
																				93	0	Yes
																				93	0	Yes
																				95	0	Yes
																				43	0	Yes
																				96	0	Yes
																				93	0	Yes
																				94	0	Yes
																				108	0	Yes
																				123	0	Yes
																				54	0	Yes
																				95	0	Yes
																				5	0	Yes
																				48	0	Yes
																				115	0	Yes
																				115	0	Yes
																				94	0	Yes
																				93	0	Yes
																				5	0	Yes
																				126	0	Yes
																				48	0	Yes
																				99	0	Yes
																				43	0	Yes
																				105	0	Yes
																				107	0	Yes
																				111	0	Yes
																				95	0	Yes
																				38	0	Yes
																				128	0	Yes
																				121	0	Yes
																				96	0	Yes
																				104	0	Yes
																				101	0	Yes
																				106	0	Yes
																				103	0	Yes
																				98	0	Yes
																				117	0	Yes
																				106	0	Yes
																				109	0	Yes
																				104	0	Yes
																				95	0	Yes
																				98	0	Yes
																				114	0	Yes
																				95	0	Yes
																				142	0	Yes
																				53	0	Yes
																				102	0	Yes
																				97	0	Yes
																				112	0	Yes
																				95	0	Yes
																				129	0	Yes
																				94	0	Yes
																				105	0	Yes
																				99	0	Yes
																				95	0	Yes
																				113	0	Yes
																				144	0	Yes
																				102	0	Yes
																				101	0	Yes
																				134	0	Yes
																				105	0	Yes
																				8	0	Yes
																				132	0	Yes
																				99	0	Yes
																				52	0	Yes
																				103	0	Yes
																				138	0	Yes
																				100	0	Yes
																				110	0	Yes
																				113	0	Yes
																				117	0	Yes
																				120	0	Yes
																				102	0	Yes
																				55	0	Yes
																				145	0	Yes
																				99	0	Yes
																				118	0	Yes
																				47	0	Yes
																				47	0	Yes
																				46	0	Yes
																				104	0	Yes
																				165	2.25218e+06	No
																				114	0	Yes
																				58	0	Yes
																				115	0	Yes
																				110	0	Yes
																				112	0	Yes
																				119	0	Yes
																				110	0	Yes
																				122	0	Yes
																				117	0	Yes
																				123	0	Yes
																				39	0	Yes
																				78	0	Yes
																				101	0	Yes
																				119	0	Yes
																				71	0	Yes
																				97	0	Yes
																				72	0	Yes
																				43	0	Yes
																				111	0	Yes
																				94	0	Yes
																				98	0	Yes
																				40	0	Yes
																				88	0	Yes
																				124	0	Yes
																				12	0	Yes
																				121	0	Yes
																				97	0	Yes
																				82	0	Yes
																				95	0	Yes
																				95	0	Yes
																				100	0	Yes
																				119	0	Yes
																				102	0	Yes
																				105	0	Yes
[truncated: 68,785 more rows]

## Sheet: FIG4
Output data from GWAS analysis using FaST-LMM and GEMMA
FIG 4A - FASTLMM																														FIG 4A - GEMMA																	FIG 4B - FASTLMM
SNP	Chromosome	GeneticDistance	Position	Pvalue	Qvalue	N	NullLogLike	AltLogLike	SNPWeight	SNPWeightSE	OddsRatio	WaldStat	NullLogDelta	NullGeneticVar	NullResidualVar	NullBias	NullCov01Weight	NullCov02Weight	NullCov03Weight	NullCov04Weight	NullCov05Weight	NullCov06Weight	NullCov07Weight	NullCov08Weight	NullCov09Weight	NullCov10Weight	NullCov11Weight			chr	rs	ps	n_miss	allele1	allele0	af	beta	se	logl_H1	l_remle	l_mle	p_wald	p_lrt	p_score			SNP	Chromosome	GeneticDistance
UNITIG_8805	26	0	1599	4.99872e-08	0.00103339	909	-470.74	-459.713	-0.0747161	0.0135886	0.698966	30.2327	3.09387	0.00710266	0.156701	1.32673	-0.869213	0.038733	-0.19095	-0.494312	-0.0470133	0.0224961	-0.707029	-0.523887	-0.754366	-0.913774	1.32673			26	UNITIG_10	1	0	1	2	0.411	-0.000784004	0.0228112	-454.832	1e-05	1e-05	0.97259	0.972369	0.972377			rs1466695	26	0
UNITIG_47853	26	0	7446	1.32089e-06	0.0136534	909	-470.74	-462.086	-0.178109	0.0365749	0.707785	23.714	3.09387	0.00710266	0.156701	1.32673	-0.869213	0.038733	-0.19095	-0.494312	-0.0470133	0.0224961	-0.707029	-0.523887	-0.754366	-0.913774	1.32673			26	UNITIG_24	2	0	1	2	0.02	-0.0291772	0.0480893	-454.646	1e-05	1e-05	0.544184	0.540939	0.541136			rs1474820	26	0
UNITIG_47851	26	0	7445	3.02667e-06	0.0156426	909	-470.74	-462.913	-0.183394	0.0390293	0.698775	22.0794	3.09387	0.00710266	0.156701	1.32673	-0.869213	0.038733	-0.19095	-0.494312	-0.0470133	0.0224961	-0.707029	-0.523887	-0.754366	-0.913774	1.32673			26	UNITIG_26	3	0	1	2	0.022	0.00914608	0.045807	-454.813	1e-05	1e-05	0.841788	0.840528	0.840575			rs721084	26	0
UNITIG_108605	26	0	18576	3.02667e-06	0.0156426	909	-470.74	-462.913	-0.183394	0.0390293	0.698775	22.0794	3.09387	0.00710266	0.156701	1.32673	-0.869213	0.038733	-0.19095	-0.494312	-0.0470133	0.0224961	-0.707029	-0.523887	-0.754366	-0.913774	1.32673			26	UNITIG_35	4	0	2	1	0.021	0.00461548	0.0494052	-454.829	1e-05	1e-05	0.92559	0.924991	0.925012			rs1468999	26	0
UNITIG_45790	26	0	7158	9.44921e-06	0.0390687	909	-470.74	-464.733	-0.261044	0.0585954	0.76993	19.8472	3.09387	0.00710266	0.156701	1.32673	-0.869213	0.038733	-0.19095	-0.494312	-0.0470133	0.0224961	-0.707029	-0.523887	-0.754366	-0.913774	1.32673			26	UNITIG_43	5	0	2	1	0.033	-0.0200675	0.0378358	-454.69	1e-05	1e-05	0.595977	0.593013	0.593175			rs1470792	26	0
UNITIG_70431	26	0	10921	1.38257e-05	0.0476365	909	-470.74	-465.184	-0.270822	0.0619609	0.7624	19.1044	3.09387	0.00710266	0.156701	1.32673	-0.869213	0.038733	-0.19095	-0.494312	-0.0470133	0.0224961	-0.707029	-0.523887	-0.754366	-0.913774	1.32673			26	UNITIG_46	6	0	1	2	0.129	-0.0168322	0.0298725	-454.672	1e-05	1e-05	0.573256	0.570165	0.570341			rs1470819	26	0
UNITIG_102497	26	0	17075	2.07232e-05	0.0547604	909	-470.74	-465.368	0.0677348	0.0158267	1.14265	18.3164	3.09387	0.00710266	0.156701	1.32673	-0.869213	0.038733	-0.19095	-0.494312	-0.0470133	0.0224961	-0.707029	-0.523887	-0.754366	-0.913774	1.32673			26	UNITIG_66	7	0	1	2	0.026	-0.019639	0.0419117	-454.722	1e-05	1e-05	0.639483	0.636782	0.636918			rs1477638	26	0
UNITIG_110000	26	0	18951	2.11911e-05	0.0547604	909	-470.74	-465.2	-0.0591079	0.0138274	0.753268	18.273	3.09387	0.00710266	0.156701	1.32673	-0.869213	0.038733	-0.19095	-0.494312	-0.0470133	0.0224961	-0.707029	-0.523887	-0.754366	-0.913774	1.32673			26	UNITIG_67	8	0	1	2	0.025	0.0150583	0.0428248	-454.77	1e-05	1e-05	0.725202	0.723075	0.723167			rs1481134	26	0
UNITIG_102498	26	0	17076	2.80478e-05	0.0644258	909	-470.74	-465.661	0.0663501	0.0157581	1.13846	17.7286	3.09387	0.00710266	0.156701	1.32673	-0.869213	0.038733	-0.19095	-0.494312	-0.0470133	0.0224961	-0.707029	-0.523887	-0.754366	-0.913774	1.32673			26	UNITIG_75	9	0	1	2	0.013	-0.024383	0.0634625	-454.758	1e-05	1e-05	0.700913	0.698617	0.69872			rs1482550	26	0
UNITIG_41314	26	0	6451	4.57616e-05	0.0824203	909	-470.74	-466.191	0.0605229	0.0147746	1.18144	16.7805	3.09387	0.00710266	0.156701	1.32673	-0.869213	0.038733	-0.19095	-0.494312	-0.0470133	0.0224961	-0.707029	-0.523887	-0.754366	-0.913774	1.32673			26	UNITIG_80	10	0	1	2	0.121	-0.0238171	0.03649	-454.617	1e-05	1e-05	0.514116	0.510726	0.510945			rs1482756	26	0
UNITIG_90414	26	0	14492	4.57616e-05	0.0824203	909	-470.74	-466.191	0.0605229	0.0147746	1.18144	16.7805	3.09387	0.00710266	0.156701	1.32673	-0.869213	0.038733	-0.19095	-0.494312	-0.0470133	0.0224961	-0.707029	-0.523887	-0.754366	-0.913774	1.32673			26	UNITIG_89	11	0	1	2	0.014	-0.0232331	0.0617715	-454.761	1e-05	1e-05	0.706921	0.704666	0.704767			rs1488125	26	0
UNITIG_70242	26	0	10889	5.03896e-05	0.0824203	909	-470.74	-466.52	0.196245	0.0481746	1.35262	16.5944	3.09387	0.00710266	0.156701	1.32673	-0.869213	0.038733	-0.19095	-0.494312	-0.0470133	0.0224961	-0.707029	-0.523887	-0.754366	-0.913774	1.32673			26	UNITIG_90	12	0	1	2	0.012	0.00776585	0.0616185	-454.825	1e-05	1e-05	0.899736	0.898931	0.89896			rs857641	26	0
UNITIG_72152	26	0	11214	5.19552e-05	0.0824203	909	-470.74	-466.392	0.0554398	0.0136338	1.23466	16.5352	3.09387	0.00710266	0.156701	1.32673	-0.869213	0.038733	-0.19095	-0.494312	-0.0470133	0.0224961	-0.707029	-0.523887	-0.754366	-0.913774	1.32673			26	UNITIG_92	13	0	1	2	0.068	0.0260202	0.0293973	-454.435	1e-05	1e-05	0.376329	0.372488	0.372833			rs862002	26	0
UNITIG_106507	26	0	18032	5.5816e-05	0.0824203	909	-470.74	-466.307	0.0643377	0.0158886	1.13399	16.3968	3.09387	0.00710266	0.156701	1.32673	-0.869213	0.038733	-0.19095	-0.494312	-0.0470133	0.0224961	-0.707029	-0.523887	-0.754366	-0.913774	1.32673			26	UNITIG_93	14	0	1	2	0.391	-0.00513955	0.021482	-454.804	1e-05	1e-05	0.810967	0.80947	0.809529			rs1200113	26	0
UNITIG_76246	26	0	11937	6.8129e-05	0.0892501	909	-470.74	-466.661	-0.276176	0.0690174	0.758266	16.0124	3.09387	0.00710266	0.156701	1.32673	-0.869213	0.038733	-0.19095	-0.494312	-0.0470133	0.0224961	-0.707029	-0.523887	-0.754366	-0.913774	1.32673			26	UNITIG_96	15	0	1	2	0.015	0.046539	0.0548001	-454.467	1e-05	1e-05	0.395969	0.392166	0.392491			rs1200322	26	0
UNITIG_91394	26	0	14657	6.99779e-05	0.0892501	909	-470.74	-466.507	0.170568	0.0426944	1.29497	15.9608	3.09387	0.00710266	0.156701	1.32673	-0.869213	0.038733	-0.19095	-0.494312	-0.0470133	0.0224961	-0.707029	-0.523887	-0.754366	-0.913774	1.32673			26	UNITIG_97	16	0	2	1	0.229	0.0375551	0.0212259	-453.246	1e-05	1e-05	0.0771836	0.0748255	0.0754186			rs1200208	26	0
UNITIG_108518	26	0	18550	7.33929e-05	0.0892501	909	-470.74	-466.571	0.0630171	0.0158192	1.13007	15.869	3.09387	0.00710266	0.156701	1.32673	-0.869213	0.038733	-0.19095	-0.494312	-0.0470133	0.0224961	-0.707029	-0.523887	-0.754366	-0.913774	1.32673			26	UNITIG_105	17	0	1	2	0.023	-0.176419	0.0586168	-450.256	1e-05	1e-05	0.00268845	0.00248214	0.00261736			rs1541633	26	0
UNITIG_81567	26	0	12824	8.1819e-05	0.0922535	909	-470.74	-466.461	-0.0542658	0.0137131	0.770956	15.6597	3.09387	0.00710266	0.156701	1.32673	-0.869213	0.038733	-0.19095	-0.494312	-0.0470133	0.0224961	-0.707029	-0.523887	-0.754366	-0.913774	1.32673			26	UNITIG_107	18	0	1	2	0.072	-0.00648755	0.027594	-454.805	1e-05	1e-05	0.814179	0.812707	0.812764			rs1250217	26	0
UNITIG_27132	26	0	4378	8.47877e-05	0.0922535	909	-470.74	-466.771	-0.0598862	0.0151666	0.76044	15.5911	3.09387	0.00710266	0.156701	1.32673	-0.869213	0.038733	-0.19095	-0.494312	-0.0470133	0.0224961	-0.707029	-0.523887	-0.754366	-0.913774	1.32673			26	UNITIG_129	19	0	2	1	0.012	0.0725682	0.0618582	-454.135	1e-05	1e-05	0.241053	0.237276	0.23777			rs505986	26	0
UNITIG_80564	26	0	12636	0.000104867	0.108396	909	-470.74	-466.991	0.056774	0.0145706	1.18566	15.1826	3.09387	0.00710266	0.156701	1.32673	-0.869213	0.038733	-0.19095	-0.494312	-0.0470133	0.0224961	-0.707029	-0.523887	-0.754366	-0.913774	1.32673			26	UNITIG_140	20	0	1	2	0.013	0.119417	0.059529	-452.794	1e-05	1e-05	0.0451532	0.0434461	0.0439798			rs713432	26	0
UNITIG_10711	26	0	1867	0.000110882	0.109156	909	-470.74	-466.903	-0.2367	0.0609624	0.785506	15.0755	3.09387	0.00710266	0.156701	1.32673	-0.869213	0.038733	-0.19095	-0.494312	-0.0470133	0.0224961	-0.707029	-0.523887	-0.754366	-0.913774	1.32673			26	UNITIG_144	21	0	1	2	0.076	-0.0085084	0.0267145	-454.782	1e-05	1e-05	0.750185	0.748236	0.748318			rs1475908	26	0
UNITIG_52862	26	0	8170	0.000131446	0.123518	909	-470.74	-467.446	-0.251486	0.0654831	0.77504	14.7492	3.09387	0.00710266	0.156701	1.32673	-0.869213	0.038733	-0.19095	-0.494312	-0.0470133	0.0224961	-0.707029	-0.523887	-0.754366	-0.913774	1.32673			26	UNITIG_155	22	0	2	1	0.034	-0.0674466	0.0368981	-453.139	1e-05	1e-05	0.0678947	0.0657033	0.0662862			rs95	26	0
UNITIG_114455	26	0	20154	0.00014878	0.132263	909	-470.74	-466.995	-0.052055	0.0136647	0.815213	14.5119	3.09387	0.00710266	0.156701	1.32673	-0.869213	0.038733	-0.19095	-0.494312	-0.0470133	0.0224961	-0.707029	-0.523887	-0.754366	-0.913774	1.32673			26	UNITIG_160	23	0	1	2	0.062	0.0189849	0.0311427	-454.644	1e-05	1e-05	0.542276	0.539021	0.539219			rs304355	26	0
UNITIG_21265	26	0	3531	0.000166587	0.132263	909	-470.74	-467.415	0.0557734	0.0147512	1.18998	14.2955	3.09387	0.00710266	0.156701	1.32673	-0.869213	0.038733	-0.19095	-0.494312	-0.0470133	0.0224961	-0.707029	-0.523887	-0.754366	-0.913774	1.32673			26	UNITIG_169	24	0	1	2	0.405	-0.0148118	0.0225031	-454.613	1e-05	1e-05	0.510572	0.507165	0.507387			rs861887	26	0
UNITIG_23471	26	0	3839	0.000166587	0.132263	909	-470.74	-467.415	0.0557734	0.0147512	1.18998	14.2955	3.09387	0.00710266	0.156701	1.32673	-0.869213	0.038733	-0.19095	-0.494312	-0.0470133	0.0224961	-0.707029	-0.523887	-0.754366	-0.913774	1.32673			26	UNITIG_172	25	0	1	2	0.023	0.0525192	0.0457754	-454.165	1e-05	1e-05	0.251555	0.247748	0.24823			rs861924	26	0
UNITIG_76749	26	0	12036	0.000172742	0.132263	909	-470.74	-467.216	0.0524112	0.0138957	1.27084	14.2262	3.09387	0.00710266	0.156701	1.32673	-0.869213	0.038733	-0.19095	-0.494312	-0.0470133	0.0224961	-0.707029	-0.523887	-0.754366	-0.913774	1.32673			26	UNITIG_178	26	0	1	2	0.409	-0.00255782	0.0228143	-454.827	1e-05	1e-05	0.910757	0.91004	0.910066			rs861948	26	0
UNITIG_76806	26	0	12048	0.000172742	0.132263	909	-470.74	-467.216	0.0524112	0.0138957	1.27084	14.2262	3.09387	0.00710266	0.156701	1.32673	-0.869213	0.038733	-0.19095	-0.494312	-0.0470133	0.0224961	-0.707029	-0.523887	-0.754366	-0.913774	1.32673			26	UNITIG_182	27	0	1	2	0.011	0.0118438	0.0646489	-454.816	1e-05	1e-05	0.854681	0.853521	0.853564			rs861951	26	0
UNITIG_36329	26	0	5761	0.000206412	0.145797	909	-470.74	-468.8	-0.111851	0.030016	0.780638	13.886	3.09387	0.00710266	0.156701	1.32673	-0.869213	0.038733	-0.19095	-0.494312	-0.0470133	0.0224961	-0.707029	-0.523887	-0.754366	-0.913774	1.32673			26	UNITIG_184	28	0	2	1	0.076	0.0524321	0.0321522	-453.587	0.00345889	1e-05	0.103295	0.114474	0.115075			rs463184	26	0
UNITIG_56440	26	0	8723	0.000223862	0.145797	909	-470.74	-467.648	0.0572418	0.0154476	1.13512	13.7311	3.09387	0.00710266	0.156701	1.32673	-0.869213	0.038733	-0.19095	-0.494312	-0.0470133	0.0224961	-0.707029	-0.523887	-0.754366	-0.913774	1.32673			26	UNITIG_186	29	0	2	1	0.065	0.0128981	0.0304099	-454.742	1e-05	1e-05	0.671565	0.66907	0.669189			rs507954	26	0
UNITIG_56443	26	0	8724	0.000223862	0.145797	909	-470.74	-467.648	0.0572418	0.0154476	1.13512	13.7311	3.09387	0.00710266	0.156701	1.32673	-0.869213	0.038733	-0.19095	-0.494312	-0.0470133	0.0224961	-0.707029	-0.523887	-0.754366	-0.913774	1.32673			26	UNITIG_188	30	0	2	1	0.034	-0.0565536	0.0382432	-453.724	1e-05	1e-05	0.139549	0.136382	0.136974			rs1455140	26	0
UNITIG_9199	26	0	1653	0.000225682	0.145797	909	-470.74	-467.694	0.0550403	0.0148618	1.19611	13.7157	3.09387	0.00710266	0.156701	1.32673	-0.869213	0.038733	-0.19095	-0.494312	-0.0470133	0.0224961	-0.707029	-0.523887	-0.754366	-0.913774	1.32673			26	UNITIG_193	31	0	2	1	0.134	-0.028309	0.0286248	-454.337	1e-05	1e-05	0.322946	0.319055	0.319456			rs779162	26	0
UNITIG_9203	26	0	1655	0.000225682	0.145797	909	-470.74	-467.694	0.0550403	0.0148618	1.19611	13.7157	3.09387	0.00710266	0.156701	1.32673	-0.869213	0.038733	-0.19095	-0.494312	-0.0470133	0.0224961	-0.707029	-0.523887	-0.754366	-0.913774	1.32673			26	UNITIG_196	32	0	2	1	0.07	0.0194158	0.0288536	-454.603	1e-05	1e-05	0.501181	0.497732	0.497962			rs1947763	26	0
UNITIG_70454	26	0	10926	0.000251619	0.149745	909	-470.74	-467.741	0.168604	0.0458741	1.29496	13.5083	3.09387	0.00710266	0.156701	1.32673	-0.869213	0.038733	-0.19095	-0.494312	-0.0470133	0.0224961	-0.707029	-0.523887	-0.754366	-0.913774	1.32673			26	UNITIG_198	33	0	2	1	0.064	0.020155	0.030754	-454.615	1e-05	1e-05	0.512403	0.509004	0.509225			rs473993	26	0
UNITIG_25587	26	0	4130	0.00025761	0.149745	909	-470.74	-467.832	0.0537597	0.0146513	1.18253	13.4635	3.09387	0.00710266	0.156701	1.32673	-0.869213	0.038733	-0.19095	-0.494312	-0.0470133	0.0224961	-0.707029	-0.523887	-0.754366	-0.913774	1.32673			26	UNITIG_199	34	0	1	2	0.064	0.020155	0.030754	-454.615	1e-05	1e-05	0.512403	0.509004	0.509225			rs541010	26	0
UNITIG_108819	26	0	18632	0.000259786	0.149745	909	-470.74	-467.419	-0.208572	0.0568768	0.808445	13.4475	3.09387	0.00710266	0.156701	1.32673	-0.869213	0.038733	-0.19095	-0.494312	-0.0470133	0.0224961	-0.707029	-0.523887	-0.754366	-0.913774	1.32673			26	UNITIG_202	35	0	2	1	0.02	-0.0504925	0.049406	-454.303	1e-05	1e-05	0.307061	0.303173	0.303592			rs552973	26	0
UNITIG_32981	26	0	5224	0.000267027	0.149745	909	-470.74	-467.864	0.0537345	0.0146818	1.17855	13.3951	3.09387	0.00710266	0.156701	1.32673	-0.869213	0.038733	-0.19095	-0.494312	-0.0470133	0.0224961	-0.707029	-0.523887	-0.754366	-0.913774	1.32673			26	UNITIG_218	36	0	1	2	0.27	0.0154719	0.0297613	-454.696	1e-05	1e-05	0.603286	0.600365	0.600522			rs757034	26	0
UNITIG_64210	26	0	9892	0.00026801	0.149745	909	-470.74	-467.674	0.160214	0.0437865	1.28091	13.3881	3.09387	0.00710266	0.156701	1.32673	-0.869213	0.038733	-0.19095	-0.494312	-0.0470133	0.0224961	-0.707029	-0.523887	-0.754366	-0.913774	1.32673			26	UNITIG_223	37	0	1	2	0.408	-0.00691125	0.0246982	-454.793	1e-05	1e-05	0.779675	0.777942	0.778012			rs1146128	26	0
UNITIG_61458	26	0	9480	0.000290985	0.158159	909	-470.74	-467.943	0.0534853	0.0147038	1.19008	13.2316	3.09387	0.00710266	0.156701	1.32673	-0.869213	0.038733	-0.19095	-0.494312	-0.0470133	0.0224961	-0.707029	-0.523887	-0.754366	-0.913774	1.32673			26	UNITIG_224	38	0	1	2	0.019	0.0826567	0.0496658	-453.429	1e-05	1e-05	0.0964107	0.093752	0.094355			rs1270946	26	0
UNITIG_95267	26	0	15395	0.000308482	0.158159	909	-470.74	-467.976	-0.0544246	0.0150252	0.770369	13.1206	3.09387	0.00710266	0.156701	1.32673	-0.869213	0.038733	-0.19095	-0.494312	-0.0470133	0.0224961	-0.707029	-0.523887	-0.754366	-0.913774	1.32673			26	UNITIG_225	39	0	1	2	0.068	0.0272351	0.0294445	-454.399	1e-05	1e-05	0.355235	0.351364	0.351731			rs1438758	26	0
UNITIG_96188	26	0	15588	0.000308482	0.158159	909	-470.74	-467.976	-0.0544246	0.0150252	0.770369	13.1206	3.09387	0.00710266	0.156701	1.32673	-0.869213	0.038733	-0.19095	-0.494312	-0.0470133	0.0224961	-0.707029	-0.523887	-0.754366	-0.913774	1.32673			26	UNITIG_228	40	0	2	1	0.486	0.0205159	0.0227519	-454.42	1e-05	1e-05	0.367446	0.363592	0.363945			rs1647879	26	0
UNITIG_76911	26	0	12059	0.000313671	0.158159	909	-470.74	-468.027	0.0524898	0.0145085	1.16718	13.0889	3.09387	0.00710266	0.156701	1.32673	-0.869213	0.038733	-0.19095	-0.494312	-0.0470133	0.0224961	-0.707029	-0.523887	-0.754366	-0.913774	1.32673			26	UNITIG_233	41	0	1	2	0.272	-0.0112872	0.029035	-454.756	1e-05	1e-05	0.697558	0.695239	0.695344			rs1885868	26	0
UNITIG_20444	26	0	3395	0.000376216	0.180872	909	-470.74	-468.179	0.0527778	0.0147845	1.18298	12.7436	3.09387	0.00710266	0.156701	1.32673	-0.869213	0.038733	-0.19095	-0.494312	-0.0470133	0.0224961	-0.707029	-0.523887	-0.754366	-0.913774	1.32673			26	UNITIG_234	42	0	1	2	0.125	-0.0164529	0.0388907	-454.742	1e-05	1e-05	0.672357	0.669867	0.669985			rs498081	26	0
UNITIG_20446	26	0	3396	0.000376216	0.180872	909	-470.74	-468.179	0.0527778	0.0147845	1.18298	12.7436	3.09387	0.00710266	0.156701	1.32673	-0.869213	0.038733	-0.19095	-0.494312	-0.0470133	0.0224961	-0.707029	-0.523887	-0.754366	-0.913774	1.32673			26	UNITIG_235	43	0	1	2	0.461	0.0490044	0.0373926	-454.506	0.0345011	1e-05	0.19035	0.418779	0.419077			rs1955187	26	0
UNITIG_39760	26	0	6230	0.000420355	0.1975	909	-470.74	-468.058	0.049225	0.0139045	1.26612	12.5333	3.09387	0.00710266	0.156701	1.32673	-0.869213	0.038733	-0.19095	-0.494312	-0.0470133	0.0224961	-0.707029	-0.523887	-0.754366	-0.913774	1.32673			26	UNITIG_236	44	0	2	1	0.125	-0.0164529	0.0388907	-454.742	1e-05	1e-05	0.672357	0.669867	0.669985			rs1955235	26	0
UNITIG_98108	26	0	16020	0.000470479	0.207014	909	-470.74	-468.227	0.0509904	0.0145273	1.13966	12.3199	3.09387	0.00710266	0.156701	1.32673	-0.869213	0.038733	-0.19095	-0.494312	-0.0470133	0.0224961	-0.707029	-0.523887	-0.754366	-0.913774	1.32673			26	UNITIG_238	45	0	1	2	0.285	-7.62591e-05	0.0326215	-454.833	1e-05	1e-05	0.998135	0.99812	0.998121			rs1475497	26	0
UNITIG_37741	26	0	5943	0.000470646	0.207014	909	-470.74	-468.371	0.0527662	0.0150336	1.20253	12.3193	3.09387	0.00710266	0.156701	1.32673	-0.869213	0.038733	-0.19095	-0.494312	-0.0470133	0.0224961	-0.707029	-0.523887	-0.754366	-0.913774	1.32673			26	UNITIG_240	46	0	2	1	0.316	0.00822209	0.0164847	-454.707	1e-05	1e-05	0.618064	0.615231	0.615379			rs1489285	26	0
UNITIG_77532	26	0	12158	0.000470646	0.207014	909	-470.74	-468.371	0.0527662	0.0150336	1.20253	12.3193	3.09387	0.00710266	0.156701	1.32673	-0.869213	0.038733	-0.19095	-0.494312	-0.0470133	0.0224961	-0.707029	-0.523887	-0.754366	-0.913774	1.32673			26	UNITIG_241	47	0	2	1	0.416	0.0026725	0.0228096	-454.826	1e-05	1e-05	0.906755	0.906006	0.906033			rs1476776	26	0
UNITIG_23298	26	0	3814	0.000493488	0.208202	909	-470.74	-468.255	0.0495797	0.0141774	1.223	12.2296	3.09387	0.00710266	0.156701	1.32673	-0.869213	0.038733	-0.19095	-0.494312	-0.0470133	0.0224961	-0.707029	-0.523887	-0.754366	-0.913774	1.32673			26	UNITIG_247	48	0	1	2	0.415	-0.00202697	0.0245062	-454.83	1e-05	1e-05	0.934099	0.933568	0.933587			rs192582	26	0
UNITIG_88412	26	0	14091	0.000493488	0.208202	909	-470.74	-468.255	0.0495797	0.0141774	1.223	12.2296	3.09387	0.00710266	0.156701	1.32673	-0.869213	0.038733	-0.19095	-0.494312	-0.0470133	0.0224961	-0.707029	-0.523887	-0.754366	-0.913774	1.32673			26	UNITIG_262	49	0	2	1	0.415	-0.0134865	0.022935	-454.658	1e-05	1e-05	0.556659	0.553478	0.553666			rs1938138	26	0
UNITIG_14508	26	0	2470	0.000516427	0.213522	909	-470.74	-468.129	0.0471385	0.013527	1.25352	12.1437	3.09387	0.00710266	0.156701	1.32673	-0.869213	0.038733	-0.19095	-0.494312	-0.0470133	0.0224961	-0.707029	-0.523887	-0.754366	-0.913774	1.32673			26	UNITIG_264	50	0	2	1	0.025	0.0300936	0.0444479	-454.6	1e-05	1e-05	0.498547	0.495086	0.495318			rs1531520	26	0
UNITIG_53283	26	0	8228	0.000540179	0.214066	909	-470.74	-468.47	0.0537816	0.0154876	1.12518	12.0587	3.09387	0.00710266	0.156701	1.32673	-0.869213	0.038733	-0.19095	-0.494312	-0.0470133	0.0224961	-0.707029	-0.523887	-0.754366	-0.913774	1.32673			26	UNITIG_265	51	0	2	1	0.028	0.0445455	0.0416137	-454.252	1e-05	1e-05	0.284704	0.280834	0.281279			rs1201923	26	0
UNITIG_73381	26	0	11431	0.000540179	0.214066	909	-470.74	-468.47	0.0537816	0.0154876	1.12518	12.0587	3.09387	0.00710266	0.156701	1.32673	-0.869213	0.038733	-0.19095	-0.494312	-0.0470133	0.0224961	-0.707029	-0.523887	-0.754366	-0.913774	1.32673			26	UNITIG_266	52	0	1	2	0.057	0.0260424	0.0319665	-454.496	1e-05	1e-05	0.415473	0.411718	0.412023			rs1201994	26	0
UNITIG_11065	26	0	1919	0.000548809	0.214066	909	-470.74	-468.296	0.0511996	0.0147624	1.13645	12.0287	3.09387	0.00710266	0.156701	1.32673	-0.869213	0.038733	-0.19095	-0.494312	-0.0470133	0.0224961	-0.707029	-0.523887	-0.754366	-0.913774	1.32673			26	UNITIG_275	53	0	1	2	0.015	0.0251302	0.055867	-454.73	1e-05	1e-05	0.652948	0.650333	0.650461			rs1208473	26	0
UNITIG_78003	26	0	12247	0.000576898	0.215078	909	-470.74	-468.164	0.0480528	0.0139097	1.04924	11.9345	3.09387	0.00710266	0.156701	1.32673	-0.869213	0.038733	-0.19095	-0.494312	-0.0470133	0.0224961	-0.707029	-0.523887	-0.754366	-0.913774	1.32673			26	UNITIG_276	54	0	1	2	0.072	-0.00601271	0.0275895	-454.809	1e-05	1e-05	0.82753	0.826159	0.826212			rs1201848	26	0
UNITIG_85940	26	0	13618	0.000586159	0.215078	909	-470.74	-468.675	0.046973	0.0136143	1.22848	11.9044	3.09387	0.00710266	0.156701	1.32673	-0.869213	0.038733	-0.19095	-0.494312	-0.0470133	0.0224961	-0.707029	-0.523887	-0.754366	-0.913774	1.32673			26	UNITIG_282	55	0	1	2	0.011	-0.0392612	0.0650851	-454.648	1e-05	1e-05	0.546509	0.543276	0.543471			rs1201988	26	0
UNITIG_72590	26	0	11293	0.000587091	0.215078	909	-470.74	-468.599	0.0507508	0.0147111	1.17148	11.9014	3.09387	0.00710266	0.156701	1.32673	-0.869213	0.038733	-0.19095	-0.494312	-0.0470133	0.0224961	-0.707029	-0.523887	-0.754366	-0.913774	1.32673			26	UNITIG_286	56	0	1	2	0.279	0.0142508	0.0329886	-454.738	1e-05	1e-05	0.665852	0.66332	0.663442			rs1202000	26	0
UNITIG_70473	26	0	10930	0.0005967	0.215078	909	-470.74	-468.433	0.0500026	0.0145129	1.12355	11.8708	3.09387	0.00710266	0.156701	1.32673	-0.869213	0.038733	-0.19095	-0.494312	-0.0470133	0.0224961	-0.707029	-0.523887	-0.754366	-0.913774	1.32673			26	UNITIG_289	57	0	1	2	0.053	0.0261071	0.0324192	-454.504	1e-05	1e-05	0.420861	0.417121	0.417421			rs1208501	26	0
UNITIG_99959	26	0	16421	0.000610104	0.215078	909	-470.74	-467.504	0.101574	0.0295331	1.2069	11.8288	3.09387	0.00710266	0.156701	1.32673	-0.869213	0.038733	-0.19095	-0.494312	-0.0470133	0.0224961	-0.707029	-0.523887	-0.754366	-0.913774	1.32673			26	UNITIG_293	58	0	1	2	0.458	0.0107395	0.0224405	-454.717	1e-05	1e-05	0.632356	0.62961	0.62975			rs1482971	26	0
UNITIG_70648	26	0	10963	0.00062423	0.215078	909	-470.74	-468.653	0.0506841	0.0147637	1.16761	11.7857	3.09387	0.00710266	0.156701	1.32673	-0.869213	0.038733	-0.19095	-0.494312	-0.0470133	0.0224961	-0.707029	-0.523887	-0.754366	-0.913774	1.32673			26	UNITIG_295	59	0	1	2	0.035	0.0348432	0.0386548	-454.421	1e-05	1e-05	0.367621	0.363767	0.36412			rs578368	26	0
UNITIG_74116	26	0	11555	0.00062423	0.215078	909	-470.74	-468.653	0.0506841	0.0147637	1.16761	11.7857	3.09387	0.00710266	0.156701	1.32673	-0.869213	0.038733	-0.19095	-0.494312	-0.0470133	0.0224961	-0.707029	-0.523887	-0.754366	-0.913774	1.32673			26	UNITIG_297	60	0	2	1	0.014	0.042424	0.0587229	-454.568	1e-05	1e-05	0.47021	0.466634	0.46689			rs227908	26	0
UNITIG_24353	26	0	3963	0.000673611	0.224606	909	-470.74	-468.2	0.0669455	0.0196203	1.10356	11.6421	3.09387	0.00710266	0.156701	1.32673	-0.869213	0.038733	-0.19095	-0.494312	-0.0470133	0.0224961	-0.707029	-0.523887	-0.754366	-0.913774	1.32673			26	UNITIG_301	61	0	1	2	0.036	0.0431261	0.0380109	-454.18	1e-05	1e-05	0.256859	0.253039	0.253515			rs986071	26	0
UNITIG_38607	26	0	6063	0.000673611	0.224606	909	-470.74	-468.2	0.0669455	0.0196203	1.10356	11.6421	3.09387	0.00710266	0.156701	1.32673	-0.869213	0.038733	-0.19095	-0.494312	-0.0470133	0.0224961	-0.707029	-0.523887	-0.754366	-0.913774	1.32673			26	UNITIG_302	62	0	1	2	0.279	0.00701372	0.0319265	-454.809	1e-05	1e-05	0.826168	0.824787	0.82484			rs412805	26	0
UNITIG_73379	26	0	11430	0.000690956	0.225243	909	-470.74	-468.704	0.0525143	0.0154226	1.12086	11.5942	3.09387	0.00710266	0.156701	1.32673	-0.869213	0.038733	-0.19095	-0.494312	-0.0470133	0.0224961	-0.707029	-0.523887	-0.754366	-0.913774	1.32673			26	UNITIG_305	63	0	1	2	0.021	0.0103253	0.0472843	-454.809	1e-05	1e-05	0.827194	0.825821	0.825874			rs498657	26	0
UNITIG_81369	26	0	12794	0.000713822	0.225243	909	-470.74	-468.451	-0.045262	0.013328	0.891788	11.5329	3.09387	0.00710266	0.156701	1.32673	-0.869213	0.038733	-0.19095	-0.494312	-0.0470133	0.0224961	-0.707029	-0.523887	-0.754366	-0.913774	1.32673			26	UNITIG_306	64	0	2	1	0.011	0.0383891	0.0652244	-454.657	1e-05	1e-05	0.556298	0.553116	0.553304			rs502817	26	0
UNITIG_110340	26	0	19040	0.000719336	0.225243	909	-470.74	-468.866	0.0462239	0.0136198	1.2149	11.5184	3.09387	0.00710266	0.156701	1.32673	-0.869213	0.038733	-0.19095	-0.494312	-0.0470133	0.0224961	-0.707029	-0.523887	-0.754366	-0.913774	1.32673			26	UNITIG_309	65	0	2	1	0.058	0.0281434	0.0319289	-454.439	1e-05	1e-05	0.378316	0.374479	0.374821			rs784967	26	0
UNITIG_95762	26	0	15495	0.000728434	0.225243	909	-470.74	-468.588	-0.0505026	0.0148958	0.793781	11.4947	3.09387	0.00710266	0.156701	1.32673	-0.869213	0.038733	-0.19095	-0.494312	-0.0470133	0.0224961	-0.707029	-0.523887	-0.754366	-0.913774	1.32673			26	UNITIG_310	66	0	1	2	0.42	-0.00390046	0.0241968	-454.82	1e-05	1e-05	0.871974	0.87095	0.870987			rs786177	26	0
UNITIG_89852	26	0	14382	0.000747542	0.225243	909	-470.74	-468.825	0.049749	0.0147047	1.1494	11.446	3.09387	0.00710266	0.156701	1.32673	-0.869213	0.038733	-0.19095	-0.494312	-0.0470133	0.0224961	-0.707029	-0.523887	-0.754366	-0.913774	1.32673			26	UNITIG_314	67	0	1	2	0.11	-0.00954332	0.0372714	-454.8	1e-05	1e-05	0.797971	0.796376	0.796439			rs786267	26	0
UNITIG_11129	26	0	1931	0.000749461	0.225243	909	-470.74	-468.57	0.0496979	0.0146928	1.13046	11.4412	3.09387	0.00710266	0.156701	1.32673	-0.869213	0.038733	-0.19095	-0.494312	-0.0470133	0.0224961	-0.707029	-0.523887	-0.754366	-0.913774	1.32673			26	UNITIG_320	68	0	1	2	0.409	0.00744148	0.0248796	-454.788	1e-05	1e-05	0.764933	0.763092	0.763168			rs786405	26	0
UNITIG_89687	26	0	14349	0.000751791	0.225243	909	-470.74	-468.381	-0.0485164	0.0143471	0.840196	11.4353	3.09387	0.00710266	0.156701	1.32673	-0.869213	0.038733	-0.19095	-0.494312	-0.0470133	0.0224961	-0.707029	-0.523887	-0.754366	-0.913774	1.32673			26	UNITIG_324	69	0	1	2	0.279	0.0197143	0.032675	-454.648	1e-05	1e-05	0.546432	0.543198	0.543393			rs787384	26	0
UNITIG_45682	26	0	7143	0.000773413	0.228411	909	-470.74	-468.437	0.0469595	0.0139192	1.04809	11.382	3.09387	0.00710266	0.156701	1.32673	-0.869213	0.038733	-0.19095	-0.494312	-0.0470133	0.0224961	-0.707029	-0.523887	-0.754366	-0.913774	1.32673			26	UNITIG_327	70	0	1	2	0.023	-0.00744959	0.0533913	-454.823	1e-05	1e-05	0.889064	0.888174	0.888207			rs831261	26	0
UNITIG_52064	26	0	8059	0.000793058	0.230914	909	-470.74	-468.382	0.065167	0.0193562	1.1003	11.3348	3.09387	0.00710266	0.156701	1.32673	-0.869213	0.038733	-0.19095	-0.494312	-0.0470133	0.0224961	-0.707029	-0.523887	-0.754366	-0.913774	1.32673			26	UNITIG_329	71	0	1	2	0.387	0.00602302	0.0234489	-454.8	1e-05	1e-05	0.797348	0.795748	0.795811			rs833625	26	0
UNITIG_51898	26	0	8037	0.000815124	0.231294	909	-470.74	-468.486	0.0467384	0.0139142	1.04788	11.2832	3.09387	0.00710266	0.156701	1.32673	-0.869213	0.038733	-0.19095	-0.494312	-0.0470133	0.0224961	-0.707029	-0.523887	-0.754366	-0.913774	1.32673			26	UNITIG_330	72	0	2	1	0.287	0.0134667	0.0323757	-454.745	1e-05	1e-05	0.677547	0.675092	0.675207			rs833635	26	0
UNITIG_115885	26	0	20535	0.000820892	0.231294	909	-470.74	-468.512	0.0467575	0.0139281	1.17753	11.2699	3.09387	0.00710266	0.156701	1.32673	-0.869213	0.038733	-0.19095	-0.494312	-0.0470133	0.0224961	-0.707029	-0.523887	-0.754366	-0.913774	1.32673			26	UNITIG_336	73	0	2	1	0.461	0.0490044	0.0373926	-454.506	0.0345011	1e-05	0.19035	0.418779	0.419077			rs835704	26	0
UNITIG_44424	26	0	6944	0.000827929	0.231294	909	-470.74	-468.902	0.0502035	0.0149652	1.16949	11.2539	3.09387	0.00710266	0.156701	1.32673	-0.869213	0.038733	-0.19095	-0.494312	-0.0470133	0.0224961	-0.707029	-0.523887	-0.754366	-0.913774	1.32673			26	UNITIG_337	74	0	2	1	0.414	-0.00174038	0.0252585	-454.831	1e-05	1e-05	0.945082	0.94464	0.944655			rs835739	26	0
UNITIG_46020	26	0	7196	0.000885668	0.244126	909	-470.74	-470.197	-0.0964458	0.0289128	0.813997	11.1272	3.09387	0.00710266	0.156701	1.32673	-0.869213	0.038733	-0.19095	-0.494312	-0.0470133	0.0224961	-0.707029	-0.523887	-0.754366	-0.913774	1.32673			26	UNITIG_338	75	0	1	2	0.123	-0.00753778	0.0353525	-454.81	1e-05	1e-05	0.831206	0.829864	0.829915			rs835740	26	0
UNITIG_39757	26	0	6228	0.000925614	0.251346	909	-470.74	-468.811	0.045924	0.0138188	1.23369	11.0444	3.09387	0.00710266	0.156701	1.32673	-0.869213	0.038733	-0.19095	-0.494312	-0.0470133	0.0224961	-0.707029	-0.523887	-0.754366	-0.913774	1.32673			26	UNITIG_351	76	0	2	1	0.458	0.0107395	0.0224405	-454.717	1e-05	1e-05	0.632356	0.62961	0.62975			rs835757	26	0
UNITIG_17300	26	0	2918	0.000955854	0.251346	909	-470.74	-468.976	0.0526254	0.0158787	1.11367	10.984	3.09387	0.00710266	0.156701	1.32673	-0.869213	0.038733	-0.19095	-0.494312	-0.0470133	0.0224961	-0.707029	-0.523887	-0.754366	-0.913774	1.32673			26	UNITIG_355	77	0	2	1	0.076	-0.0085084	0.0267145	-454.782	1e-05	1e-05	0.750185	0.748236	0.748318			rs838722	26	0
UNITIG_68166	26	0	10557	0.000983907	0.251346	909	-470.74	-468.886	0.0483933	0.0146379	1.12217	10.9298	3.09387	0.00710266	0.156701	1.32673	-0.869213	0.038733	-0.19095	-0.494312	-0.0470133	0.0224961	-0.707029	-0.523887	-0.754366	-0.913774	1.32673			26	UNITIG_358	78	0	1	2	0.102	0.0411094	0.0237878	-453.319	1e-05	1e-05	0.0843029	0.081827	0.0824254			rs857956	26	0
UNITIG_87222	26	0	13863	0.000988102	0.251346	909	-470.74	-468.662	-0.0466995	0.0141307	0.799431	10.9218	3.09387	0.00710266	0.156701	1.32673	-0.869213	0.038733	-0.19095	-0.494312	-0.0470133	0.0224961	-0.707029	-0.523887	-0.754366	-0.913774	1.32673			26	UNITIG_367	79	0	1	2	0.132	-0.0323287	0.0342095	-454.38	1e-05	1e-05	0.344903	0.341023	0.3414			rs857962	26	0
UNITIG_77928	26	0	12232	0.00100463	0.251346	909	-470.74	-469.102	0.0483976	0.0146655	1.17935	10.8907	3.09387	0.00710266	0.156701	1.32673	-0.869213	0.038733	-0.19095	-0.494312	-0.0470133	0.0224961	-0.707029	-0.523887	-0.754366	-0.913774	1.32673			26	UNITIG_372	80	0	2	1	0.2	-0.0219984	0.0283438	-454.632	0.00256191	1e-05	0.437878	0.525747	0.525954			rs857965	26	0
UNITIG_105882	26	0	17868	0.00100764	0.251346	909	-470.74	-469.114	0.0479266	0.0145265	1.13668	10.8851	3.09387	0.00710266	0.156701	1.32673	-0.869213	0.038733	-0.19095	-0.494312	-0.0470133	0.0224961	-0.707029	-0.523887	-0.754366	-0.913774	1.32673			26	UNITIG_377	81	0	2	1	0.015	0.0407559	0.0564682	-454.569	1e-05	1e-05	0.470637	0.467062	0.467317			rs861411	26	0
UNITIG_106450	26	0	18017	0.00101162	0.251346	909	-470.74	-468.843	0.0465132	0.0141029	1.15962	10.8777	3.09387	0.00710266	0.156701	1.32673	-0.869213	0.038733	-0.19095	-0.494312	-0.0470133	0.0224961	-0.707029	-0.523887	-0.754366	-0.913774	1.32673			26	UNITIG_380	82	0	1	2	0.393	-0.0151193	0.0237688	-454.628	1e-05	1e-05	0.524874	0.521533	0.521745			rs861447	26	0
UNITIG_100251	26	0	16479	0.00103626	0.251346	909	-470.74	-469.107	0.049435	0.01502	1.19413	10.8326	3.09387	0.00710266	0.156701	1.32673	-0.869213	0.038733	-0.19095	-0.494312	-0.0470133	0.0224961	-0.707029	-0.523887	-0.754366	-0.913774	1.32673			26	UNITIG_383	83	0	2	1	0.138	0.0264444	0.0330418	-454.508	1e-05	1e-05	0.42373	0.419998	0.420296			rs861471	26	0
UNITIG_5136	26	0	978	0.00106661	0.251346	909	-470.74	-468.891	0.0475597	0.0144864	1.13351	10.7785	3.09387	0.00710266	0.156701	1.32673	-0.869213	0.038733	-0.19095	-0.494312	-0.0470133	0.0224961	-0.707029	-0.523887	-0.754366	-0.913774	1.32673			26	UNITIG_394	84	0	1	2	0.265	-0.0139085	0.0276915	-454.705	1e-05	1e-05	0.615604	0.612756	0.612905			rs861472	26	0
UNITIG_15956	26	0	2711	0.00106787	0.251346	909	-470.74	-468.667	0.0633715	0.0193045	1.09741	10.7763	3.09387	0.00710266	0.156701	1.32673	-0.869213	0.038733	-0.19095	-0.494312	-0.0470133	0.0224961	-0.707029	-0.523887	-0.754366	-0.913774	1.32673			26	UNITIG_397	85	0	2	1	0.054	0.0630198	0.0349337	-453.183	1e-05	1e-05	0.07157	0.0693107	0.0698982			rs861474	26	0
UNITIG_15955	26	0	2710	0.00106787	0.251346	909	-470.74	-468.667	0.0633715	0.0193045	1.09741	10.7763	3.09387	0.00710266	0.156701	1.32673	-0.869213	0.038733	-0.19095	-0.494312	-0.0470133	0.0224961	-0.707029	-0.523887	-0.754366	-0.913774	1.32673			26	UNITIG_413	86	0	1	2	0.021	0.096489	0.0471604	-452.712	1e-05	1e-05	0.0410507	0.0394454	0.039965			rs862020	26	0
UNITIG_17954	26	0	3006	0.0010679	0.251346	909	-470.74	-468.981	0.0476007	0.0145004	1.128	10.7762	3.09387	0.00710266	0.156701	1.32673	-0.869213	0.038733	-0.19095	-0.494312	-0.0470133	0.0224961	-0.707029	-0.523887	-0.754366	-0.913774	1.32673			26	UNITIG_415	87	0	2	1	0.026	0.04677	0.042145	-454.208	1e-05	1e-05	0.267409	0.263566	0.26403			rs864924	26	0
UNITIG_79203	26	0	12445	0.00108208	0.251346	909	-470.74	-469.141	0.0495291	0.0151052	1.19453	10.7515	3.09387	0.00710266	0.156701	1.32673	-0.869213	0.038733	-0.19095	-0.494312	-0.0470133	0.0224961	-0.707029	-0.523887	-0.754366	-0.913774	1.32673			26	UNITIG_425	88	0	1	2	0.081	-0.0686319	0.0316136	-452.446	1e-05	1e-05	0.0301961	0.0288884	0.0293586			rs867157	26	0
UNITIG_101349	26	0	16767	0.00108208	0.251346	909	-470.74	-469.141	0.0495291	0.0151052	1.19453	10.7515	3.09387	0.00710266	0.156701	1.32673	-0.869213	0.038733	-0.19095	-0.494312	-0.0470133	0.0224961	-0.707029	-0.523887	-0.754366	-0.913774	1.32673			26	UNITIG_427	89	0	1	2	0.459	0.0181713	0.0226654	-454.507	1e-05	1e-05	0.422927	0.419193	0.419491			rs873009	26	0
UNITIG_53899	26	0	8316	0.00110457	0.251878	909	-470.74	-468.587	0.0675327	0.0206328	1.09993	10.713	3.09387	0.00710266	0.156701	1.32673	-0.869213	0.038733	-0.19095	-0.494312	-0.0470133	0.0224961	-0.707029	-0.523887	-0.754366	-0.913774	1.32673			26	UNITIG_442	90	0	2	1	0.413	-0.0110753	0.0232239	-454.718	1e-05	1e-05	0.633556	0.630818	0.630957			rs876753	26	0
UNITIG_89328	26	0	14269	0.00110874	0.251878	909	-470.74	-469.169	0.0491625	0.0150253	1.13433	10.7059	3.09387	0.00710266	0.156701	1.32673	-0.869213	0.038733	-0.19095	-0.494312	-0.0470133	0.0224961	-0.707029	-0.523887	-0.754366	-0.913774	1.32673			26	UNITIG_444	91	0	2	1	0.207	0.0038578	0.0248165	-454.821	1e-05	1e-05	0.876499	0.87551	0.875546			rs1439824	26	0
UNITIG_61498	26	0	9491	0.00116971	0.257914	909	-470.74	-469.071	0.0461288	0.0141645	1.21441	10.6057	3.09387	0.00710266	0.156701	1.32673	-0.869213	0.038733	-0.19095	-0.494312	-0.0470133	0.0224961	-0.707029	-0.523887	-0.754366	-0.913774	1.32673			26	UNITIG_453	92	0	2	1	0.011	-0.00634058	0.0644438	-454.828	1e-05	1e-05	0.921645	0.921015	0.921037			rs1439950	26	0
UNITIG_16189	26	0	2761	0.00117207	0.257914	909	-470.74	-469.222	0.0488551	0.0150043	1.20414	10.602	3.09387	0.00710266	0.156701	1.32673	-0.869213	0.038733	-0.19095	-0.494312	-0.0470133	0.0224961	-0.707029	-0.523887	-0.754366	-0.913774	1.32673			26	UNITIG_454	93	0	1	2	0.015	0.0401856	0.0553405	-454.565	1e-05	1e-05	0.467936	0.464351	0.464608			rs1441305	26	0
UNITIG_47808	26	0	7444	0.00118659	0.257914	909	-470.74	-469.181	0.0513998	0.015803	1.10995	10.5789	3.09387	0.00710266	0.156701	1.32673	-0.869213	0.038733	-0.19095	-0.494312	-0.0470133	0.0224961	-0.707029	-0.523887	-0.754366	-0.913774	1.32673			26	UNITIG_455	94	0	2	1	0.018	0.0129742	0.0516514	-454.801	1e-05	1e-05	0.801727	0.80016	0.800222			rs1441378	26	0
UNITIG_102369	26	0	17037	0.00119062	0.257914	909	-470.74	-469.087	0.056667	0.0174277	1.08374	10.5726	3.09387	0.00710266	0.156701	1.32673	-0.869213	0.038733	-0.19095	-0.494312	-0.0470133	0.0224961	-0.707029	-0.523887	-0.754366	-0.913774	1.32673			26	UNITIG_457	95	0	1	2	0.018	-0.00177335	0.0514283	-454.832	1e-05	1e-05	0.9725	0.972279	0.972286			rs1441719	26	0
UNITIG_41369	26	0	6463	0.00122747	0.257914	909	-470.74	-468.953	-0.0447324	0.0137945	0.887296	10.5156	3.09387	0.00710266	0.156701	1.32673	-0.869213	0.038733	-0.19095	-0.494312	-0.0470133	0.0224961	-0.707029	-0.523887	-0.754366	-0.913774	1.32673			26	UNITIG_459	96	0	1	2	0.116	-0.00147824	0.034555	-454.832	1e-05	1e-05	0.965887	0.965612	0.965622			rs1441862	26	0
UNITIG_95783	26	0	15499	0.00123793	0.257914	909	-470.74	-468.832	0.0617751	0.0190645	1.0945	10.4997	3.09387	0.00710266	0.156701	1.32673	-0.869213	0.038733	-0.19095	-0.494312	-0.0470133	0.0224961	-0.707029	-0.523887	-0.754366	-0.913774	1.32673			26	UNITIG_460	97	0	1	2	0.413	-0.0102752	0.023867	-454.739	1e-05	1e-05	0.666921	0.664396	0.664517			rs1445598	26	0
UNITIG_18508	26	0	3090	0.00124418	0.257914	909	-470.74	-469.282	0.0483682	0.0149337	1.19545	10.4903	3.09387	0.00710266	0.156701	1.32673	-0.869213	0.038733	-0.19095	-0.494312	-0.0470133	0.0224961	-0.707029	-0.523887	-0.754366	-0.913774	1.32673			26	UNITIG_467	98	0	2	1	0.031	-0.00332751	0.0397537	-454.83	1e-05	1e-05	0.933311	0.932774	0.932793			rs1461637	26	0
UNITIG_24440	26	0	3972	0.00125097	0.257914	909	-470.74	-469.009	0.0448041	0.0138399	1.23958	10.4801	3.09387	0.00710266	0.156701	1.32673	-0.869213	0.038733	-0.19095	-0.494312	-0.0470133	0.0224961	-0.707029	-0.523887	-0.754366	-0.913774	1.32673			26	UNITIG_473	99	0	1	2	0.025	0.0710765	0.0426395	-453.424	1e-05	1e-05	0.0958804	0.0932293	0.0938322			rs1461640	26	0
UNITIG_67706	26	0	10476	0.00125097	0.257914	909	-470.74	-469.009	0.0448041	0.0138399	1.23958	10.4801	3.09387	0.00710266	0.156701	1.32673	-0.869213	0.038733	-0.19095	-0.494312	-0.0470133	0.0224961	-0.707029	-0.523887	-0.754366	-0.913774	1.32673			26	UNITIG_478	100	0	1	2	0.307	0.00245173	0.0290299	-454.829	1e-05	1e-05	0.932713	0.932172	0.932191			rs1461643	26	0
UNITIG_35515	26	0	5633	0.00126504	0.257914	909	-470.74	-469.095	0.0447954	0.0138511	1.17979	10.4592	3.09387	0.00710266	0.156701	1.32673	-0.869213	0.038733	-0.19095	-0.494312	-0.0470133	0.0224961	-0.707029	-0.523887	-0.754366	-0.913774	1.32673			26	UNITIG_481	101	0	2	1	0.013	0.119417	0.059529	-452.794	1e-05	1e-05	0.0451532	0.0434461	0.0439798			rs1468034	26	0
UNITIG_110716	26	0	19144	0.00127908	0.257914	909	-470.74	-469.411	0.0434887	0.0134603	1.23178	10.4386	3.09387	0.00710266	0.156701	1.32673	-0.869213	0.038733	-0.19095	-0.494312	-0.0470133	0.0224961	-0.707029	-0.523887	-0.754366	-0.913774	1.32673			26	UNITIG_485	102	0	1	2	0.063	0.0209924	0.0311076	-454.602	1e-05	1e-05	0.499956	0.496502	0.496732			rs1468044	26	0
UNITIG_105901	26	0	17875	0.0012888	0.257914	909	-470.74	-469.409	0.0438648	0.0135859	1.19495	10.4244	3.09387	0.00710266	0.156701	1.32673	-0.869213	0.038733	-0.19095	-0.494312	-0.0470133	0.0224961	-0.707029	-0.523887	-0.754366	-0.913774	1.32673			26	UNITIG_493	103	0	1	2	0.127	-0.0130614	0.0336283	-454.757	1e-05	1e-05	0.697809	0.695491	0.695596			rs1468242	26	0
UNITIG_112963	26	0	19755	0.00129749	0.257914	909	-470.74	-469.003	0.0461579	0.0143048	1.19185	10.4119	3.09387	0.00710266	0.156701	1.32673	-0.869213	0.038733	-0.19095	-0.494312	-0.0470133	0.0224961	-0.707029	-0.523887	-0.754366	-0.913774	1.32673			26	UNITIG_501	104	0	1	2	0.123	-0.0093522	0.0341329	-454.795	1e-05	1e-05	0.784153	0.782454	0.782522			rs1468858	26	0
UNITIG_103427	26	0	17290	0.00134998	0.265793	909	-470.74	-469.386	0.046655	0.0145106	1.1253	10.3378	3.09387	0.00710266	0.156701	1.32673	-0.869213	0.038733	-0.19095	-0.494312	-0.0470133	0.0224961	-0.707029	-0.523887	-0.754366	-0.913774	1.32673			26	UNITIG_506	105	0	2	1	0.42	-0.00892565	0.0222953	-454.752	1e-05	1e-05	0.689004	0.686626	0.686736			rs1469855	26	0
UNITIG_27144	26	0	4379	0.00139451	0.267864	909	-470.74	-469.47	0.0440921	0.0137538	1.19605	10.2772	3.09387	0.00710266	0.156701	1.32673	-0.869213	0.038733	-0.19095	-0.494312	-0.0470133	0.0224961	-0.707029	-0.523887	-0.754366	-0.913774	1.32673			26	UNITIG_510	106	0	2	1	0.133	-0.00242226	0.0286445	-454.829	1e-05	1e-05	0.932628	0.932085	0.932104			rs1469875	26	0
UNITIG_43955	26	0	6868	0.00139938	0.267864	909	-470.74	-469.18	0.0446136	0.0139209	1.21585	10.2707	3.09387	0.00710266	0.156701	1.32673	-0.869213	0.038733	-0.19095	-0.494312	-0.0470133	0.0224961	-0.707029	-0.523887	-0.754366	-0.913774	1.32673			26	UNITIG_513	107	0	2	1	0.029	0.0529075	0.0411801	-453.996	1e-05	1e-05	0.199201	0.195598	0.196138			rs1469886	26	0
UNITIG_94665	26	0	15285	0.00139938	0.267864	909	-470.74	-469.18	0.0446136	0.0139209	1.21585	10.2707	3.09387	0.00710266	0.156701	1.32673	-0.869213	0.038733	-0.19095	-0.494312	-0.0470133	0.0224961	-0.707029	-0.523887	-0.754366	-0.913774	1.32673			26	UNITIG_518	108	0	1	2	0.014	-0.0140309	0.0585429	-454.804	1e-05	1e-05	0.810642	0.809143	0.809202			rs1470045	26	0
UNITIG_21995	26	0	3639	0.00146115	0.277123	909	-470.74	-469.002	0.0454343	0.0142329	1.05473	10.1901	3.09387	0.00710266	0.156701	1.32673	-0.869213	0.038733	-0.19095	-0.494312	-0.0470133	0.0224961	-0.707029	-0.523887	-0.754366	-0.913774	1.32673			26	UNITIG_520	109	0	1	2	0.292	0.0052327	0.0335399	-454.821	1e-05	1e-05	0.876057	0.875065	0.875101			rs1470123	26	0
UNITIG_114183	26	0	20079	0.001508	0.283407	909	-470.74	-469.157	0.0643159	0.0202063	1.09318	10.1313	3.09387	0.00710266	0.156701	1.32673	-0.869213	0.038733	-0.19095	-0.494312	-0.0470133	0.0224961	-0.707029	-0.523887	-0.754366	-0.913774	1.32673			26	UNITIG_524	110	0	1	2	0.045	0.027018	0.0343915	-454.52	1e-05	1e-05	0.432308	0.428602	0.428891			rs1470833	26	0
UNITIG_100702	26	0	16594	0.00159383	0.294446	909	-470.74	-469.155	-0.0419578	0.0132496	0.852539	10.0281	3.09387	0.00710266	0.156701	1.32673	-0.869213	0.038733	-0.19095	-0.494312	-0.0470133	0.0224961	-0.707029	-0.523887	-0.754366	-0.913774	1.32673			26	UNITIG_528	111	0	2	1	0.02	0.0291231	0.0484301	-454.649	1e-05	1e-05	0.547763	0.544536	0.54473			rs1471421	26	0
UNITIG_62218	26	0	9589	0.00159522	0.294446	909	-470.74	-469.126	0.0431583	0.0136298	1.21818	10.0265	3.09387	0.00710266	0.156701	1.32673	-0.869213	0.038733	-0.19095	-0.494312	-0.0470133	0.0224961	-0.707029	-0.523887	-0.754366	-0.913774	1.32673			26	UNITIG_540	112	0	2	1	0.469	-0.00504819	0.0258054	-454.814	1e-05	1e-05	0.844948	0.843712	0.843759			rs154385	26	0
UNITIG_79321	26	0	12467	0.0016235	0.295521	909	-470.74	-469.245	0.0453677	0.014351	1.14296	9.99377	3.09387	0.00710266	0.156701	1.32673	-0.869213	0.038733	-0.19095	-0.494312	-0.0470133	0.0224961	-0.707029	-0.523887	-0.754366	-0.913774	1.32673			26	UNITIG_541	113	0	1	2	0.285	0.0102126	0.0316087	-454.78	1e-05	1e-05	0.746698	0.744724	0.744807			rs828920	26	0
UNITIG_54587	26	0	8429	0.00162963	0.295521	909	-470.74	-469.181	0.0418069	0.0132293	1.19251	9.98675	3.09387	0.00710266	0.156701	1.32673	-0.869213	0.038733	-0.19095	-0.494312	-0.0470133	0.0224961	-0.707029	-0.523887	-0.754366	-0.913774	1.32673			26	UNITIG_542	114	0	1	2	0.407	-0.0137561	0.0225059	-454.644	1e-05	1e-05	0.541207	0.537947	0.538146			rs1888830	26	0
UNITIG_4057	26	0	777	0.00164575	0.295848	909	-470.74	-469.238	0.0637992	0.020207	1.0924	9.96843	3.09387	0.00710266	0.156701	1.32673	-0.869213	0.038733	-0.19095	-0.494312	-0.0470133	0.0224961	-0.707029	-0.523887	-0.754366	-0.913774	1.32673			26	UNITIG_543	115	0	2	1	0.289	0.00895786	0.0321438	-454.794	1e-05	1e-05	0.780554	0.778829	0.778898			rs1200865	26	0
UNITIG_100996	26	0	16675	0.00168213	0.299782	909	-470.74	-469.478	-0.0510846	0.0162131	0.866773	9.92772	3.09387	0.00710266	0.156701	1.32673	-0.869213	0.038733	-0.19095	-0.494312	-0.0470133	0.0224961	-0.707029	-0.523887	-0.754366	-0.913774	1.32673			26	UNITIG_547	116	0	2	1	0.063	0.0209924	0.0311076	-454.602	1e-05	1e-05	0.499956	0.496502	0.496732			rs1200119	26	0
UNITIG_76255	26	0	11940	0.00172634	0.302096	909	-470.74	-469.07	0.0623353	0.019832	1.08834	9.87945	3.09387	0.00710266	0.156701	1.32673	-0.869213	0.038733	-0.19095	-0.494312	-0.0470133	0.0224961	-0.707029	-0.523887	-0.754366	-0.913774	1.32673			26	UNITIG_557	117	0	1	2	0.021	0.0042753	0.0482071	-454.829	1e-05	1e-05	0.929351	0.928783	0.928803			rs1487785	26	0
UNITIG_40878	26	0	6389	0.00175062	0.302096	909	-470.74	-469.328	0.0613556	0.0195461	1.08664	9.85346	3.09387	0.00710266	0.156701	1.32673	-0.869213	0.038733	-0.19095	-0.494312	-0.0470133	0.0224961	-0.707029	-0.523887	-0.754366	-0.913774	1.32673			26	UNITIG_558	118	0	1	2	0.396	-0.00457837	0.0250021	-454.816	1e-05	1e-05	0.854746	0.853587	0.85363			rs1200227	26	0
UNITIG_96123	26	0	15570	0.00176717	0.302096	909	-470.74	-469.254	-0.0424507	0.0135356	0.865286	9.83596	3.09387	0.00710266	0.156701	1.32673	-0.869213	0.038733	-0.19095	-0.494312	-0.0470133	0.0224961	-0.707029	-0.523887	-0.754366	-0.913774	1.32673			26	UNITIG_561	119	0	1	2	0.459	0.00695338	0.0223015	-454.784	1e-05	1e-05	0.755273	0.753362	0.753441			rs1200312	26	0
UNITIG_86181	26	0	13659	0.00176867	0.302096	909	-470.74	-469.457	0.0544032	0.0173481	1.08001	9.83438	3.09387	0.00710266	0.156701	1.32673	-0.869213	0.038733	-0.19095	-0.494312	-0.0470133	0.0224961	-0.707029	-0.523887	-0.754366	-0.913774	1.32673			26	UNITIG_565	120	0	1	2	0.418	-0.000189702	0.0239523	-454.833	1e-05	1e-05	0.993683	0.993632	0.993633			rs1209100	26	0
UNITIG_102931	26	0	17172	0.00176867	0.302096	909	-470.74	-469.457	0.0544032	0.0173481	1.08001	9.83438	3.09387	0.00710266	0.156701	1.32673	-0.869213	0.038733	-0.19095	-0.494312	-0.0470133	0.0224961	-0.707029	-0.523887	-0.754366	-0.913774	1.32673			26	UNITIG_568	121	0	2	1	0.411	-0.0119498	0.0252902	-454.72	1e-05	1e-05	0.636679	0.633961	0.634098			rs1583401	26	0
UNITIG_44684	26	0	6986	0.00180832	0.302096	909	-470.74	-468.773	-0.131675	0.0420769	0.819103	9.79316	3.09387	0.00710266	0.156701	1.32673	-0.869213	0.038733	-0.19095	-0.494312	-0.0470133	0.0224961	-0.707029	-0.523887	-0.754366	-0.913774	1.32673			26	UNITIG_573	122	0	1	2	0.409	-0.010803	0.0255898	-454.743	1e-05	1e-05	0.673008	0.670523	0.670641			rs1584029	26	0
UNITIG_93262	26	0	15031	0.00181977	0.302096	909	-470.74	-469.24	0.043423	0.0138841	1.04445	9.78142	3.09387	0.00710266	0.156701	1.32673	-0.869213	0.038733	-0.19095	-0.494312	-0.0470133	0.0224961	-0.707029	-0.523887	-0.754366	-0.913774	1.32673			26	UNITIG_578	123	0	2	1	0.024	0.0487826	0.0446517	-454.227	1e-05	1e-05	0.274902	0.271046	0.271501			rs1589248	26	0
UNITIG_66434	26	0	10257	0.00182241	0.302096	909	-470.74	-468.574	0.0876127	0.0280173	1.17858	9.77872	3.09387	0.00710266	0.156701	1.32673	-0.869213	0.038733	-0.19095	-0.494312	-0.0470133	0.0224961	-0.707029	-0.523887	-0.754366	-0.913774	1.32673			26	UNITIG_579	124	0	1	2	0.02	0.027862	0.0498771	-454.675	1e-05	1e-05	0.576565	0.573492	0.573666			rs1589402	26	0
UNITIG_13533	26	0	2334	0.00185091	0.302096	909	-470.74	-469.73	0.0429658	0.0137601	1.17747	9.74988	3.09387	0.00710266	0.156701	1.32673	-0.869213	0.038733	-0.19095	-0.494312	-0.0470133	0.0224961	-0.707029	-0.523887	-0.754366	-0.913774	1.32673			26	UNITIG_590	125	0	1	2	0.264	-0.0192945	0.0274971	-454.583	1e-05	1e-05	0.483054	0.479529	0.479773			rs1200212	26	0
UNITIG_104883	26	0	17624	0.00185091	0.302096	909	-470.74	-469.73	0.0429658	0.0137601	1.17747	9.74988	3.09387	0.00710266	0.156701	1.32673	-0.869213	0.038733	-0.19095	-0.494312	-0.0470133	0.0224961	-0.707029	-0.523887	-0.754366	-0.913774	1.32673			26	UNITIG_594	126	0	1	2	0.065	0.0149765	0.0304185	-454.71	1e-05	1e-05	0.622595	0.619789	0.619935			rs1583422	26	0
UNITIG_98504	26	0	16097	0.00185586	0.302096	909	-470.74	-469.648	0.0467394	0.0149725	1.17746	9.74492	3.09387	0.00710266	0.156701	1.32673	-0.869213	0.038733	-0.19095	-0.494312	-0.0470133	0.0224961	-0.707029	-0.523887	-0.754366	-0.913774	1.32673			26	UNITIG_596	127	0	1	2	0.014	-0.0664522	0.0568974	-454.141	1e-05	1e-05	0.243146	0.239362	0.239854			rs1959087	26	0
UNITIG_8881	26	0	1616	0.00193798	0.306264	909	-470.74	-469.04	0.0647302	0.0208218	1.09528	9.66448	3.09387	0.00710266	0.156701	1.32673	-0.869213	0.038733	-0.19095	-0.494312	-0.0470133	0.0224961	-0.707029	-0.523887	-0.754366	-0.913774	1.32673			26	UNITIG_598	128	0	2	1	0.012	0.145507	0.0623031	-452.072	1e-05	1e-05	0.0197391	0.0187689	0.0191667			rs1955443	26	0
UNITIG_45104	26	0	7042	0.00193798	0.306264	909	-470.74	-469.04	0.0647302	0.0208218	1.09528	9.66448	3.09387	0.00710266	0.156701	1.32673	-0.869213	0.038733	-0.19095	-0.494312	-0.0470133	0.0224961	-0.707029	-0.523887	-0.754366	-0.913774	1.32673			26	UNITIG_600	129	0	1	2	0.012	0.145507	0.0623031	-452.072	1e-05	1e-05	0.0197391	0.0187689	0.0191667			rs1955442	26	0
UNITIG_69630	26	0	10800	0.00194422	0.306264	909	-470.74	-468.897	0.064517	0.0207596	1.09557	9.65851	3.09387	0.00710266	0.156701	1.32673	-0.869213	0.038733	-0.19095	-0.494312	-0.0470133	0.0224961	-0.707029	-0.523887	-0.754366	-0.913774	1.32673			26	UNITIG_606	130	0	1	2	0.125	-0.0212945	0.0331657	-454.624	1e-05	1e-05	0.520996	0.517638	0.517852			rs1955444	26	0
UNITIG_59139	26	0	9127	0.00196086	0.306264	909	-470.74	-469.473	0.0447585	0.0144137	1.11386	9.64268	3.09387	0.00710266	0.156701	1.32673	-0.869213	0.038733	-0.19095	-0.494312	-0.0470133	0.0224961	-0.707029	-0.523887	-0.754366	-0.913774	1.32673			26	UNITIG_608	131	0	1	2	0.286	0.0406379	0.0227711	-453.219	1e-05	1e-05	0.0746611	0.0723467	0.0729376			rs26975	26	0
UNITIG_57043	26	0	8792	0.00198085	0.306264	909	-470.74	-469.333	-0.0428317	0.0138067	0.864163	9.62385	3.09387	0.00710266	0.156701	1.32673	-0.869213	0.038733	-0.19095	-0.494312	-0.0470133	0.0224961	-0.707029	-0.523887	-0.754366	-0.913774	1.32673			26	UNITIG_613	132	0	1	2	0.032	0.0450014	0.0401027	-454.194	1e-05	1e-05	0.262098	0.258267	0.258737			rs61821	26	0
UNITIG_110514	26	0	19085	0.00198715	0.306264	909	-470.74	-469.744	0.0449171	0.0144834	1.12565	9.61795	3.09387	0.00710266	0.156701	1.32673	-0.869213	0.038733	-0.19095	-0.494312	-0.0470133	0.0224961	-0.707029	-0.523887	-0.754366	-0.913774	1.32673			26	UNITIG_615	133	0	1	2	0.042	0.00580238	0.0357715	-454.82	1e-05	1e-05	0.87118	0.870149	0.870187			rs185662	26	0
UNITIG_21351	26	0	3547	0.00200188	0.306264	909	-470.74	-469.687	0.0478617	0.0154439	1.11294	9.60424	3.09387	0.00710266	0.156701	1.32673	-0.869213	0.038733	-0.19095	-0.494312	-0.0470133	0.0224961	-0.707029	-0.523887	-0.754366	-0.913774	1.32673			26	UNITIG_624	134	0	2	1	0.013	0.000109493	0.0587133	-454.833	1e-05	1e-05	0.998513	0.9985	0.998501			rs238813	26	0
UNITIG_22041	26	0	3642	0.00200188	0.306264	909	-470.74	-469.687	0.0478617	0.0154439	1.11294	9.60424	3.09387	0.00710266	0.156701	1.32673	-0.869213	0.038733	-0.19095	-0.494312	-0.0470133	0.0224961	-0.707029	-0.523887	-0.754366	-0.913774	1.32673			26	UNITIG_626	135	0	1	2	0.076	0.0163053	0.025744	-454.63	1e-05	1e-05	0.526659	0.523327	0.523537			rs588201	26	0
UNITIG_49469	26	0	7651	0.0020148	0.306264	909	-470.74	-469.299	0.0489917	0.0158184	1.11124	9.59231	3.09387	0.00710266	0.156701	1.32673	-0.869213	0.038733	-0.19095	-0.494312	-0.0470133	0.0224961	-0.707029	-0.523887	-0.754366	-0.913774	1.32673			26	UNITIG_631	136	0	2	1	0.414	-0.0126711	0.0230602	-454.68	1e-05	1e-05	0.582812	0.579774	0.579944			rs1432322	26	0
UNITIG_116298	26	0	20626	0.00220182	0.33225	909	-470.74	-468.979	0.0666699	0.0217134	1.10806	9.42767	3.09387	0.00710266	0.156701	1.32673	-0.869213	0.038733	-0.19095	-0.494312	-0.0470133	0.0224961	-0.707029	-0.523887	-0.754366	-0.913774	1.32673			26	UNITIG_633	137	0	1	2	0.283	0.00353509	0.0315558	-454.827	1e-05	1e-05	0.910827	0.910111	0.910136			rs2025538	26	0
UNITIG_90015	26	0	14416	0.00222978	0.334031	909	-470.74	-469.734	-0.0498724	0.0162629	0.871627	9.40428	3.09387	0.00710266	0.156701	1.32673	-0.869213	0.038733	-0.19095	-0.494312	-0.0470133	0.0224961	-0.707029	-0.523887	-0.754366	-0.913774	1.32673			26	UNITIG_635	138	0	1	2	0.276	0.00885114	0.0315564	-454.793	1e-05	1e-05	0.779169	0.777434	0.777504			rs1470808	26	0
UNITIG_67326	26	0	10396	0.0022678	0.337282	909	-470.74	-469.432	-0.0427695	0.01397	0.875132	9.37297	3.09387	0.00710266	0.156701	1.32673	-0.869213	0.038733	-0.19095	-0.494312	-0.0470133	0.0224961	-0.707029	-0.523887	-0.754366	-0.913774	1.32673			26	UNITIG_642	139	0	1	2	0.411	-0.00850838	0.0235357	-454.767	1e-05	1e-05	0.717804	0.715624	0.71572			rs420722	26	0
UNITIG_62325	26	0	9598	0.00229388	0.338724	909	-470.74	-469.836	0.0461161	0.0150801	1.18555	9.35178	3.09387	0.00710266	0.156701	1.32673	-0.869213	0.038733	-0.19095	-0.494312	-0.0470133	0.0224961	-0.707029	-0.523887	-0.754366	-0.913774	1.32673			26	UNITIG_647	140	0	2	1	0.03	-0.00318998	0.0407847	-454.83	1e-05	1e-05	0.937674	0.937172	0.93719			rs1200263	26	0
UNITIG_60457	26	0	9333	0.00233444	0.342268	909	-470.74	-468.777	0.0886268	0.0290317	1.17956	9.31932	3.09387	0.00710266	0.156701	1.32673	-0.869213	0.038733	-0.19095	-0.494312	-0.0470133	0.0224961	-0.707029	-0.523887	-0.754366	-0.913774	1.32673			26	UNITIG_649	141	0	1	2	0.017	0.0569978	0.0526567	-454.238	1e-05	1e-05	0.279348	0.275485	0.275935			rs1244885	26	0
UNITIG_29759	26	0	4781	0.00241528	0.347011	909	-470.74	-469.878	0.0461251	0.0151607	1.18559	9.25631	3.09387	0.00710266	0.156701	1.32673	-0.869213	0.038733	-0.19095	-0.494312	-0.0470133	0.0224961	-0.707029	-0.523887	-0.754366	-0.913774	1.32673			26	UNITIG_651	142	0	2	1	0.075	0.00927602	0.0281177	-454.778	1e-05	1e-05	0.741553	0.739542	0.739628			rs1426743	26	0
UNITIG_30202	26	0	4849	0.00241528	0.347011	909	-470.74	-469.878	0.0461251	0.0151607	1.18559	9.25631	3.09387	0.00710266	0.156701	1.32673	-0.869213	0.038733	-0.19095	-0.494312	-0.0470133	0.0224961	-0.707029	-0.523887	-0.754366	-0.913774	1.32673			26	UNITIG_658	143	0	1	2	0.415	-0.0110532	0.0240041	-454.726	1e-05	1e-05	0.645291	0.642626	0.642759			rs1481390	26	0
UNITIG_86189	26	0	13661	0.00241715	0.347011	909	-470.74	-469.748	0.0525614	0.0172775	1.07695	9.25488	3.09387	0.00710266	0.156701	1.32673	-0.869213	0.038733	-0.19095	-0.494312	-0.0470133	0.0224961	-0.707029	-0.523887	-0.754366	-0.913774	1.32673			26	UNITIG_660	144	0	2	1	0.463	0.0179323	0.0225428	-454.512	1e-05	1e-05	0.426545	0.422821	0.423116			rs1475480	26	0
UNITIG_34868	26	0	5528	0.00248627	0.352116	909	-470.74	-469.922	-0.18616	0.0613662	0.828194	9.20272	3.09387	0.00710266	0.156701	1.32673	-0.869213	0.038733	-0.19095	-0.494312	-0.0470133	0.0224961	-0.707029	-0.523887	-0.754366	-0.913774	1.32673			26	UNITIG_661	145	0	1	2	0.461	0.0179055	0.0228285	-454.521	1e-05	1e-05	0.433042	0.429338	0.429626			rs26627	26	0
UNITIG_103219	26	0	17240	0.00248677	0.352116	909	-470.74	-469.828	-0.0496722	0.0163744	0.868211	9.20234	3.09387	0.00710266	0.156701	1.32673	-0.869213	0.038733	-0.19095	-0.494312	-0.0470133	0.0224961	-0.707029	-0.523887	-0.754366	-0.913774	1.32673			26	UNITIG_677	146	0	2	1	0.11	0.0128716	0.0235547	-454.682	1e-05	1e-05	0.584887	0.58186	0.582029			rs68023	26	0
UNITIG_15181	26	0	2586	0.00254679	0.358162	909	-470.74	-469.675	0.0420954	0.0139101	1.14678	9.15823	3.09387	0.00710266	0.156701	1.32673	-0.869213	0.038733	-0.19095	-0.494312	-0.0470133	0.0224961	-0.707029	-0.523887	-0.754366	-0.913774	1.32673			26	UNITIG_679	147	0	1	2	0.107	-0.0022692	0.0390545	-454.831	1e-05	1e-05	0.953679	0.953306	0.953319			rs246279	26	0
UNITIG_75932	26	0	11882	0.00259459	0.362418	909	-470.74	-469.757	0.0438421	0.0145145	1.11575	9.12387	3.09387	0.00710266	0.156701	1.32673	-0.869213	0.038733	-0.19095	-0.494312	-0.0470133	0.0224961	-0.707029	-0.523887	-0.754366	-0.913774	1.32673			26	UNITIG_684	148	0	2	1	0.193	-0.000396365	0.0273057	-454.833	1e-05	1e-05	0.988422	0.988328	0.988332			rs510867	26	0
UNITIG_79550	26	0	12508	0.00263845	0.36553	909	-470.74	-469.818	0.0526142	0.0174483	1.07938	9.09288	3.09387	0.00710266	0.156701	1.32673	-0.869213	0.038733	-0.19095	-0.494312	-0.0470133	0.0224961	-0.707029	-0.523887	-0.754366	-0.913774	1.32673			26	UNITIG_690	149	0	2	1	0.457	0.01185	0.022557	-454.693	1e-05	1e-05	0.599478	0.596535	0.596695			rs931468	26	0
UNITIG_101665	26	0	16859	0.00265223	0.36553	909	-470.74	-470.009	0.0436422	0.0144806	1.13987	9.08326	3.09387	0.00710266	0.156701	1.32673	-0.869213	0.038733	-0.19095	-0.494312	-0.0470133	0.0224961	-0.707029	-0.523887	-0.754366	-0.913774	1.32673			26	UNITIG_691	150	0	2	1	0.04	0.0102094	0.0359324	-454.792	1e-05	1e-05	0.776378	0.774621	0.774692			rs1541823	26	0
UNITIG_1178	26	0	264	0.00269261	0.366213	909	-470.74	-469.82	0.042727	0.0141987	1.20584	9.05534	3.09387	0.00710266	0.156701	1.32673	-0.869213	0.038733	-0.19095	-0.494312	-0.0470133	0.0224961	-0.707029	-0.523887	-0.754366	-0.913774	1.32673			26	UNITIG_697	151	0	1	2	0.409	-0.00997221	0.0230784	-454.738	1e-05	1e-05	0.665772	0.663239	0.663361			rs1574758	26	0
UNITIG_21267	26	0	3533	0.00269261	0.366213	909	-470.74	-469.82	0.042727	0.0141987	1.20584	9.05534	3.09387	0.00710266	0.156701	1.32673	-0.869213	0.038733	-0.19095	-0.494312	-0.0470133	0.0224961	-0.707029	-0.523887	-0.754366	-0.913774	1.32673			26	UNITIG_699	152	0	2	1	0.064	0.0150934	0.0307636	-454.711	1e-05	1e-05	0.623812	0.621014	0.621159			rs1743837	26	0
UNITIG_109941	26	0	18930	0.00285708	0.386042	909	-470.74	-470.131	0.0410412	0.0137217	1.16355	8.94589	3.09387	0.00710266	0.156701	1.32673	-0.869213	0.038733	-0.19095	-0.494312	-0.0470133	0.0224961	-0.707029	-0.523887	-0.754366	-0.913774	1.32673			26	UNITIG_701	153	0	1	2	0.414	0.00143163	0.0228095	-454.831	1e-05	1e-05	0.949968	0.949565	0.949579			rs2020794	26	0
UNITIG_78213	26	0	12272	0.00290059	0.388001	909	-470.74	-469.911	0.0517674	0.0173349	1.07833	8.91801	3.09387	0.00710266	0.156701	1.32673	-0.869213	0.038733	-0.19095	-0.494312	-0.0470133	0.0224961	-0.707029	-0.523887	-0.754366	-0.913774	1.32673			26	UNITIG_704	154	0	2	1	0.023	0.0675042	0.0467725	-453.777	1e-05	1e-05	0.149301	0.146045	0.14663			rs2025637	26	0
UNITIG_105713	26	0	17826	0.002927	0.388001	909	-470.74	-469.513	0.0506929	0.0169911	1.08903	8.90129	3.09387	0.00710266	0.156701	1.32673	-0.869213	0.038733	-0.19095	-0.494312	-0.0470133	0.0224961	-0.707029	-0.523887	-0.754366	-0.913774	1.32673			26	UNITIG_708	155	0	2	1	0.019	-0.016958	0.051546	-454.778	1e-05	1e-05	0.742242	0.740236	0.740322			rs220450	26	0
UNITIG_38825	26	0	6083	0.00293298	0.388001	909	-470.74	-469.936	-0.103372	0.0346551	0.821631	8.89752	3.09387	0.00710266	0.156701	1.32673	-0.869213	0.038733	-0.19095	-0.494312	-0.0470133	0.0224961	-0.707029	-0.523887	-0.754366	-0.913774	1.32673			26	UNITIG_715	156	0	1	2	0.066	0.0505318	0.0396393	-454.13	0.00666258	1e-05	0.202714	0.235832	0.236327			rs1475436	26	0
UNITIG_70779	26	0	10989	0.00294665	0.388001	909	-470.74	-469.795	0.0431088	0.0144591	1.11686	8.88894	3.09387	0.00710266	0.156701	1.32673	-0.869213	0.038733	-0.19095	-0.494312	-0.0470133	0.0224961	-0.707029	-0.523887	-0.754366	-0.913774	1.32673			26	UNITIG_722	157	0	1	2	0.318	0.00581079	0.0220576	-454.798	1e-05	1e-05	0.792275	0.790637	0.790702			rs1475439	26	0
UNITIG_21734	26	0	3604	0.00298396	0.388079	909	-470.74	-469.354	0.0598849	0.0201122	1.09148	8.86574	3.09387	0.00710266	0.156701	1.32673	-0.869213	0.038733	-0.19095	-0.494312	-0.0470133	0.0224961	-0.707029	-0.523887	-0.754366	-0.913774	1.32673			26	UNITIG_724	158	0	1	2	0.409	-0.008795	0.024351	-454.767	1e-05	1e-05	0.718053	0.715876	0.715972			rs1475447	26	0
UNITIG_105923	26	0	17882	0.00298479	0.388079	909	-470.74	-470.074	0.0450421	0.0151277	1.08179	8.86523	3.09387	0.00710266	0.156701	1.32673	-0.869213	0.038733	-0.19095	-0.494312	-0.0470133	0.0224961	-0.707029	-0.523887	-0.754366	-0.913774	1.32673			26	UNITIG_729	159	0	2	1	0.328	0.00323839	0.0211386	-454.821	1e-05	1e-05	0.878277	0.877302	0.877337			rs1475448	26	0
UNITIG_22368	26	0	3682	0.00304174	0.393012	909	-470.74	-469.822	0.0422884	0.0142309	1.15113	8.83039	3.09387	0.00710266	0.156701	1.32673	-0.869213	0.038733	-0.19095	-0.494312	-0.0470133	0.0224961	-0.707029	-0.523887	-0.754366	-0.913774	1.32673			26	UNITIG_737	160	0	2	1	0.134	0.00239953	0.0202338	-454.826	1e-05	1e-05	0.905626	0.904868	0.904895			rs1475484	26	0
UNITIG_105569	26	0	17792	0.00313356	0.402361	909	-470.74	-469.408	0.0634167	0.0214075	1.09931	8.77559	3.09387	0.00710266	0.156701	1.32673	-0.869213	0.038733	-0.19095	-0.494312	-0.0470133	0.0224961	-0.707029	-0.523887	-0.754366	-0.913774	1.32673			26	UNITIG_741	161	0	1	2	0.018	0.0317468	0.0514823	-454.64	1e-05	1e-05	0.537619	0.534341	0.534542			rs1972589	26	0
UNITIG_64332	26	0	9914	0.00320846	0.403229	909	-470.74	-470.223	0.0411192	0.0139151	1.1817	8.73208	3.09387	0.00710266	0.156701	1.32673	-0.869213	0.038733	-0.19095	-0.494312	-0.0470133	0.0224961	-0.707029	-0.523887	-0.754366	-0.913774	1.32673			26	UNITIG_745	162	0	1	2	0.414	-0.0106479	0.0239328	-454.733	1e-05	1e-05	0.656492	0.653899	0.654026			rs1973004	26	0
UNITIG_110382	26	0	19052	0.00321935	0.403229	909	-470.74	-469.899	0.0424729	0.0143783	1.11669	8.72584	3.09387	0.00710266	0.156701	1.32673	-0.869213	0.038733	-0.19095	-0.494312	-0.0470133	0.0224961	-0.707029	-0.523887	-0.754366	-0.913774	1.32673			26	UNITIG_746	163	0	1	2	0.125	-0.0196958	0.0375683	-454.694	1e-05	1e-05	0.600224	0.597285	0.597444			rs1973349	26	0
UNITIG_26656	26	0	4300	0.00322301	0.403229	909	-470.74	-469.905	0.0424605	0.0143758	1.11666	8.72375	3.09387	0.00710266	0.156701	1.32673	-0.869213	0.038733	-0.19095	-0.494312	-0.0470133	0.0224961	-0.707029	-0.523887	-0.754366	-0.913774	1.32673			26	UNITIG_748	164	0	2	1	0.128	-0.02147	0.0375569	-454.667	1e-05	1e-05	0.567692	0.56457	0.564751			rs1974153	26	0
UNITIG_100704	26	0	16596	0.00325623	0.403229	909	-470.74	-469.854	0.0414935	0.0140637	1.13815	8.70488	3.09387	0.00710266	0.156701	1.32673	-0.869213	0.038733	-0.19095	-0.494312	-0.0470133	0.0224961	-0.707029	-0.523887	-0.754366	-0.913774	1.32673			26	UNITIG_753	165	0	2	1	0.462	0.0165546	0.0229393	-454.569	1e-05	1e-05	0.470687	0.467113	0.467367			rs1976017	26	0
UNITIG_45444	26	0	7101	0.00328117	0.403229	909	-470.74	-470.028	0.0508766	0.0172579	1.07666	8.69083	3.09387	0.00710266	0.156701	1.32673	-0.869213	0.038733	-0.19095	-0.494312	-0.0470133	0.0224961	-0.707029	-0.523887	-0.754366	-0.913774	1.32673			26	UNITIG_754	166	0	1	2	0.462	0.0165546	0.0229393	-454.569	1e-05	1e-05	0.470687	0.467113	0.467367			rs1578456	26	0
UNITIG_96912	26	0	15753	0.00328791	0.403229	909	-470.74	-470.016	0.0515856	0.0175022	1.07596	8.68705	3.09387	0.00710266	0.156701	1.32673	-0.869213	0.038733	-0.19095	-0.494312	-0.0470133	0.0224961	-0.707029	-0.523887	-0.754366	-0.913774	1.32673			26	UNITIG_756	167	0	1	2	0.411	-0.00918263	0.0233644	-454.755	1e-05	1e-05	0.6944	0.692059	0.692165			rs1472422	26	0
UNITIG_96552	26	0	15664	0.00330263	0.403229	909	-470.74	-469.895	0.0421797	0.0143177	1.1142	8.67883	3.09387	0.00710266	0.156701	1.32673	-0.869213	0.038733	-0.19095	-0.494312	-0.0470133	0.0224961	-0.707029	-0.523887	-0.754366	-0.913774	1.32673			26	UNITIG_757	168	0	1	2	0.131	-0.00577901	0.0358248	-454.82	1e-05	1e-05	0.871883	0.870858	0.870896			rs498075	26	0
UNITIG_31140	26	0	4998	0.0033186	0.403229	909	-470.74	-469.915	0.043118	0.0146437	1.12032	8.66995	3.09387	0.00710266	0.156701	1.32673	-0.869213	0.038733	-0.19095	-0.494312	-0.0470133	0.0224961	-0.707029	-0.523887	-0.754366	-0.913774	1.32673			26	UNITIG_760	169	0	2	1	0.475	-0.00932699	0.0211422	-454.734	1e-05	1e-05	0.659207	0.656632	0.656757			rs498501	26	0
UNITIG_44249	26	0	6919	0.00335001	0.403229	909	-470.74	-470.5	-0.0455408	0.015482	0.83118	8.65262	3.09387	0.00710266	0.156701	1.32673	-0.869213	0.038733	-0.19095	-0.494312	-0.0470133	0.0224961	-0.707029	-0.523887	-0.754366	-0.913774	1.32673			26	UNITIG_766	170	0	1	2	0.112	-0.0103029	0.0371754	-454.794	1e-05	1e-05	0.781734	0.780017	0.780086			rs498505	26	0
UNITIG_101626	26	0	16851	0.00337124	0.403229	909	-470.74	-469.883	0.0452141	0.0153813	1.10749	8.641	3.09387	0.00710266	0.156701	1.32673	-0.869213	0.038733	-0.19095	-0.494312	-0.0470133	0.0224961	-0.707029	-0.523887	-0.754366	-0.913774	1.32673			26	UNITIG_770	171	0	2	1	0.014	0.157097	0.0573424	-451.038	1e-05	1e-05	0.006273	0.00586524	0.00608929			rs498696	26	0
UNITIG_44029	26	0	6880	0.00337495	0.403229	909	-470.74	-470.255	0.0415165	0.0141251	1.10651	8.63897	3.09387	0.00710266	0.156701	1.32673	-0.869213	0.038733	-0.19095	-0.494312	-0.0470133	0.0224961	-0.707029	-0.523887	-0.754366	-0.913774	1.32673			26	UNITIG_771	172	0	2	1	0.014	0.118672	0.0572189	-452.654	1e-05	1e-05	0.0383645	0.0368289	0.037338			rs498763	26	0
UNITIG_87117	26	0	13835	0.00339137	0.403229	909	-470.74	-469.99	-0.0453843	0.0154489	0.826031	8.63004	3.09387	0.00710266	0.156701	1.32673	-0.869213	0.038733	-0.19095	-0.494312	-0.0470133	0.0224961	-0.707029	-0.523887	-0.754366	-0.913774	1.32673			26	UNITIG_776	173	0	2	1	0.292	-0.000238737	0.0173365	-454.833	1e-05	1e-05	0.989016	0.988927	0.98893			rs498764	26	0
UNITIG_55721	26	0	8610	0.00339389	0.403229	909	-470.74	-470.015	0.0409165	0.0139292	1.21669	8.62868	3.09387	0.00710266	0.156701	1.32673	-0.869213	0.038733	-0.19095	-0.494312	-0.0470133	0.0224961	-0.707029	-0.523887	-0.754366	-0.913774	1.32673			26	UNITIG_777	174	0	2	1	0.046	0.0315334	0.0337699	-454.391	1e-05	1e-05	0.350674	0.346799	0.34717			rs498797	26	0
UNITIG_65023	26	0	10024	0.0034794	0.408964	909	-470.74	-469.883	0.0421116	0.0143742	1.12301	8.58292	3.09387	0.00710266	0.156701	1.32673	-0.869213	0.038733	-0.19095	-0.494312	-0.0470133	0.0224961	-0.707029	-0.523887	-0.754366	-0.913774	1.32673			26	UNITIG_782	175	0	2	1	0.012	0.140873	0.0616761	-452.192	1e-05	1e-05	0.0226	0.0215313	0.0219522			rs498799	26	0
UNITIG_79461	26	0	12490	0.00350247	0.408964	909	-470.74	-469.868	-0.0390912	0.0133527	0.829125	8.57077	3.09387	0.00710266	0.156701	1.32673	-0.869213	0.038733	-0.19095	-0.494312	-0.0470133	0.0224961	-0.707029	-0.523887	-0.754366	-0.913774	1.32673			26	UNITIG_784	176	0	1	2	0.415	-0.00157249	0.0229448	-454.831	1e-05	1e-05	0.945376	0.944936	0.944951			rs498803	26	0
UNITIG_108554	26	0	18564	0.00351308	0.408964	909	-470.74	-470.307	0.0406898	0.0139033	1.17316	8.56521	3.09387	0.00710266	0.156701	1.32673	-0.869213	0.038733	-0.19095	-0.494312	-0.0470133	0.0224961	-0.707029	-0.523887	-0.754366	-0.913774	1.32673			26	UNITIG_785	177	0	1	2	0.413	-0.0110753	0.0232239	-454.718	1e-05	1e-05	0.633556	0.630818	0.630957			rs498806	26	0
UNITIG_67271	26	0	10385	0.00353738	0.408964	909	-470.74	-470.244	0.0435765	0.0149007	1.16928	8.55253	3.09387	0.00710266	0.156701	1.32673	-0.869213	0.038733	-0.19095	-0.494312	-0.0470133	0.0224961	-0.707029	-0.523887	-0.754366	-0.913774	1.32673			26	UNITIG_794	178	0	2	1	0.189	0.00554437	0.0280245	-454.813	1e-05	1e-05	0.843215	0.841966	0.842013			rs498829	26	0
UNITIG_59734	26	0	9224	0.00354107	0.408964	909	-470.74	-469.985	0.0419162	0.0143345	1.11345	8.55062	3.09387	0.00710266	0.156701	1.32673	-0.869213	0.038733	-0.19095	-0.494312	-0.0470133	0.0224961	-0.707029	-0.523887	-0.754366	-0.913774	1.32673			26	UNITIG_808	179	0	1	2	0.419	-0.00800507	0.0240254	-454.777	1e-05	1e-05	0.739067	0.737038	0.737125			rs498839	26	0
UNITIG_10659	26	0	1857	0.00356764	0.409743	909	-470.74	-469.549	0.0613653	0.0210026	1.08983	8.53688	3.09387	0.00710266	0.156701	1.32673	-0.869213	0.038733	-0.19095	-0.494312	-0.0470133	0.0224961	-0.707029	-0.523887	-0.754366	-0.913774	1.32673			26	UNITIG_812	180	0	1	2	0.013	-0.121461	0.0595278	-452.724	1e-05	1e-05	0.0416019	0.0399827	0.0405042			rs498840	26	0
UNITIG_22106	26	0	3645	0.00359115	0.410164	909	-470.74	-469.99	0.0430759	0.0147534	1.11676	8.52481	3.09387	0.00710266	0.156701	1.32673	-0.869213	0.038733	-0.19095	-0.494312	-0.0470133	0.0224961	-0.707029	-0.523887	-0.754366	-0.913774	1.32673			26	UNITIG_813	181	0	2	1	0.068	0.0260202	0.0293973	-454.435	1e-05	1e-05	0.376329	0.372488	0.372833			rs498850	26	0
UNITIG_104135	26	0	17459	0.00364281	0.410837	909	-470.74	-469.981	0.0422787	0.0145027	1.11965	8.49857	3.09387	0.00710266	0.156701	1.32673	-0.869213	0.038733	-0.19095	-0.494312	-0.0470133	0.0224961	-0.707029	-0.523887	-0.754366	-0.913774	1.32673			26	UNITIG_817	182	0	1	2	0.013	0.0618059	0.0598398	-454.292	1e-05	1e-05	0.301951	0.298065	0.29849			rs498893	26	0
UNITIG_18463	26	0	3081	0.0036554	0.410837	909	-470.74	-470.09	0.041188	0.0141338	1.1894	8.49223	3.09387	0.00710266	0.156701	1.32673	-0.869213	0.038733	-0.19095	-0.494312	-0.0470133	0.0224961	-0.707029	-0.523887	-0.754366	-0.913774	1.32673			26	UNITIG_820	183	0	2	1	0.088	0.0372034	0.0252248	-453.73	1e-05	1e-05	0.140598	0.137421	0.138012			rs498919	26	0
UNITIG_45076	26	0	7036	0.00367652	0.410837	909	-470.74	-470.291	0.0428849	0.0147253	1.14973	8.48165	3.09387	0.00710266	0.156701	1.32673	-0.869213	0.038733	-0.19095	-0.494312	-0.0470133	0.0224961	-0.707029	-0.523887	-0.754366	-0.913774	1.32673			26	UNITIG_822	184	0	1	2	0.415	-0.00286078	0.0254222	-454.827	1e-05	1e-05	0.910428	0.909708	0.909733			rs498985	26	0
UNITIG_64041	26	0	9867	0.00367652	0.410837	909	-470.74	-470.291	0.0428849	0.0147253	1.14973	8.48165	3.09387	0.00710266	0.156701	1.32673	-0.869213	0.038733	-0.19095	-0.494312	-0.0470133	0.0224961	-0.707029	-0.523887	-0.754366	-0.913774	1.32673			26	UNITIG_823	185	0	1	2	0.044	0.0526104	0.0326832	-453.519	1e-05	1e-05	0.107814	0.105001	0.105605			rs498988	26	0
UNITIG_66810	26	0	10317	0.00370106	0.411071	909	-470.74	-469.868	-0.0409524	0.0140719	0.882317	8.46943	3.09387	0.00710266	0.156701	1.32673	-0.869213	0.038733	-0.19095	-0.494312	-0.0470133	0.0224961	-0.707029	-0.523887	-0.754366	-0.913774	1.32673			26	UNITIG_832	186	0	2	1	0.14	0.0443285	0.0211291	-452.603	1e-05	1e-05	0.0361863	0.0347089	0.0352088			rs499189	26	0
UNITIG_36254	26	0	5748	0.00371839	0.411071	909	-470.74	-469.592	0.0540053	0.0185665	1.07311	8.46085	3.09387	0.00710266	0.156701	1.32673	-0.869213	0.038733	-0.19095	-0.494312	-0.0470133	0.0224961	-0.707029	-0.523887	-0.754366	-0.913774	1.32673			26	UNITIG_834	187	0	2	1	0.052	0.0427873	0.0306219	-453.843	1e-05	1e-05	0.162677	0.15931	0.159885			rs499228	26	0
UNITIG_88187	26	0	14051	0.00375866	0.413312	909	-470.74	-470.057	0.0419667	0.0144446	1.10772	8.44108	3.09387	0.00710266	0.156701	1.32673	-0.869213	0.038733	-0.19095	-0.494312	-0.0470133	0.0224961	-0.707029	-0.523887	-0.754366	-0.913774	1.32673			26	UNITIG_846	188	0	2	1	0.036	0.00407036	0.0372045	-454.827	1e-05	1e-05	0.912906	0.912206	0.912231			rs499329	26	0
UNITIG_103852	26	0	17384	0.00382065	0.415924	909	-470.74	-470.074	0.0417202	0.0143854	1.10447	8.41105	3.09387	0.00710266	0.156701	1.32673	-0.869213	0.038733	-0.19095	-0.494312	-0.0470133	0.0224961	-0.707029	-0.523887	-0.754366	-0.913774	1.32673			26	UNITIG_847	189	0	2	1	0.231	-0.0142144	0.0221509	-454.624	1e-05	1e-05	0.521229	0.517871	0.518085			rs499363	26	0
UNITIG_96073	26	0	15559	0.00382265	0.415924	909	-470.74	-470.007	0.0478826	0.0165112	1.10379	8.41009	3.09387	0.00710266	0.156701	1.32673	-0.869213	0.038733	-0.19095	-0.494312	-0.0470133	0.0224961	-0.707029	-0.523887	-0.754366	-0.913774	1.32673			26	UNITIG_850	190	0	1	2	0.096	-0.0267751	0.0327254	-454.493	1e-05	1e-05	0.413475	0.409715	0.410022			rs499589	26	0
UNITIG_99420	26	0	16291	0.00398326	0.431131	909	-470.74	-470.111	0.0414458	0.0143562	1.10254	8.33458	3.09387	0.00710266	0.156701	1.32673	-0.869213	0.038733	-0.19095	-0.494312	-0.0470133	0.0224961	-0.707029	-0.523887	-0.754366	-0.913774	1.32673			26	UNITIG_859	191	0	1	2	0.043	0.0137498	0.0352846	-454.756	1e-05	1e-05	0.696864	0.694539	0.694645			rs499600	26	0
UNITIG_39659	26	0	6212	0.00405749	0.431899	909	-470.74	-469.615	0.0599422	0.0208053	1.08822	8.30073	3.09387	0.00710266	0.156701	1.32673	-0.869213	0.038733	-0.19095	-0.494312	-0.0470133	0.0224961	-0.707029	-0.523887	-0.754366	-0.913774	1.32673			26	UNITIG_860	192	0	1	2	0.266	-0.0163036	0.0278804	-454.659	1e-05	1e-05	0.558851	0.555681	0.555868			rs499696	26	0
UNITIG_31135	26	0	4997	0.00405757	0.431899	909	-470.74	-470.318	0.0451559	0.0156732	1.07935	8.30069	3.09387	0.00710266	0.156701	1.32673	-0.869213	0.038733	-0.19095	-0.494312	-0.0470133	0.0224961	-0.707029	-0.523887	-0.754366	-0.913774	1.32673			26	UNITIG_876	193	0	2	1	0.199	0.00239254	0.0260772	-454.829	1e-05	1e-05	0.926919	0.92633	0.926351			rs499699	26	0
UNITIG_107233	26	0	18223	0.00411218	0.431899	909	-470.74	-469.994	0.03922	0.013633	1.1361	8.27619	3.09387	0.00710266	0.156701	1.32673	-0.869213	0.038733	-0.19095	-0.494312	-0.0470133	0.0224961	-0.707029	-0.523887	-0.754366	-0.913774	1.32673			26	UNITIG_888	194	0	1	2	0.013	-0.0267822	0.058873	-454.728	1e-05	1e-05	0.649281	0.646642	0.646772			rs499706	26	0
UNITIG_4055	26	0	776	0.00412398	0.431899	909	-470.74	-469.706	0.0594909	0.0206859	1.08752	8.27093	3.09387	0.00710266	0.156701	1.32673	-0.869213	0.038733	-0.19095	-0.494312	-0.0470133	0.0224961	-0.707029	-0.523887	-0.754366	-0.913774	1.32673			26	UNITIG_891	195	0	1	2	0.41	-0.00611502	0.0232027	-454.798	1e-05	1e-05	0.792189	0.790551	0.790616			rs499714	26	0
UNITIG_84607	26	0	13354	0.00415293	0.431899	909	-470.74	-470.474	0.0393709	0.0137004	1.15177	8.25811	3.09387	0.00710266	0.156701	1.32673	-0.869213	0.038733	-0.19095	-0.494312	-0.0470133	0.0224961	-0.707029	-0.523887	-0.754366	-0.913774	1.32673			26	UNITIG_896	196	0	2	1	0.039	0.0109316	0.0348289	-454.783	1e-05	1e-05	0.753697	0.751774	0.751854			rs500026	26	0
UNITIG_71999	26	0	11193	0.00419128	0.431899	909	-470.74	-470.13	0.0412614	0.014373	1.10582	8.24127	3.09387	0.00710266	0.156701	1.32673	-0.869213	0.038733	-0.19095	-0.494312	-0.0470133	0.0224961	-0.707029	-0.523887	-0.754366	-0.913774	1.32673			26	UNITIG_911	197	0	1	2	0.021	-0.0118709	0.0472126	-454.801	1e-05	1e-05	0.801536	0.799968	0.800029			rs502455	26	0
UNITIG_55659	26	0	8605	0.00420995	0.431899	909	-470.74	-470.39	0.0432734	0.0150813	1.16328	8.23313	3.09387	0.00710266	0.156701	1.32673	-0.869213	0.038733	-0.19095	-0.494312	-0.0470133	0.0224961	-0.707029	-0.523887	-0.754366	-0.913774	1.32673			26	UNITIG_913	198	0	2	1	0.024	-0.0202475	0.045384	-454.732	1e-05	1e-05	0.655607	0.653008	0.653135			rs503289	26	0
UNITIG_55664	26	0	8606	0.00420995	0.431899	909	-470.74	-470.39	0.0432734	0.0150813	1.16328	8.23313	3.09387	0.00710266	0.156701	1.32673	-0.869213	0.038733	-0.19095	-0.494312	-0.0470133	0.0224961	-0.707029	-0.523887	-0.754366	-0.913774	1.32673			26	UNITIG_914	199	0	2	1	0.03	-0.0469242	0.0395533	-454.119	1e-05	1e-05	0.235798	0.232038	0.232538			rs470265	26	0
UNITIG_53902	26	0	8317	0.0042153	0.431899	909	-470.74	-469.737	0.0589546	0.0205493	1.08588	8.2308	3.09387	0.00710266	0.156701	1.32673	-0.869213	0.038733	-0.19095	-0.494312	-0.0470133	0.0224961	-0.707029	-0.523887	-0.754366	-0.913774	1.32673			26	UNITIG_915	200	0	1	2	0.057	0.0340237	0.0298963	-454.176	1e-05	1e-05	0.255401	0.251584	0.252062			rs1983568	26	0
UNITIG_79482	26	0	12497	0.00422017	0.431899	909	-470.74	-470.266	0.0404978	0.0141178	1.16647	8.22869	3.09387	0.00710266	0.156701	1.32673	-0.869213	0.038733	-0.19095	-0.494312	-0.0470133	0.0224961	-0.707029	-0.523887	-0.754366	-0.913774	1.32673			26	UNITIG_917	201	0	1	2	0.032	0.00805462	0.0382992	-454.811	1e-05	1e-05	0.833475	0.832151	0.832201			rs1974466	26	0
UNITIG_79485	26	0	12498	0.00422017	0.431899	909	-470.74	-470.266	0.0404978	0.0141178	1.16647	8.22869	3.09387	0.00710266	0.156701	1.32673	-0.869213	0.038733	-0.19095	-0.494312	-0.0470133	0.0224961	-0.707029	-0.523887	-0.754366	-0.913774	1.32673			26	UNITIG_924	202	0	1	2	0.418	-0.00567707	0.0227176	-454.801	1e-05	1e-05	0.802724	0.801165	0.801226			rs1541828	26	0
UNITIG_101533	26	0	16819	0.00427124	0.434045	909	-470.74	-470.416	0.0426512	0.0148884	1.13928	8.20666	3.09387	0.00710266	0.156701	1.32673	-0.869213	0.038733	-0.19095	-0.494312	-0.0470133	0.0224961	-0.707029	-0.523887	-0.754366	-0.913774	1.32673			26	UNITIG_926	203	0	1	2	0.457	0.0110638	0.0224862	-454.71	1e-05	1e-05	0.622822	0.620018	0.620164			rs1475403	26	0
UNITIG_40881	26	0	6390	0.00437663	0.434045	909	-470.74	-469.719	0.0559524	0.0195848	1.08713	8.16203	3.09387	0.00710266	0.156701	1.32673	-0.869213	0.038733	-0.19095	-0.494312	-0.0470133	0.0224961	-0.707029	-0.523887	-0.754366	-0.913774	1.32673			26	UNITIG_930	204	0	1	2	0.275	-0.00503315	0.0298631	-454.819	1e-05	1e-05	0.866196	0.865126	0.865165			rs1475406	26	0
UNITIG_55305	26	0	8556	0.00440673	0.434045	909	-470.74	-469.743	0.0606914	0.02126	1.09485	8.14949	3.09387	0.00710266	0.156701	1.32673	-0.869213	0.038733	-0.19095	-0.494312	-0.0470133	0.0224961	-0.707029	-0.523887	-0.754366	-0.913774	1.32673			26	UNITIG_935	205	0	1	2	0.273	-0.00470985	0.0305128	-454.821	1e-05	1e-05	0.877363	0.876381	0.876417			rs1552870	26	0
UNITIG_63899	26	0	9841	0.0044154	0.434045	909	-470.74	-470.054	0.0390631	0.0136866	1.12955	8.14589	3.09387	0.00710266	0.156701	1.32673	-0.869213	0.038733	-0.19095	-0.494312	-0.0470133	0.0224961	-0.707029	-0.523887	-0.754366	-0.913774	1.32673			26	UNITIG_937	206	0	2	1	0.023	-0.026449	0.046328	-454.668	1e-05	1e-05	0.568206	0.565086	0.565266			rs684013	26	0
UNITIG_110476	26	0	19078	0.00446222	0.434045	909	-470.74	-470.029	-0.0494722	0.0173543	0.862088	8.12659	3.09387	0.00710266	0.156701	1.32673	-0.869213	0.038733	-0.19095	-0.494312	-0.0470133	0.0224961	-0.707029	-0.523887	-0.754366	-0.913774	1.32673			26	UNITIG_938	207	0	1	2	0.013	0.122689	0.0606101	-452.757	1e-05	1e-05	0.0432421	0.0415818	0.0421092			rs701335	26	0
UNITIG_58357	26	0	9007	0.00446283	0.434045	909	-470.74	-470.153	-0.0452369	0.0158689	0.860226	8.12634	3.09387	0.00710266	0.156701	1.32673	-0.869213	0.038733	-0.19095	-0.494312	-0.0470133	0.0224961	-0.707029	-0.523887	-0.754366	-0.913774	1.32673			26	UNITIG_944	208	0	1	2	0.4	0.0015421	0.0247803	-454.831	1e-05	1e-05	0.950393	0.949993	0.950007			rs1744950	26	0
UNITIG_33073	26	0	5239	0.00449719	0.434045	909	-470.74	-470.214	0.0407914	0.0143218	1.12765	8.1123	3.09387	0.00710266	0.156701	1.32673	-0.869213	0.038733	-0.19095	-0.494312	-0.0470133	0.0224961	-0.707029	-0.523887	-0.754366	-0.913774	1.32673			26	UNITIG_946	209	0	2	1	0.011	-0.108086	0.0660935	-453.477	1e-05	1e-05	0.102327	0.0995865	0.10019			rs2102786	26	0
UNITIG_13969	26	0	2387	0.0045016	0.434045	909	-470.74	-470.431	0.043805	0.0153815	1.19466	8.11051	3.09387	0.00710266	0.156701	1.32673	-0.869213	0.038733	-0.19095	-0.494312	-0.0470133	0.0224961	-0.707029	-0.523887	-0.754366	-0.913774	1.32673			26	UNITIG_947	210	0	1	2	0.025	0.0200598	0.0427696	-454.721	1e-05	1e-05	0.639169	0.636465	0.636601			rs1475126	26	0
UNITIG_13973	26	0	2389	0.0045016	0.434045	909	-470.74	-470.431	0.043805	0.0153815	1.19466	8.11051	3.09387	0.00710266	0.156701	1.32673	-0.869213	0.038733	-0.19095	-0.494312	-0.0470133	0.0224961	-0.707029	-0.523887	-0.754366	-0.913774	1.32673			26	UNITIG_950	211	0	2	1	0.414	-0.00694665	0.0246144	-454.793	1e-05	1e-05	0.777841	0.776095	0.776165			rs1475174	26	0
UNITIG_44819	26	0	7003	0.00451837	0.434045	909	-470.74	-470.145	0.0398123	0.0139854	1.17545	8.10371	3.09387	0.00710266	0.156701	1.32673	-0.869213	0.038733	-0.19095	-0.494312	-0.0470133	0.0224961	-0.707029	-0.523887	-0.754366	-0.913774	1.32673			26	UNITIG_951	212	0	1	2	0.407	-0.00641026	0.0252133	-454.8	1e-05	1e-05	0.799367	0.797783	0.797845			rs1461667	26	0
UNITIG_96274	26	0	15606	0.00451837	0.434045	909	-470.74	-470.145	0.0398123	0.0139854	1.17545	8.10371	3.09387	0.00710266	0.156701	1.32673	-0.869213	0.038733	-0.19095	-0.494312	-0.0470133	0.0224961	-0.707029	-0.523887	-0.754366	-0.913774	1.32673			26	UNITIG_959	213	0	1	2	0.119	0.00085116	0.0295815	-454.833	1e-05	1e-05	0.977052	0.976867	0.976873			rs780438	26	0
UNITIG_96075	26	0	15560	0.00456504	0.434045	909	-470.74	-470.185	0.0465778	0.016381	1.09997	8.08491	3.09387	0.00710266	0.156701	1.32673	-0.869213	0.038733	-0.19095	-0.494312	-0.0470133	0.0224961	-0.707029	-0.523887	-0.754366	-0.913774	1.32673			26	UNITIG_964	214	0	2	1	0.465	0.0144131	0.0227248	-454.629	1e-05	1e-05	0.526084	0.522749	0.522959			rs1956791	26	0
UNITIG_5354	26	0	1025	0.00456773	0.434045	909	-470.74	-470.112	-0.0378466	0.0133112	0.852672	8.08383	3.09387	0.00710266	0.156701	1.32673	-0.869213	0.038733	-0.19095	-0.494312	-0.0470133	0.0224961	-0.707029	-0.523887	-0.754366	-0.913774	1.32673			26	UNITIG_968	215	0	1	2	0.209	-0.00257623	0.0216333	-454.826	1e-05	1e-05	0.905234	0.904472	0.9045			rs290	26	0
UNITIG_35377	26	0	5608	0.0045742	0.434045	909	-470.74	-470.244	0.0415639	0.014621	1.12132	8.08125	3.09387	0.00710266	0.156701	1.32673	-0.869213	0.038733	-0.19095	-0.494312	-0.0470133	0.0224961	-0.707029	-0.523887	-0.754366	-0.913774	1.32673			26	UNITIG_970	216	0	1	2	0.108	-0.00651058	0.0289529	-454.808	1e-05	1e-05	0.822134	0.820722	0.820776			rs9328	26	0
UNITIG_84087	26	0	13274	0.0045742	0.434045	909	-470.74	-470.244	0.0415639	0.014621	1.12132	8.08125	3.09387	0.00710266	0.156701	1.32673	-0.869213	0.038733	-0.19095	-0.494312	-0.0470133	0.0224961	-0.707029	-0.523887	-0.754366	-0.913774	1.32673			26	UNITIG_971	217	0	1	2	0.023	0.0241071	0.0449965	-454.687	1e-05	1e-05	0.59226	0.589275	0.58944			rs96549	26	0
UNITIG_14308	26	0	2443	0.00460518	0.434045	909	-470.74	-470.325	0.0400361	0.0140943	1.18365	8.0689	3.09387	0.00710266	0.156701	1.32673	-0.869213	0.038733	-0.19095	-0.494312	-0.0470133	0.0224961	-0.707029	-0.523887	-0.754366	-0.913774	1.32673			26	UNITIG_973	218	0	2	1	0.035	-0.0547423	0.0374688	-453.75	1e-05	1e-05	0.144364	0.141152	0.14174			rs496696	26	0
UNITIG_34568	26	0	5484	0.00463989	0.434045	909	-470.74	-469.759	0.0609522	0.0214759	1.09528	8.05517	3.09387	0.00710266	0.156701	1.32673	-0.869213	0.038733	-0.19095	-0.494312	-0.0470133	0.0224961	-0.707029	-0.523887	-0.754366	-0.913774	1.32673			26	UNITIG_976	219	0	1	2	0.452	0.0182639	0.0229193	-454.511	1e-05	1e-05	0.425734	0.422007	0.422303			rs772572	26	0
UNITIG_89005	26	0	14198	0.00463989	0.434045	909	-470.74	-469.759	0.0609522	0.0214759	1.09528	8.05517	3.09387	0.00710266	0.156701	1.32673	-0.869213	0.038733	-0.19095	-0.494312	-0.0470133	0.0224961	-0.707029	-0.523887	-0.754366	-0.913774	1.32673			26	UNITIG_978	220	0	2	1	0.476	0.0114286	0.0213491	-454.688	1e-05	1e-05	0.592562	0.589578	0.589742			rs772605	26	0
UNITIG_106098	26	0	17931	0.00464331	0.434045	909	-470.74	-470.071	0.0455319	0.0160441	1.11191	8.05382	3.09387	0.00710266	0.156701	1.32673	-0.869213	0.038733	-0.19095	-0.494312	-0.0470133	0.0224961	-0.707029	-0.523887	-0.754366	-0.913774	1.32673			26	UNITIG_980	221	0	1	2	0.02	-0.0261373	0.0507593	-454.699	1e-05	1e-05	0.606732	0.603831	0.603986			rs1198988	26	0
UNITIG_97019	26	0	15780	0.00466105	0.434045	909	-470.74	-469.691	0.0607814	0.0214268	1.09766	8.04685	3.09387	0.00710266	0.156701	1.32673	-0.869213	0.038733	-0.19095	-0.494312	-0.0470133	0.0224961	-0.707029	-0.523887	-0.754366	-0.913774	1.32673			26	UNITIG_981	222	0	2	1	0.033	0.0167047	0.0390595	-454.74	1e-05	1e-05	0.668992	0.666481	0.666601			rs1198991	26	0
UNITIG_27824	26	0	4470	0.00468878	0.434107	909	-470.74	-470.146	-0.0374258	0.0132023	0.859023	8.03601	3.09387	0.00710266	0.156701	1.32673	-0.869213	0.038733	-0.19095	-0.494312	-0.0470133	0.0224961	-0.707029	-0.523887	-0.754366	-0.913774	1.32673			26	UNITIG_984	223	0	1	2	0.045	0.0246507	0.0344028	-454.572	1e-05	1e-05	0.47385	0.470288	0.47054			rs1211855	26	0
UNITIG_105	26	0	17	0.0047388	0.434107	909	-470.74	-470.334	-0.0502937	0.0177631	0.845869	8.01662	3.09387	0.00710266	0.156701	1.32673	-0.869213	0.038733	-0.19095	-0.494312	-0.0470133	0.0224961	-0.707029	-0.523887	-0.754366	-0.913774	1.32673			26	UNITIG_992	224	0	2	1	0.469	0.015878	0.0224846	-454.58	1e-05	1e-05	0.480265	0.476729	0.476975			rs1214569	26	0
UNITIG_26823	26	0	4323	0.00475517	0.434107	909	-470.74	-470.205	-0.045196	0.0159689	0.857227	8.01031	3.09387	0.00710266	0.156701	1.32673	-0.869213	0.038733	-0.19095	-0.494312	-0.0470133	0.0224961	-0.707029	-0.523887	-0.754366	-0.913774	1.32673			26	UNITIG_1006	225	0	2	1	0.405	0.00501594	0.0298732	-454.819	1e-05	1e-05	0.866694	0.865628	0.865667			rs1218167	26	0
UNITIG_105354	26	0	17744	0.00479966	0.434107	909	-470.74	-470.424	-0.0464309	0.0164227	0.878137	7.9933	3.09387	0.00710266	0.156701	1.32673	-0.869213	0.038733	-0.19095	-0.494312	-0.0470133	0.0224961	-0.707029	-0.523887	-0.754366	-0.913774	1.32673			26	UNITIG_1008	226	0	2	1	0.472	0.0514447	0.0318578	-454.091	0.0255457	1e-05	0.106701	0.22327	0.22378			rs1220120	26	0
UNITIG_76414	26	0	11963	0.00480396	0.434107	909	-470.74	-470.329	0.0400053	0.0141514	1.18349	7.99166	3.09387	0.00710266	0.156701	1.32673	-0.869213	0.038733	-0.19095	-0.494312	-0.0470133	0.0224961	-0.707029	-0.523887	-0.754366	-0.913774	1.32673			26	UNITIG_1016	227	0	2	1	0.418	-0.00607929	0.0225448	-454.796	1e-05	1e-05	0.787489	0.785815	0.785882			rs1220661	26	0
UNITIG_37370	26	0	5895	0.0048322	0.434107	909	-470.74	-470.269	0.0408813	0.0144709	1.12795	7.98096	3.09387	0.00710266	0.156701	1.32673	-0.869213	0.038733	-0.19095	-0.494312	-0.0470133	0.0224961	-0.707029	-0.523887	-0.754366	-0.913774	1.32673			26	UNITIG_1017	228	0	2	1	0.136	-0.0124141	0.0278243	-454.732	1e-05	1e-05	0.655589	0.65299	0.653117			rs1221657	26	0
UNITIG_114631	26	0	20204	0.0048322	0.434107	909	-470.74	-470.269	0.0408813	0.0144709	1.12795	7.98096	3.09387	0.00710266	0.156701	1.32673	-0.869213	0.038733	-0.19095	-0.494312	-0.0470133	0.0224961	-0.707029	-0.523887	-0.754366	-0.913774	1.32673			26	UNITIG_1025	229	0	2	1	0.02	0.0456845	0.0487012	-454.387	1e-05	1e-05	0.348469	0.344591	0.344965			rs1223167	26	0
UNITIG_36170	26	0	5728	0.0048547	0.434107	909	-470.74	-469.773	0.0618255	0.0218963	1.09745	7.97247	3.09387	0.00710266	0.156701	1.32673	-0.869213	0.038733	-0.19095	-0.494312	-0.0470133	0.0224961	-0.707029	-0.523887	-0.754366	-0.913774	1.32673			26	UNITIG_1030	230	0	1	2	0.403	-0.00333138	0.0221325	-454.822	1e-05	1e-05	0.880389	0.87943	0.879465			rs1223644	26	0
UNITIG_36173	26	0	5730	0.0048547	0.434107	909	-470.74	-469.773	0.0618255	0.0218963	1.09745	7.97247	3.09387	0.00710266	0.156701	1.32673	-0.869213	0.038733	-0.19095	-0.494312	-0.0470133	0.0224961	-0.707029	-0.523887	-0.754366	-0.913774	1.32673			26	UNITIG_1031	231	0	1	2	0.127	-0.0213435	0.0381975	-454.675	1e-05	1e-05	0.576461	0.573387	0.573561			rs1223958	26	0
UNITIG_15638	26	0	2651	0.00490945	0.434107	909	-470.74	-470.123	0.0398732	0.0141398	1.0905	7.95199	3.09387	0.00710266	0.156701	1.32673	-0.869213	0.038733	-0.19095	-0.494312	-0.0470133	0.0224961	-0.707029	-0.523887	-0.754366	-0.913774	1.32673			26	UNITIG_1032	232	0	1	2	0.128	-0.0176702	0.0375824	-454.721	1e-05	1e-05	0.638347	0.635639	0.635775			rs1332907	26	0
UNITIG_20245	26	0	3371	0.00491542	0.434107	909	-470.74	-469.986	0.0460693	0.0163393	1.07605	7.94977	3.09387	0.00710266	0.156701	1.32673	-0.869213	0.038733	-0.19095	-0.494312	-0.0470133	0.0224961	-0.707029	-0.523887	-0.754366	-0.913774	1.32673			26	UNITIG_1035	233	0	2	1	0.098	0.0254741	0.0239846	-454.261	1e-05	1e-05	0.288476	0.284602	0.285042			rs1334183	26	0
UNITIG_100418	26	0	16525	0.00494269	0.434107	909	-470.74	-470.525	0.0429386	0.0152386	1.18356	7.93967	3.09387	0.00710266	0.156701	1.32673	-0.869213	0.038733	-0.19095	-0.494312	-0.0470133	0.0224961	-0.707029	-0.523887	-0.754366	-0.913774	1.32673			26	UNITIG_1041	234	0	2	1	0.017	-0.0583803	0.0534222	-454.227	1e-05	1e-05	0.274772	0.270916	0.271372			rs1334553	26	0
UNITIG_112361	26	0	19599	0.00494954	0.434107	909	-470.74	-470.128	0.0447188	0.015873	1.10204	7.93714	3.09387	0.00710266	0.156701	1.32673	-0.869213	0.038733	-0.19095	-0.494312	-0.0470133	0.0224961	-0.707029	-0.523887	-0.754366	-0.913774	1.32673			26	UNITIG_1045	235	0	1	2	0.113	-0.0110995	0.0376313	-454.789	1e-05	1e-05	0.768098	0.76628	0.766355			rs1335078	26	0
UNITIG_60460	26	0	9334	0.0049658	0.434107	909	-470.74	-469.455	0.0800103	0.0284104	1.16305	7.93115	3.09387	0.00710266	0.156701	1.32673	-0.869213	0.038733	-0.19095	-0.494312	-0.0470133	0.0224961	-0.707029	-0.523887	-0.754366	-0.913774	1.32673			26	UNITIG_1047	236	0	2	1	0.073	0.0757379	0.0369092	-453.085	0.00871437	1e-05	0.0404594	0.0615163	0.0620929			rs1585110	26	0
UNITIG_10634	26	0	1853	0.00504437	0.434107	909	-470.74	-470.486	0.0454032	0.0161512	1.10173	7.9025	3.09387	0.00710266	0.156701	1.32673	-0.869213	0.038733	-0.19095	-0.494312	-0.0470133	0.0224961	-0.707029	-0.523887	-0.754366	-0.913774	1.32673			26	UNITIG_1049	237	0	1	2	0.072	0.0817918	0.0384291	-453.018	0.0103747	1e-05	0.0335782	0.056724	0.0572919			rs1593775	26	0
UNITIG_43221	26	0	6756	0.00504437	0.434107	909	-470.74	-470.486	0.0454032	0.0161512	1.10173	7.9025	3.09387	0.00710266	0.156701	1.32673	-0.869213	0.038733	-0.19095	-0.494312	-0.0470133	0.0224961	-0.707029	-0.523887	-0.754366	-0.913774	1.32673			26	UNITIG_1052	238	0	2	1	0.072	0.0357504	0.0295606	-454.098	0.000537972	1e-05	0.226832	0.225257	0.225765			rs1892320	26	0
UNITIG_18144	26	0	3040	0.00509533	0.434107	909	-470.74	-470.264	-0.0372702	0.0132735	0.854744	7.88415	3.09387	0.00710266	0.156701	1.32673	-0.869213	0.038733	-0.19095	-0.494312	-0.0470133	0.0224961	-0.707029	-0.523887	-0.754366	-0.913774	1.32673			26	UNITIG_1053	239	0	1	2	0.066	0.0592166	0.0412738	-453.974	0.00839699	1e-05	0.151715	0.18987	0.190415			rs1938709	26	0
UNITIG_94265	26	0	15213	0.00510017	0.434107	909	-470.74	-469.539	0.0737229	0.0262587	1.13895	7.88242	3.09387	0.00710266	0.156701	1.32673	-0.869213	0.038733	-0.19095	-0.494312	-0.0470133	0.0224961	-0.707029	-0.523887	-0.754366	-0.913774	1.32673			26	UNITIG_1070	240	0	1	2	0.109	-0.0168157	0.0292133	-454.665	1e-05	1e-05	0.56502	0.561883	0.562065			rs1955231	26	0
UNITIG_15451	26	0	2622	0.00510483	0.434107	909	-470.74	-470.182	0.0398471	0.0141943	1.0426	7.88075	3.09387	0.00710266	0.156701	1.32673	-0.869213	0.038733	-0.19095	-0.494312	-0.0470133	0.0224961	-0.707029	-0.523887	-0.754366	-0.913774	1.32673			26	UNITIG_1071	241	0	2	1	0.011	0.0785254	0.0651573	-454.096	1e-05	1e-05	0.228458	0.224723	0.225232			rs1955571	26	0
UNITIG_100628	26	0	16578	0.00512639	0.434107	909	-470.74	-470.447	0.0477909	0.0170323	1.06886	7.87306	3.09387	0.00710266	0.156701	1.32673	-0.869213	0.038733	-0.19095	-0.494312	-0.0470133	0.0224961	-0.707029	-0.523887	-0.754366	-0.913774	1.32673			26	UNITIG_1083	242	0	2	1	0.42	-0.0131215	0.0222924	-454.657	1e-05	1e-05	0.556273	0.55309	0.553278			rs1955591	26	0
UNITIG_54116	26	0	8345	0.00517257	0.434107	909	-470.74	-470.498	0.0457421	0.0163191	1.10449	7.8567	3.09387	0.00710266	0.156701	1.32673	-0.869213	0.038733	-0.19095	-0.494312	-0.0470133	0.0224961	-0.707029	-0.523887	-0.754366	-0.913774	1.32673			26	UNITIG_1085	243	0	2	1	0.417	-0.0102535	0.0226594	-454.729	1e-05	1e-05	0.651014	0.648386	0.648516			rs1955592	26	0
UNITIG_76261	26	0	11941	0.00517257	0.434107	909	-470.74	-470.498	0.0457421	0.0163191	1.10449	7.8567	3.09387	0.00710266	0.156701	1.32673	-0.869213	0.038733	-0.19095	-0.494312	-0.0470133	0.0224961	-0.707029	-0.523887	-0.754366	-0.913774	1.32673			26	UNITIG_1088	244	0	1	2	0.1	0.0335813	0.0236272	-453.808	1e-05	1e-05	0.155579	0.152269	0.152849			rs1955666	26	0
UNITIG_43960	26	0	6871	0.00520531	0.434107	909	-470.74	-470.299	0.0428633	0.0153033	1.10501	7.84519	3.09387	0.00710266	0.156701	1.32673	-0.869213	0.038733	-0.19095	-0.494312	-0.0470133	0.0224961	-0.707029	-0.523887	-0.754366	-0.913774	1.32673			26	UNITIG_1093	245	0	1	2	0.493	-0.0582467	0.0277382	-453.273	0.0223542	1e-05	0.0360198	0.0772993	0.0778946			rs1955750	26	0
UNITIG_34893	26	0	5533	0.00523206	0.434107	909	-470.74	-469.667	0.0966263	0.0345186	1.10146	7.83585	3.09387	0.00710266	0.156701	1.32673	-0.869213	0.038733	-0.19095	-0.494312	-0.0470133	0.0224961	-0.707029	-0.523887	-0.754366	-0.913774	1.32673			26	UNITIG_1094	246	0	2	1	0.023	0.0433938	0.0453852	-454.369	1e-05	1e-05	0.339269	0.335385	0.335768			rs1955751	26	0
UNITIG_81430	26	0	12801	0.00525729	0.434107	909	-470.74	-470.61	0.041413	0.0148026	1.15574	7.82707	3.09387	0.00710266	0.156701	1.32673	-0.869213	0.038733	-0.19095	-0.494312	-0.0470133	0.0224961	-0.707029	-0.523887	-0.754366	-0.913774	1.32673			26	UNITIG_1100	247	0	2	1	0.018	0.0288707	0.0520233	-454.677	1e-05	1e-05	0.579063	0.576003	0.576175			rs1955753	26	0
UNITIG_91477	26	0	14672	0.00526134	0.434107	909	-470.74	-469.929	0.0585634	0.0209346	1.09103	7.82567	3.09387	0.00710266	0.156701	1.32673	-0.869213	0.038733	-0.19095	-0.494312	-0.0470133	0.0224961	-0.707029	-0.523887	-0.754366	-0.913774	1.32673			26	UNITIG_1106	248	0	2	1	0.011	-0.107014	0.0652102	-453.468	1e-05	1e-05	0.101136	0.0984113	0.099015			rs1955762	26	0
UNITIG_23826	26	0	3889	0.00526686	0.434107	909	-470.74	-470.458	0.0482922	0.0172651	1.06877	7.82376	3.09387	0.00710266	0.156701	1.32673	-0.869213	0.038733	-0.19095	-0.494312	-0.0470133	0.0224961	-0.707029	-0.523887	-0.754366	-0.913774	1.32673			26	UNITIG_1117	249	0	2	1	0.014	0.0496817	0.058518	-454.467	1e-05	1e-05	0.396109	0.392307	0.392631			rs1955792	26	0
UNITIG_44189	26	0	6902	0.00528114	0.434107	909	-470.74	-469.815	0.0589784	0.0210922	1.09387	7.81882	3.09387	0.00710266	0.156701	1.32673	-0.869213	0.038733	-0.19095	-0.494312	-0.0470133	0.0224961	-0.707029	-0.523887	-0.754366	-0.913774	1.32673			26	UNITIG_1124	250	0	2	1	0.207	-0.0190488	0.0260989	-454.622	0.00135629	1e-05	0.46566	0.515781	0.515997			rs1955891	26	0
UNITIG_23384	26	0	3823	0.00534878	0.434107	909	-470.74	-469.862	0.0575992	0.0206296	1.09085	7.79562	3.09387	0.00710266	0.156701	1.32673	-0.869213	0.038733	-0.19095	-0.494312	-0.0470133	0.0224961	-0.707029	-0.523887	-0.754366	-0.913774	1.32673			26	UNITIG_1126	251	0	2	1	0.014	-0.0303772	0.0565598	-454.687	1e-05	1e-05	0.591345	0.588355	0.588519			rs1955920	26	0
UNITIG_107319	26	0	18243	0.0053709	0.434107	909	-470.74	-470.483	0.0478559	0.0171483	1.06938	7.78809	3.09387	0.00710266	0.156701	1.32673	-0.869213	0.038733	-0.19095	-0.494312	-0.0470133	0.0224961	-0.707029	-0.523887	-0.754366	-0.913774	1.32673			26	UNITIG_1128	252	0	2	1	0.032	0.023152	0.0391268	-454.655	1e-05	1e-05	0.554189	0.550995	0.551185			rs1955936	26	0
UNITIG_19398	26	0	3232	0.00540513	0.434107	909	-470.74	-470.264	0.0373292	0.0133862	1.17766	7.77652	3.09387	0.00710266	0.156701	1.32673	-0.869213	0.038733	-0.19095	-0.494312	-0.0470133	0.0224961	-0.707029	-0.523887	-0.754366	-0.913774	1.32673			26	UNITIG_1129	253	0	2	1	0.206	-0.00413842	0.0250438	-454.819	1e-05	1e-05	0.868786	0.867737	0.867776			rs1955978	26	0
UNITIG_65231	26	0	10051	0.00540513	0.434107	909	-470.74	-470.264	0.0373292	0.0133862	1.17766	7.77652	3.09387	0.00710266	0.156701	1.32673	-0.869213	0.038733	-0.19095	-0.494312	-0.0470133	0.0224961	-0.707029	-0.523887	-0.754366	-0.913774	1.32673			26	UNITIG_1139	254	0	2	1	0.493	-0.0582467	0.0277382	-453.273	0.0223542	1e-05	0.0360198	0.0772993	0.0778946			rs1955981	26	0
UNITIG_23733	26	0	3875	0.00541316	0.434107	909	-470.74	-469.944	0.0519566	0.0186348	1.05656	7.77381	3.09387	0.00710266	0.156701	1.32673	-0.869213	0.038733	-0.19095	-0.494312	-0.0470133	0.0224961	-0.707029	-0.523887	-0.754366	-0.913774	1.32673			26	UNITIG_1142	255	0	2	1	0.023	-0.0228476	0.046763	-454.712	1e-05	1e-05	0.625257	0.622467	0.622611			rs1956005	26	0
UNITIG_114112	26	0	20056	0.00544484	0.434107	909	-470.74	-470.174	0.044472	0.0159612	1.11598	7.76318	3.09387	0.00710266	0.156701	1.32673	-0.869213	0.038733	-0.19095	-0.494312	-0.0470133	0.0224961	-0.707029	-0.523887	-0.754366	-0.913774	1.32673			26	UNITIG_1143	256	0	1	2	0.109	0.0210893	0.0219873	-454.366	1e-05	1e-05	0.337738	0.333852	0.334238			rs1956011	26	0
UNITIG_59777	26	0	9235	0.00544923	0.434107	909	-470.74	-470.217	0.0444697	0.0159619	1.11309	7.76171	3.09387	0.00710266	0.156701	1.32673	-0.869213	0.038733	-0.19095	-0.494312	-0.0470133	0.0224961	-0.707029	-0.523887	-0.754366	-0.913774	1.32673			26	UNITIG_1151	257	0	2	1	0.015	0.0251302	0.055867	-454.73	1e-05	1e-05	0.652948	0.650333	0.650461			rs1956020	26	0
UNITIG_64012	26	0	9861	0.00544923	0.434107	909	-470.74	-470.217	0.0444697	0.0159619	1.11309	7.76171	3.09387	0.00710266	0.156701	1.32673	-0.869213	0.038733	-0.19095	-0.494312	-0.0470133	0.0224961	-0.707029	-0.523887	-0.754366	-0.913774	1.32673			26	UNITIG_1153	258	0	1	2	0.012	-0.131663	0.0613724	-452.502	1e-05	1e-05	0.0321965	0.0308305	0.0313114			rs1956047	26	0
UNITIG_107911	26	0	18390	0.005465	0.434107	909	-470.74	-470.253	0.0379133	0.0136132	1.1283	7.75644	3.09387	0.00710266	0.156701	1.32673	-0.869213	0.038733	-0.19095	-0.494312	-0.0470133	0.0224961	-0.707029	-0.523887	-0.754366	-0.913774	1.32673			26	UNITIG_1157	259	0	1	2	0.41	-0.00933592	0.0242415	-454.758	1e-05	1e-05	0.700239	0.697937	0.698041			rs1956053	26	0
UNITIG_14518	26	0	2471	0.00547455	0.434107	909	-470.74	-470.086	0.0453722	0.0162947	1.07452	7.75326	3.09387	0.00710266	0.156701	1.32673	-0.869213	0.038733	-0.19095	-0.494312	-0.0470133	0.0224961	-0.707029	-0.523887	-0.754366	-0.913774	1.32673			26	UNITIG_1165	260	0	1	2	0.419	-0.00053283	0.0240242	-454.833	1e-05	1e-05	0.98231	0.982167	0.982172			rs1956080	26	0
UNITIG_17582	26	0	2943	0.00548067	0.434107	909	-470.74	-470.317	-0.0372248	0.0133705	0.836576	7.75123	3.09387	0.00710266	0.156701	1.32673	-0.869213	0.038733	-0.19095	-0.494312	-0.0470133	0.0224961	-0.707029	-0.523887	-0.754366	-0.913774	1.32673			26	UNITIG_1166	261	0	1	2	0.014	0.0102771	0.0563948	-454.816	1e-05	1e-05	0.85544	0.854286	0.854329			rs1959789	26	0
UNITIG_113095	26	0	19783	0.00553174	0.43648	909	-470.74	-469.933	0.0555215	0.0199641	1.08424	7.73433	3.09387	0.00710266	0.156701	1.32673	-0.869213	0.038733	-0.19095	-0.494312	-0.0470133	0.0224961	-0.707029	-0.523887	-0.754366	-0.913774	1.32673			26	UNITIG_1167	262	0	1	2	0.128	-0.02476	0.0375416	-454.612	1e-05	1e-05	0.509721	0.50631	0.506533			rs1960335	26	0
UNITIG_71325	26	0	11075	0.00561089	0.438864	909	-470.74	-470.4	0.0399818	0.0144005	1.12266	7.70846	3.09387	0.00710266	0.156701	1.32673	-0.869213	0.038733	-0.19095	-0.494312	-0.0470133	0.0224961	-0.707029	-0.523887	-0.754366	-0.913774	1.32673			26	UNITIG_1173	263	0	2	1	0.021	0.118606	0.0472673	-451.647	1e-05	1e-05	0.0122744	0.0115905	0.0119101			rs1965802	26	0
UNITIG_34896	26	0	5534	0.00561089	0.438864	909	-470.74	-470.4	0.0399818	0.0144005	1.12266	7.70846	3.09387	0.00710266	0.156701	1.32673	-0.869213	0.038733	-0.19095	-0.494312	-0.0470133	0.0224961	-0.707029	-0.523887	-0.754366	-0.913774	1.32673			26	UNITIG_1178	264	0	1	2	0.013	0.189643	0.0595794	-449.717	1e-05	1e-05	0.0015077	0.00137995	0.00147309			rs1965925	26	0
UNITIG_41003	26	0	6412	0.00565359	0.438864	909	-470.74	-469.649	-0.0738149	0.0266103	0.928527	7.69465	3.09387	0.00710266	0.156701	1.32673	-0.869213	0.038733	-0.19095	-0.494312	-0.0470133	0.0224961	-0.707029	-0.523887	-0.754366	-0.913774	1.32673			26	UNITIG_1180	265	0	2	1	0.031	0.051973	0.0402154	-453.986	1e-05	1e-05	0.196564	0.192975	0.193518			rs1972262	26	0
UNITIG_20912	26	0	3468	0.00566484	0.438864	909	-470.74	-469.94	0.0579855	0.0209087	1.08441	7.69103	3.09387	0.00710266	0.156701	1.32673	-0.869213	0.038733	-0.19095	-0.494312	-0.0470133	0.0224961	-0.707029	-0.523887	-0.754366	-0.913774	1.32673			26	UNITIG_1182	266	0	2	1	0.015	-0.0120495	0.0557225	-454.809	1e-05	1e-05	0.828849	0.827489	0.827541			rs1972548	26	0
UNITIG_18280	26	0	3058	0.00566811	0.438864	909	-470.74	-469.651	-0.120584	0.0434836	0.832405	7.68998	3.09387	0.00710266	0.156701	1.32673	-0.869213	0.038733	-0.19095	-0.494312	-0.0470133	0.0224961	-0.707029	-0.523887	-0.754366	-0.913774	1.32673			26	UNITIG_1185	267	0	2	1	0.012	0.035982	0.0614708	-454.659	1e-05	1e-05	0.558459	0.555288	0.555475			rs1972707	26	0
UNITIG_104337	26	0	17502	0.00575625	0.444026	909	-470.74	-470.396	0.0453514	0.0163841	1.09722	7.66189	3.09387	0.00710266	0.156701	1.32673	-0.869213	0.038733	-0.19095	-0.494312	-0.0470133	0.0224961	-0.707029	-0.523887	-0.754366	-0.913774	1.32673			26	UNITIG_1190	268	0	1	2	0.066	0.0112676	0.0301006	-454.762	1e-05	1e-05	0.708247	0.706001	0.706102			rs1973337	26	0
UNITIG_50559	26	0	7833	0.00587562	0.450599	909	-470.74	-470.377	-0.0368507	0.0133456	0.912049	7.62455	3.09387	0.00710266	0.156701	1.32673	-0.869213	0.038733	-0.19095	-0.494312	-0.0470133	0.0224961	-0.707029	-0.523887	-0.754366	-0.913774	1.32673			26	UNITIG_1193	269	0	1	2	0.023	-0.000769308	0.0451439	-454.833	1e-05	1e-05	0.986407	0.986298	0.986302			rs1973657	26	0
UNITIG_98175	26	0	16038	0.00588505	0.450599	909	-470.74	-470.412	0.0395921	0.0143412	1.11164	7.62163	3.09387	0.00710266	0.156701	1.32673	-0.869213	0.038733	-0.19095	-0.494312	-0.0470133	0.0224961	-0.707029	-0.523887	-0.754366	-0.913774	1.32673			26	UNITIG_1196	270	0	1	2	0.039	0.0195032	0.0369358	-454.692	1e-05	1e-05	0.59761	0.594655	0.594816			rs1973769	26	0
UNITIG_96325	26	0	15617	0.00595377	0.454178	909	-470.74	-470.622	0.0451515	0.0163776	1.10209	7.60052	3.09387	0.00710266	0.156701	1.32673	-0.869213	0.038733	-0.19095	-0.494312	-0.0470133	0.0224961	-0.707029	-0.523887	-0.754366	-0.913774	1.32673			26	UNITIG_1200	271	0	1	2	0.015	-0.064865	0.0548423	-454.123	1e-05	1e-05	0.23722	0.233455	0.233953			rs1973823	26	0
UNITIG_54641	26	0	8439	0.00599404	0.455357	909	-470.74	-470.427	-0.0439442	0.0159526	0.898412	7.58826	3.09387	0.00710266	0.156701	1.32673	-0.869213	0.038733	-0.19095	-0.494312	-0.0470133	0.0224961	-0.707029	-0.523887	-0.754366	-0.913774	1.32673			26	UNITIG_1205	272	0	1	2	0.405	0.0145397	0.0281514	-454.698	1e-05	1e-05	0.605647	0.602739	0.602895			rs1974635	26	0
UNITIG_23885	26	0	3901	0.00601328	0.455357	909	-470.74	-470.205	-0.043061	0.015638	0.952013	7.58243	3.09387	0.00710266	0.156701	1.32673	-0.869213	0.038733	-0.19095	-0.494312	-0.0470133	0.0224961	-0.707029	-0.523887	-0.754366	-0.913774	1.32673			26	UNITIG_1206	273	0	1	2	0.057	0.0307889	0.032266	-454.371	1e-05	1e-05	0.340229	0.336345	0.336728			rs1976277	26	0
UNITIG_54383	26	0	8389	0.00608171	0.457189	909	-470.74	-470.723	0.0414677	0.0150798	1.17675	7.56186	3.09387	0.00710266	0.156701	1.32673	-0.869213	0.038733	-0.19095	-0.494312	-0.0470133	0.0224961	-0.707029	-0.523887	-0.754366	-0.913774	1.32673			26	UNITIG_1210	274	0	2	1	0.025	0.102099	0.0427489	-451.946	1e-05	1e-05	0.0171312	0.0162557	0.0166295			rs1976296	26	0
UNITIG_61667	26	0	9514	0.00608171	0.457189	909	-470.74	-470.723	0.0414677	0.0150798	1.17675	7.56186	3.09387	0.00710266	0.156701	1.32673	-0.869213	0.038733	-0.19095	-0.494312	-0.0470133	0.0224961	-0.707029	-0.523887	-0.754366	-0.913774	1.32673			26	UNITIG_1212	275	0	1	2	0.022	0.0836619	0.0459542	-453.153	1e-05	1e-05	0.0690093	0.066797	0.0673814			rs1976690	26	0
UNITIG_85963	26	0	13625	0.00612652	0.45889	909	-470.74	-470.58	0.0378055	0.0137602	1.19868	7.54852	3.09387	0.00710266	0.156701	1.32673	-0.869213	0.038733	-0.19095	-0.494312	-0.0470133	0.0224961	-0.707029	-0.523887	-0.754366	-0.913774	1.32673			26	UNITIG_1215	276	0	1	2	0.032	0.0598532	0.0381268	-453.583	1e-05	1e-05	0.116804	0.11388	0.114482			rs1976829	26	0
UNITIG_102412	26	0	17054	0.00626977	0.465512	909	-470.74	-469.756	-0.119259	0.0435282	0.834085	7.50652	3.09387	0.00710266	0.156701	1.32673	-0.869213	0.038733	-0.19095	-0.494312	-0.0470133	0.0224961	-0.707029	-0.523887	-0.754366	-0.913774	1.32673			26	UNITIG_1228	277	0	1	2	0.13	-0.011479	0.0295579	-454.757	1e-05	1e-05	0.697845	0.695527	0.695633			rs1976851	26	0
UNITIG_13562	26	0	2338	0.00628236	0.465512	909	-470.74	-470.745	0.0416348	0.0152	1.17752	7.50288	3.09387	0.00710266	0.156701	1.32673	-0.869213	0.038733	-0.19095	-0.494312	-0.0470133	0.0224961	-0.707029	-0.523887	-0.754366	-0.913774	1.32673			26	UNITIG_1229	278	0	2	1	0.131	-0.0132658	0.0292318	-454.729	1e-05	1e-05	0.650073	0.647439	0.647568			rs1977117	26	0
UNITIG_33136	26	0	5249	0.00628491	0.465512	909	-470.74	-470.631	-0.0466762	0.0170413	0.873654	7.50214	3.09387	0.00710266	0.156701	1.32673	-0.869213	0.038733	-0.19095	-0.494312	-0.0470133	0.0224961	-0.707029	-0.523887	-0.754366	-0.913774	1.32673			26	UNITIG_1234	279	0	1	2	0.042	0.00229643	0.0357632	-454.831	1e-05	1e-05	0.948816	0.948403	0.948417			rs1977258	26	0
UNITIG_80688	26	0	12660	0.00632063	0.465512	909	-470.74	-470.284	0.0538168	0.0196618	1.08497	7.49185	3.09387	0.00710266	0.156701	1.32673	-0.869213	0.038733	-0.19095	-0.494312	-0.0470133	0.0224961	-0.707029	-0.523887	-0.754366	-0.913774	1.32673			26	UNITIG_1245	280	0	1	2	0.046	0.0775993	0.0393184	-452.859	1e-05	1e-05	0.0487333	0.0469415	0.0474859			rs1977406	26	0
UNITIG_44241	26	0	6916	0.00635501	0.465512	909	-470.74	-470.474	0.0380899	0.0139252	1.14648	7.482	3.09387	0.00710266	0.156701	1.32673	-0.869213	0.038733	-0.19095	-0.494312	-0.0470133	0.0224961	-0.707029	-0.523887	-0.754366	-0.913774	1.32673			26	UNITIG_1252	281	0	2	1	0.457	0.0857894	0.0363128	-453.703	0.0548355	1e-05	0.0183646	0.132666	0.13326			rs1981252	26	0
UNITIG_89851	26	0	14381	0.00636841	0.465512	909	-470.74	-470.806	0.0395604	0.0144665	1.09444	7.47817	3.09387	0.00710266	0.156701	1.32673	-0.869213	0.038733	-0.19095	-0.494312	-0.0470133	0.0224961	-0.707029	-0.523887	-0.754366	-0.913774	1.32673			26	UNITIG_1266	282	0	1	2	0.274	0.0324197	0.0308712	-454.273	1e-05	1e-05	0.293928	0.290048	0.290482			rs1981356	26	0
UNITIG_91805	26	0	14739	0.0064037	0.465512	909	-470.74	-470.1	0.051046	0.0186791	1.07138	7.46814	3.09387	0.00710266	0.156701	1.32673	-0.869213	0.038733	-0.19095	-0.494312	-0.0470133	0.0224961	-0.707029	-0.523887	-0.754366	-0.913774	1.32673			26	UNITIG_1267	283	0	2	1	0.288	-0.000325788	0.0320567	-454.833	1e-05	1e-05	0.991894	0.991828	0.99183			rs1982267	26	0
UNITIG_111057	26	0	19234	0.00641516	0.465512	909	-470.74	-469.657	0.0803953	0.0294252	1.16274	7.46489	3.09387	0.00710266	0.156701	1.32673	-0.869213	0.038733	-0.19095	-0.494312	-0.0470133	0.0224961	-0.707029	-0.523887	-0.754366	-0.913774	1.32673			26	UNITIG_1270	284	0	2	1	0.018	0.0378908	0.0533359	-454.577	1e-05	1e-05	0.477629	0.474082	0.474331			rs1982777	26	0
UNITIG_91778	26	0	14737	0.00641759	0.465512	909	-470.74	-470.513	0.0391957	0.0143465	1.10571	7.46421	3.09387	0.00710266	0.156701	1.32673	-0.869213	0.038733	-0.19095	-0.494312	-0.0470133	0.0224961	-0.707029	-0.523887	-0.754366	-0.913774	1.32673			26	UNITIG_1281	285	0	2	1	0.416	-0.0145476	0.0227988	-454.626	1e-05	1e-05	0.523581	0.520234	0.520447			rs1986100	26	0
UNITIG_79438	26	0	12488	0.00645162	0.466344	909	-470.74	-470.516	0.039467	0.0144551	1.12824	7.45461	3.09387	0.00710266	0.156701	1.32673	-0.869213	0.038733	-0.19095	-0.494312	-0.0470133	0.0224961	-0.707029	-0.523887	-0.754366	-0.913774	1.32673			26	UNITIG_1286	286	0	2	1	0.013	-0.00499719	0.0604695	-454.83	1e-05	1e-05	0.934156	0.933626	0.933645			rs1759358	26	0
UNITIG_37070	26	0	5851	0.0065212	0.467839	909	-470.74	-470.427	0.0432026	0.015844	1.10141	7.43513	3.09387	0.00710266	0.156701	1.32673	-0.869213	0.038733	-0.19095	-0.494312	-0.0470133	0.0224961	-0.707029	-0.523887	-0.754366	-0.913774	1.32673			26	UNITIG_1290	287	0	1	2	0.026	0.0398462	0.0418181	-454.372	1e-05	1e-05	0.340925	0.337042	0.337423			rs1961784	26	0
UNITIG_71560	26	0	11116	0.00653694	0.467839	909	-470.74	-470.692	-0.0452837	0.0166121	0.879119	7.43076	3.09387	0.00710266	0.156701	1.32673	-0.869213	0.038733	-0.19095	-0.494312	-0.0470133	0.0224961	-0.707029	-0.523887	-0.754366	-0.913774	1.32673			26	UNITIG_1318	288	0	2	1	0.015	0.0713422	0.0555402	-453.996	1e-05	1e-05	0.199294	0.195691	0.19623			rs1921249	26	0
UNITIG_33436	26	0	5298	0.00654019	0.467839	909	-470.74	-469.85	0.0806	0.0295696	1.12039	7.42986	3.09387	0.00710266	0.156701	1.32673	-0.869213	0.038733	-0.19095	-0.494312	-0.0470133	0.0224961	-0.707029	-0.523887	-0.754366	-0.913774	1.32673			26	UNITIG_1320	289	0	2	1	0.017	0.0147031	0.0548373	-454.797	1e-05	1e-05	0.788667	0.787001	0.787068			rs1920324	26	0
UNITIG_35063	26	0	5561	0.00657881	0.468978	909	-470.74	-470.718	0.0443457	0.0162807	1.10018	7.41917	3.09387	0.00710266	0.156701	1.32673	-0.869213	0.038733	-0.19095	-0.494312	-0.0470133	0.0224961	-0.707029	-0.523887	-0.754366	-0.913774	1.32673			26	UNITIG_1332	290	0	2	1	0.411	-0.00918263	0.0233644	-454.755	1e-05	1e-05	0.6944	0.692059	0.692165			rs1920552	26	0
UNITIG_16068	26	0	2734	0.00663277	0.4712	909	-470.74	-470.513	0.039762	0.0146125	1.10444	7.40435	3.09387	0.00710266	0.156701	1.32673	-0.869213	0.038733	-0.19095	-0.494312	-0.0470133	0.0224961	-0.707029	-0.523887	-0.754366	-0.913774	1.32673			26	UNITIG_1333	291	0	1	2	0.036	0.0907173	0.0381003	-451.963	1e-05	1e-05	0.0174735	0.0165853	0.0169624			rs1920663	26	0
UNITIG_88473	26	0	14109	0.00670955	0.475022	909	-470.74	-470.501	0.0420009	0.0154571	1.09845	7.38348	3.09387	0.00710266	0.156701	1.32673	-0.869213	0.038733	-0.19095	-0.494312	-0.0470133	0.0224961	-0.707029	-0.523887	-0.754366	-0.913774	1.32673			26	UNITIG_1342	292	0	1	2	0.051	0.0309182	0.0305865	-454.315	1e-05	1e-05	0.312364	0.308474	0.308887			rs1488910	26	0
UNITIG_27635	26	0	4444	0.00674535	0.475927	909	-470.74	-470.493	0.0361315	0.0133057	1.11927	7.37383	3.09387	0.00710266	0.156701	1.32673	-0.869213	0.038733	-0.19095	-0.494312	-0.0470133	0.0224961	-0.707029	-0.523887	-0.754366	-0.913774	1.32673			26	UNITIG_1344	293	0	2	1	0.039	0.034935	0.0351211	-454.331	1e-05	1e-05	0.32015	0.31626	0.316664			rs1488955	26	0
UNITIG_22364	26	0	3680	0.00679312	0.476252	909	-470.74	-469.807	0.107694	0.0396936	1.11376	7.36103	3.09387	0.00710266	0.156701	1.32673	-0.869213	0.038733	-0.19095	-0.494312	-0.0470133	0.0224961	-0.707029	-0.523887	-0.754366	-0.913774	1.32673			26	UNITIG_1347	294	0	2	1	0.068	0.0367692	0.0293041	-454.034	1e-05	1e-05	0.209898	0.206242	0.20677			rs859077	26	0
UNITIG_95408	26	0	15417	0.00679603	0.476252	909	-470.74	-470.594	0.0377409	0.0139113	1.18838	7.36025	3.09387	0.00710266	0.156701	1.32673	-0.869213	0.038733	-0.19095	-0.494312	-0.0470133	0.0224961	-0.707029	-0.523887	-0.754366	-0.913774	1.32673			26	UNITIG_1358	295	0	2	1	0.012	-0.0305561	0.0618909	-454.709	1e-05	1e-05	0.621633	0.618821	0.618968			rs861687	26	0
UNITIG_91369	26	0	14650	0.00688229	0.480667	909	-470.74	-470.566	0.0390373	0.0144115	1.10526	7.33739	3.09387	0.00710266	0.156701	1.32673	-0.869213	0.038733	-0.19095	-0.494312	-0.0470133	0.0224961	-0.707029	-0.523887	-0.754366	-0.913774	1.32673			26	UNITIG_1359	296	0	2	1	0.035	0.0112909	0.0377843	-454.788	1e-05	1e-05	0.765142	0.763302	0.763378			rs861840	26	0
UNITIG_58133	26	0	8961	0.00695464	0.48393	909	-470.74	-470.851	0.0405205	0.0149784	1.14811	7.31844	3.09387	0.00710266	0.156701	1.32673	-0.869213	0.038733	-0.19095	-0.494312	-0.0470133	0.0224961	-0.707029	-0.523887	-0.754366	-0.913774	1.32673			26	UNITIG_1367	297	0	2	1	0.133	0.000570227	0.028647	-454.833	1e-05	1e-05	0.984123	0.983995	0.984			rs861843	26	0
UNITIG_97670	26	0	15913	0.00701413	0.48393	909	-470.74	-470.584	0.0366861	0.0135753	1.19227	7.303	3.09387	0.00710266	0.156701	1.32673	-0.869213	0.038733	-0.19095	-0.494312	-0.0470133	0.0224961	-0.707029	-0.523887	-0.754366	-0.913774	1.32673			26	UNITIG_1377	298	0	1	2	0.406	-1.21767e-05	0.0224543	-454.833	1e-05	1e-05	0.999567	0.999564	0.999564			rs861849	26	0
UNITIG_113152	26	0	19802	0.00703227	0.48393	909	-470.74	-470.457	-0.0378662	0.0140165	0.896213	7.29833	3.09387	0.00710266	0.156701	1.32673	-0.869213	0.038733	-0.19095	-0.494312	-0.0470133	0.0224961	-0.707029	-0.523887	-0.754366	-0.913774	1.32673			26	UNITIG_1383	299	0	1	2	0.013	0.0517969	0.0595226	-454.449	1e-05	1e-05	0.384421	0.380595	0.380931			rs861855	26	0
UNITIG_111596	26	0	19374	0.00704155	0.48393	909	-470.74	-469.779	-0.106975	0.0396042	0.874885	7.29594	3.09387	0.00710266	0.156701	1.32673	-0.869213	0.038733	-0.19095	-0.494312	-0.0470133	0.0224961	-0.707029	-0.523887	-0.754366	-0.913774	1.32673			26	UNITIG_1385	300	0	2	1	0.464	0.0571716	0.0368129	-454.413	0.0426836	1e-05	0.120769	0.359571	0.359928			rs861861	26	0
UNITIG_53625	26	0	8282	0.00710126	0.48393	909	-470.74	-470.513	0.0394485	0.0146199	1.1403	7.28064	3.09387	0.00710266	0.156701	1.32673	-0.869213	0.038733	-0.19095	-0.494312	-0.0470133	0.0224961	-0.707029	-0.523887	-0.754366	-0.913774	1.32673			26	UNITIG_1392	301	0	1	2	0.409	-0.00976862	0.0239933	-454.749	1e-05	1e-05	0.684003	0.681591	0.681703			rs375187	26	0
UNITIG_73195	26	0	11400	0.00710126	0.48393	909	-470.74	-470.513	0.0394485	0.0146199	1.1403	7.28064	3.09387	0.00710266	0.156701	1.32673	-0.869213	0.038733	-0.19095	-0.494312	-0.0470133	0.0224961	-0.707029	-0.523887	-0.754366	-0.913774	1.32673			26	UNITIG_1395	302	0	2	1	0.014	0.0939314	0.0584285	-453.523	1e-05	1e-05	0.108269	0.10545	0.106054			rs376211	26	0
UNITIG_85764	26	0	13588	0.00710573	0.48393	909	-470.74	-470.871	0.0403691	0.0149623	1.1559	7.2795	3.09387	0.00710266	0.156701	1.32673	-0.869213	0.038733	-0.19095	-0.494312	-0.0470133	0.0224961	-0.707029	-0.523887	-0.754366	-0.913774	1.32673			26	UNITIG_1396	303	0	1	2	0.133	-0.00549161	0.0312737	-454.817	1e-05	1e-05	0.860649	0.859536	0.859577			rs376271	26	0
UNITIG_25663	26	0	4141	0.00712963	0.48393	909	-470.74	-470.925	0.0383743	0.0142289	1.20195	7.27342	3.09387	0.00710266	0.156701	1.32673	-0.869213	0.038733	-0.19095	-0.494312	-0.0470133	0.0224961	-0.707029	-0.523887	-0.754366	-0.913774	1.32673			26	UNITIG_1399	304	0	2	1	0.017	0.0887717	0.052955	-453.408	1e-05	1e-05	0.0940165	0.0913923	0.0919948			rs376306	26	0
UNITIG_54241	26	0	8366	0.00718209	0.48393	909	-470.74	-470.736	0.0374479	0.0138981	1.13984	7.26014	3.09387	0.00710266	0.156701	1.32673	-0.869213	0.038733	-0.19095	-0.494312	-0.0470133	0.0224961	-0.707029	-0.523887	-0.754366	-0.913774	1.32673			26	UNITIG_1400	305	0	1	2	0.012	0.0712403	0.0623165	-454.17	1e-05	1e-05	0.253261	0.249449	0.249929			rs376332	26	0
UNITIG_45264	26	0	7067	0.00719136	0.48393	909	-470.74	-470.581	-0.045827	0.0170106	0.875803	7.25781	3.09387	0.00710266	0.156701	1.32673	-0.869213	0.038733	-0.19095	-0.494312	-0.0470133	0.0224961	-0.707029	-0.523887	-0.754366	-0.913774	1.32673			26	UNITIG_1401	306	0	2	1	0.128	-0.025217	0.0375476	-454.604	1e-05	1e-05	0.502011	0.498566	0.498795			rs376483	26	0
UNITIG_106760	26	0	18111	0.00720483	0.48393	909	-470.74	-470.548	-0.0358836	0.0133228	0.916241	7.25442	3.09387	0.00710266	0.156701	1.32673	-0.869213	0.038733	-0.19095	-0.494312	-0.0470133	0.0224961	-0.707029	-0.523887	-0.754366	-0.913774	1.32673			26	UNITIG_1406	307	0	1	2	0.069	0.0223338	0.0291505	-454.535	1e-05	1e-05	0.443786	0.440116	0.440395			rs375653	26	0
UNITIG_102160	26	0	16989	0.00720991	0.48393	909	-470.74	-470.535	0.0355407	0.0131966	1.18574	7.25314	3.09387	0.00710266	0.156701	1.32673	-0.869213	0.038733	-0.19095	-0.494312	-0.0470133	0.0224961	-0.707029	-0.523887	-0.754366	-0.913774	1.32673			26	UNITIG_1407	308	0	1	2	0.132	-0.00420601	0.0289329	-454.822	1e-05	1e-05	0.884451	0.883524	0.883558			rs376247	26	0
UNITIG_107591	26	0	18302	0.00723569	0.484089	909	-470.74	-470.969	0.0371485	0.0137998	1.0866	7.24668	3.09387	0.00710266	0.156701	1.32673	-0.869213	0.038733	-0.19095	-0.494312	-0.0470133	0.0224961	-0.707029	-0.523887	-0.754366	-0.913774	1.32673			26	UNITIG_1415	309	0	1	2	0.072	0.0508703	0.0342782	-453.819	0.00404544	1e-05	0.13815	0.15431	0.154888			rs376295	26	0
UNITIG_97828	26	0	15958	0.00737304	0.487173	909	-470.74	-470.57	-0.0441159	0.0164266	0.887196	7.21265	3.09387	0.00710266	0.156701	1.32673	-0.869213	0.038733	-0.19095	-0.494312	-0.0470133	0.0224961	-0.707029	-0.523887	-0.754366	-0.913774	1.32673			26	UNITIG_1419	310	0	1	2	0.062	0.0233557	0.03142	-454.553	1e-05	1e-05	0.457471	0.453848	0.454114			rs376331	26	0
UNITIG_99472	26	0	16306	0.00739009	0.487173	909	-470.74	-470.184	0.0528899	0.0196993	1.08186	7.20847	3.09387	0.00710266	0.156701	1.32673	-0.869213	0.038733	-0.19095	-0.494312	-0.0470133	0.0224961	-0.707029	-0.523887	-0.754366	-0.913774	1.32673			26	UNITIG_1429	311	0	2	1	0.133	-0.0347595	0.03374	-454.295	1e-05	1e-05	0.303187	0.299301	0.299724			rs376340	26	0
UNITIG_26348	26	0	4248	0.00740054	0.487173	909	-470.74	-470.566	-0.036055	0.0134314	0.868047	7.20591	3.09387	0.00710266	0.156701	1.32673	-0.869213	0.038733	-0.19095	-0.494312	-0.0470133	0.0224961	-0.707029	-0.523887	-0.754366	-0.913774	1.32673			26	UNITIG_1437	312	0	2	1	0.13	-0.0354169	0.0374263	-454.379	1e-05	1e-05	0.344246	0.340365	0.340743			rs789817	26	0
UNITIG_79189	26	0	12443	0.00742924	0.487173	909	-470.74	-470.896	0.0407728	0.0151963	1.17354	7.19891	3.09387	0.00710266	0.156701	1.32673	-0.869213	0.038733	-0.19095	-0.494312	-0.0470133	0.0224961	-0.707029	-0.523887	-0.754366	-0.913774	1.32673			26	UNITIG_1444	313	0	2	1	0.198	0.0187862	0.0261253	-454.571	1e-05	1e-05	0.472279	0.468711	0.468965			rs1521605	26	0
UNITIG_74498	26	0	11620	0.00743807	0.487173	909	-470.74	-470.611	-0.035778	0.0133367	0.842398	7.19675	3.09387	0.00710266	0.156701	1.32673	-0.869213	0.038733	-0.19095	-0.494312	-0.0470133	0.0224961	-0.707029	-0.523887	-0.754366	-0.913774	1.32673			26	UNITIG_1447	314	0	1	2	0.198	0.0187862	0.0261253	-454.571	1e-05	1e-05	0.472279	0.468711	0.468965			rs688010	26	0
UNITIG_109610	26	0	18835	0.00745223	0.487173	909	-470.74	-470.279	0.0552011	0.0205818	1.08527	7.19331	3.09387	0.00710266	0.156701	1.32673	-0.869213	0.038733	-0.19095	-0.494312	-0.0470133	0.0224961	-0.707029	-0.523887	-0.754366	-0.913774	1.32673			26	UNITIG_1454	315	0	1	2	0.283	-0.0136807	0.0315215	-454.738	1e-05	1e-05	0.664384	0.661843	0.661965			rs1981244	26	0
UNITIG_18323	26	0	3062	0.00748253	0.487173	909	-470.74	-470.902	0.0407395	0.0151975	1.17339	7.18597	3.09387	0.00710266	0.156701	1.32673	-0.869213	0.038733	-0.19095	-0.494312	-0.0470133	0.0224961	-0.707029	-0.523887	-0.754366	-0.913774	1.32673			26	UNITIG_1456	316	0	2	1	0.066	0.0210284	0.0300978	-454.585	1e-05	1e-05	0.484941	0.481424	0.481666			rs1981255	26	0
UNITIG_100946	26	0	16660	0.0075063	0.487173	909	-470.74	-470.668	0.0391332	0.0146041	1.11201	7.18024	3.09387	0.00710266	0.156701	1.32673	-0.869213	0.038733	-0.19095	-0.494312	-0.0470133	0.0224961	-0.707029	-0.523887	-0.754366	-0.913774	1.32673			26	UNITIG_1463	317	0	2	1	0.014	-0.0138066	0.0582403	-454.805	1e-05	1e-05	0.812662	0.811178	0.811236			rs1981300	26	0
UNITIG_104028	26	0	17429	0.00755275	0.487173	909	-470.74	-470.619	0.0384055	0.0143437	1.10347	7.16908	3.09387	0.00710266	0.156701	1.32673	-0.869213	0.038733	-0.19095	-0.494312	-0.0470133	0.0224961	-0.707029	-0.523887	-0.754366	-0.913774	1.32673			26	UNITIG_1469	318	0	2	1	0.05	0.0886854	0.0371626	-451.95	1e-05	1e-05	0.0172204	0.0163416	0.0167163			rs872159	26	0
UNITIG_77788	26	0	12199	0.00757537	0.487173	909	-470.74	-470.574	0.0354803	0.0132562	1.18539	7.16367	3.09387	0.00710266	0.156701	1.32673	-0.869213	0.038733	-0.19095	-0.494312	-0.0470133	0.0224961	-0.707029	-0.523887	-0.754366	-0.913774	1.32673			26	UNITIG_1481	319	0	2	1	0.414	-0.00975753	0.0234525	-454.745	1e-05	1e-05	0.67747	0.675015	0.67513			rs1588065	26	0
UNITIG_28731	26	0	4605	0.00758644	0.487173	909	-470.74	-470.633	0.0392811	0.014679	1.10747	7.16103	3.09387	0.00710266	0.156701	1.32673	-0.869213	0.038733	-0.19095	-0.494312	-0.0470133	0.0224961	-0.707029	-0.523887	-0.754366	-0.913774	1.32673			26	UNITIG_1493	320	0	2	1	0.131	-0.00756854	0.035785	-454.81	1e-05	1e-05	0.832545	0.831213	0.831264			rs90767	26	0
UNITIG_18949	26	0	3155	0.00759865	0.487173	909	-470.74	-470.916	0.040655	0.0151955	1.173	7.15812	3.09387	0.00710266	0.156701	1.32673	-0.869213	0.038733	-0.19095	-0.494312	-0.0470133	0.0224961	-0.707029	-0.523887	-0.754366	-0.913774	1.32673			26	UNITIG_1497	321	0	1	2	0.41	0.00952027	0.0224273	-454.742	1e-05	1e-05	0.671308	0.668812	0.66893			rs1973880	26	0
UNITIG_80350	26	0	12602	0.00761135	0.487173	909	-470.74	-470.755	0.037003	0.0138334	1.14634	7.1551	3.09387	0.00710266	0.156701	1.32673	-0.869213	0.038733	-0.19095	-0.494312	-0.0470133	0.0224961	-0.707029	-0.523887	-0.754366	-0.913774	1.32673			26	UNITIG_1498	322	0	1	2	0.061	0.0184601	0.0292043	-454.63	1e-05	1e-05	0.527481	0.524153	0.524362			rs1954889	26	0
UNITIG_100833	26	0	16629	0.00761586	0.487173	909	-470.74	-471.009	0.0371011	0.0138711	1.10426	7.15403	3.09387	0.00710266	0.156701	1.32673	-0.869213	0.038733	-0.19095	-0.494312	-0.0470133	0.0224961	-0.707029	-0.523887	-0.754366	-0.913774	1.32673			26	UNITIG_1504	323	0	1	2	0.281	0.0178248	0.0323353	-454.679	1e-05	1e-05	0.5816	0.578554	0.578726			rs1955027	26	0
UNITIG_15640	26	0	2652	0.00765062	0.487173	909	-470.74	-470.512	0.0380004	0.0142155	1.08691	7.1458	3.09387	0.00710266	0.156701	1.32673	-0.869213	0.038733	-0.19095	-0.494312	-0.0470133	0.0224961	-0.707029	-0.523887	-0.754366	-0.913774	1.32673			26	UNITIG_1507	324	0	2	1	0.129	-0.0168322	0.0298725	-454.672	1e-05	1e-05	0.573256	0.570165	0.570341			rs1954485	26	0
UNITIG_98363	26	0	16072	0.00765884	0.487173	909	-470.74	-470.602	-0.0356896	0.0133529	0.918508	7.14386	3.09387	0.00710266	0.156701	1.32673	-0.869213	0.038733	-0.19095	-0.494312	-0.0470133	0.0224961	-0.707029	-0.523887	-0.754366	-0.913774	1.32673			26	UNITIG_1515	325	0	1	2	0.289	-0.0144025	0.0286933	-454.705	1e-05	1e-05	0.61583	0.612984	0.613133			rs1954483	26	0
UNITIG_108753	26	0	18619	0.0077069	0.487973	909	-470.74	-470.903	0.0416309	0.0155881	1.09123	7.13255	3.09387	0.00710266	0.156701	1.32673	-0.869213	0.038733	-0.19095	-0.494312	-0.0470133	0.0224961	-0.707029	-0.523887	-0.754366	-0.913774	1.32673			26	UNITIG_1525	326	0	2	1	0.404	0.100493	0.0444203	-454.394	0.0929831	1e-05	0.0239166	0.348373	0.348743			rs1475705	26	0
UNITIG_89170	26	0	14230	0.007732	0.487973	909	-470.74	-470.411	0.0445134	0.0166743	1.07583	7.12667	3.09387	0.00710266	0.156701	1.32673	-0.869213	0.038733	-0.19095	-0.494312	-0.0470133	0.0224961	-0.707029	-0.523887	-0.754366	-0.913774	1.32673			26	UNITIG_1526	327	0	2	1	0.138	0.0018094	0.0275859	-454.831	1e-05	1e-05	0.947718	0.947296	0.947311			rs1919449	26	0
UNITIG_108802	26	0	18628	0.00774223	0.487973	909	-470.74	-470.592	-0.038066	0.0142615	0.861223	7.12428	3.09387	0.00710266	0.156701	1.32673	-0.869213	0.038733	-0.19095	-0.494312	-0.0470133	0.0224961	-0.707029	-0.523887	-0.754366	-0.913774	1.32673			26	UNITIG_1528	328	0	1	2	0.395	-0.000343987	0.0308508	-454.833	1e-05	1e-05	0.991106	0.991035	0.991037			rs1920157	26	0
UNITIG_108117	26	0	18441	0.00782561	0.490189	909	-470.74	-470.605	0.0417889	0.0156777	1.08779	7.10492	3.09387	0.00710266	0.156701	1.32673	-0.869213	0.038733	-0.19095	-0.494312	-0.0470133	0.0224961	-0.707029	-0.523887	-0.754366	-0.913774	1.32673			26	UNITIG_1536	329	0	1	2	0.393	0.00443825	0.0302361	-454.822	1e-05	1e-05	0.883334	0.882399	0.882433			rs1920160	26	0
UNITIG_73794	26	0	11504	0.0078387	0.490189	909	-470.74	-470.694	0.0383966	0.0144081	1.09465	7.1019	3.09387	0.00710266	0.156701	1.32673	-0.869213	0.038733	-0.19095	-0.494312	-0.0470133	0.0224961	-0.707029	-0.523887	-0.754366	-0.913774	1.32673			26	UNITIG_1545	330	0	1	2	0.413	0.00384381	0.0226752	-454.819	1e-05	1e-05	0.865429	0.864353	0.864393			rs1919326	26	0
UNITIG_19422	26	0	3238	0.00784853	0.490189	909	-470.74	-470.259	0.0569731	0.0213822	1.08913	7.09964	3.09387	0.00710266	0.156701	1.32673	-0.869213	0.038733	-0.19095	-0.494312	-0.0470133	0.0224961	-0.707029	-0.523887	-0.754366	-0.913774	1.32673			26	UNITIG_1554	331	0	2	1	0.131	-0.0359092	0.0369177	-454.353	1e-05	1e-05	0.330975	0.327087	0.327479			rs1919454	26	0
UNITIG_111791	26	0	19425	0.0079452	0.493452	909	-470.74	-470.659	0.0355156	0.0133499	1.16834	7.07752	3.09387	0.00710266	0.156701	1.32673	-0.869213	0.038733	-0.19095	-0.494312	-0.0470133	0.0224961	-0.707029	-0.523887	-0.754366	-0.913774	1.32673			26	UNITIG_1555	332	0	2	1	0.028	-0.00369665	0.0428946	-454.829	1e-05	1e-05	0.931343	0.93079	0.930809			rs1920158	26	0
UNITIG_34539	26	0	5483	0.007965	0.493452	909	-470.74	-470.846	-0.0452064	0.016998	0.87534	7.07302	3.09387	0.00710266	0.156701	1.32673	-0.869213	0.038733	-0.19095	-0.494312	-0.0470133	0.0224961	-0.707029	-0.523887	-0.754366	-0.913774	1.32673			26	UNITIG_1560	333	0	2	1	0.195	-0.00820801	0.02683	-454.786	1e-05	1e-05	0.759732	0.757853	0.757931			rs1713569	26	0
UNITIG_105278	26	0	17724	0.0080386	0.493452	909	-470.74	-470.84	0.0458053	0.0172434	1.06531	7.05641	3.09387	0.00710266	0.156701	1.32673	-0.869213	0.038733	-0.19095	-0.494312	-0.0470133	0.0224961	-0.707029	-0.523887	-0.754366	-0.913774	1.32673			26	UNITIG_1570	334	0	2	1	0.234	0.00740352	0.0160976	-454.726	1e-05	1e-05	0.64569	0.643028	0.643161			rs1522560	26	0
UNITIG_45755	26	0	7153	0.0080482	0.493452	909	-470.74	-470.594	0.0370971	0.0139673	1.13141	7.05426	3.09387	0.00710266	0.156701	1.32673	-0.869213	0.038733	-0.19095	-0.494312	-0.0470133	0.0224961	-0.707029	-0.523887	-0.754366	-0.913774	1.32673			26	UNITIG_1574	335	0	1	2	0.189	0.00554437	0.0280245	-454.813	1e-05	1e-05	0.843215	0.841966	0.842013			rs1542540	26	0
UNITIG_46160	26	0	7212	0.00806561	0.493452	909	-470.74	-470.801	0.0376009	0.014161	1.17157	7.05036	3.09387	0.00710266	0.156701	1.32673	-0.869213	0.038733	-0.19095	-0.494312	-0.0470133	0.0224961	-0.707029	-0.523887	-0.754366	-0.913774	1.32673			26	UNITIG_1576	336	0	2	1	0.065	0.0162526	0.0304247	-454.688	1e-05	1e-05	0.593341	0.590362	0.590526			rs1542690	26	0
UNITIG_21730	26	0	3602	0.00809788	0.493452	909	-470.74	-470.216	0.0553364	0.020851	1.08748	7.04315	3.09387	0.00710266	0.156701	1.32673	-0.869213	0.038733	-0.19095	-0.494312	-0.0470133	0.0224961	-0.707029	-0.523887	-0.754366	-0.913774	1.32673			26	UNITIG_1579	337	0	2	1	0.073	-0.00634632	0.0273376	-454.806	1e-05	1e-05	0.816478	0.815023	0.815079			rs498844	26	0
UNITIG_69299	26	0	10743	0.0080984	0.493452	909	-470.74	-470.678	0.0381531	0.0143764	1.10423	7.04303	3.09387	0.00710266	0.156701	1.32673	-0.869213	0.038733	-0.19095	-0.494312	-0.0470133	0.0224961	-0.707029	-0.523887	-0.754366	-0.913774	1.32673			26	UNITIG_1580	338	0	2	1	0.479	0.0150489	0.0203457	-454.555	1e-05	1e-05	0.459698	0.456083	0.456347			rs191162	26	0
UNITIG_28486	26	0	4568	0.00812522	0.493452	909	-470.74	-470.775	0.0359333	0.0135457	1.17048	7.03706	3.09387	0.00710266	0.156701	1.32673	-0.869213	0.038733	-0.19095	-0.494312	-0.0470133	0.0224961	-0.707029	-0.523887	-0.754366	-0.913774	1.32673			26	UNITIG_1582	339	0	2	1	0.013	-0.0353105	0.0591892	-454.652	1e-05	1e-05	0.550945	0.547734	0.547926			rs1473993	26	0
UNITIG_107162	26	0	18211	0.00813674	0.493452	909	-470.74	-470.631	-0.0377939	0.0142497	0.862143	7.0345	3.09387	0.00710266	0.156701	1.32673	-0.869213	0.038733	-0.19095	-0.494312	-0.0470133	0.0224961	-0.707029	-0.523887	-0.754366	-0.913774	1.32673			26	UNITIG_1583	340	0	1	2	0.404	-0.00682911	0.0238371	-454.791	1e-05	1e-05	0.774569	0.772799	0.772871			rs1495823	26	0
UNITIG_21587	26	0	3581	0.00813947	0.493452	909	-470.74	-470.674	0.0380608	0.0143509	1.09975	7.0339	3.09387	0.00710266	0.156701	1.32673	-0.869213	0.038733	-0.19095	-0.494312	-0.0470133	0.0224961	-0.707029	-0.523887	-0.754366	-0.913774	1.32673			26	UNITIG_1586	341	0	1	2	0.391	0.0105329	0.0296731	-454.769	1e-05	1e-05	0.722699	0.720554	0.720648			rs1211235	26	0
UNITIG_88063	26	0	14034	0.0082641	0.498121	909	-470.74	-470.588	-0.0380871	0.0143889	0.962588	7.00647	3.09387	0.00710266	0.156701	1.32673	-0.869213	0.038733	-0.19095	-0.494312	-0.0470133	0.0224961	-0.707029	-0.523887	-0.754366	-0.913774	1.32673			26	UNITIG_1594	342	0	1	2	0.411	-0.00974364	0.0243156	-454.752	1e-05	1e-05	0.688725	0.686346	0.686455			rs1211301	26	0
UNITIG_41296	26	0	6449	0.00826467	0.498121	909	-470.74	-470.656	0.0355672	0.013437	1.12567	7.00635	3.09387	0.00710266	0.156701	1.32673	-0.869213	0.038733	-0.19095	-0.494312	-0.0470133	0.0224961	-0.707029	-0.523887	-0.754366	-0.913774	1.32673			26	UNITIG_1599	343	0	1	2	0.024	0.0324745	0.0438368	-454.555	1e-05	1e-05	0.459006	0.455389	0.455654			rs1554085	26	0
UNITIG_4535	26	0	872	0.00838837	0.502646	909	-470.74	-470.9	0.0371845	0.014075	1.16952	6.97954	3.09387	0.00710266	0.156701	1.32673	-0.869213	0.038733	-0.19095	-0.494312	-0.0470133	0.0224961	-0.707029	-0.523887	-0.754366	-0.913774	1.32673			26	UNITIG_1600	344	0	2	1	0.017	0.0979856	0.0534778	-453.132	1e-05	1e-05	0.067244	0.0650648	0.0656468			rs1731522	26	0
UNITIG_32548	26	0	5153	0.00838837	0.502646	909	-470.74	-470.9	0.0371845	0.014075	1.16952	6.97954	3.09387	0.00710266	0.156701	1.32673	-0.869213	0.038733	-0.19095	-0.494312	-0.0470133	0.0224961	-0.707029	-0.523887	-0.754366	-0.913774	1.32673			26	UNITIG_1601	345	0	1	2	0.013	0.154472	0.0597292	-451.449	1e-05	1e-05	0.00986079	0.00928158	0.00956764			rs1940660	26	0
UNITIG_84646	26	0	13361	0.00848724	0.505722	909	-470.74	-470.867	0.0367303	0.0139242	1.1829	6.95841	3.09387	0.00710266	0.156701	1.32673	-0.869213	0.038733	-0.19095	-0.494312	-0.0470133	0.0224961	-0.707029	-0.523887	-0.754366	-0.913774	1.32673			26	UNITIG_1606	346	0	2	1	0.066	0.0223506	0.0300595	-454.553	1e-05	1e-05	0.457347	0.453723	0.45399			rs166161	26	0
UNITIG_90439	26	0	14496	0.00848863	0.505722	909	-470.74	-470.694	-0.0352021	0.0133451	0.918686	6.95812	3.09387	0.00710266	0.156701	1.32673	-0.869213	0.038733	-0.19095	-0.494312	-0.0470133	0.0224961	-0.707029	-0.523887	-0.754366	-0.913774	1.32673			26	UNITIG_1613	347	0	1	2	0.109	-0.00850876	0.0368818	-454.806	1e-05	1e-05	0.817598	0.816152	0.816208			rs1963554	26	0
UNITIG_92524	26	0	14881	0.00854684	0.507068	909	-470.74	-470.896	0.0371637	0.0141013	1.16288	6.94579	3.09387	0.00710266	0.156701	1.32673	-0.869213	0.038733	-0.19095	-0.494312	-0.0470133	0.0224961	-0.707029	-0.523887	-0.754366	-0.913774	1.32673			26	UNITIG_1619	348	0	2	1	0.02	-0.0426613	0.0488762	-454.446	1e-05	1e-05	0.382982	0.379154	0.379491			rs1124354	26	0
UNITIG_66457	26	0	10258	0.00858259	0.507068	909	-470.74	-470.91	-0.0449126	0.0170507	0.87396	6.93827	3.09387	0.00710266	0.156701	1.32673	-0.869213	0.038733	-0.19095	-0.494312	-0.0470133	0.0224961	-0.707029	-0.523887	-0.754366	-0.913774	1.32673			26	UNITIG_1623	349	0	1	2	0.409	-0.00558241	0.0242267	-454.806	1e-05	1e-05	0.817815	0.816371	0.816426			rs1837690	26	0
UNITIG_100181	26	0	16467	0.00865475	0.507068	909	-470.74	-470.73	0.0359776	0.0136735	1.16359	6.92317	3.09387	0.00710266	0.156701	1.32673	-0.869213	0.038733	-0.19095	-0.494312	-0.0470133	0.0224961	-0.707029	-0.523887	-0.754366	-0.913774	1.32673			26	UNITIG_1636	350	0	2	1	0.196	0.0283029	0.0355515	-454.511	1e-05	1e-05	0.426179	0.422454	0.422749			rs118366	26	0
UNITIG_59503	26	0	9180	0.00865875	0.507068	909	-470.74	-470.809	0.0383886	0.0145907	1.10342	6.92234	3.09387	0.00710266	0.156701	1.32673	-0.869213	0.038733	-0.19095	-0.494312	-0.0470133	0.0224961	-0.707029	-0.523887	-0.754366	-0.913774	1.32673			26	UNITIG_1652	351	0	1	2	0.403	0.000577573	0.0247885	-454.833	1e-05	1e-05	0.981416	0.981266	0.981271			rs216729	26	0
UNITIG_70739	26	0	10982	0.00879198	0.507068	909	-470.74	-470.581	-0.0465277	0.0177194	0.867405	6.89483	3.09387	0.00710266	0.156701	1.32673	-0.869213	0.038733	-0.19095	-0.494312	-0.0470133	0.0224961	-0.707029	-0.523887	-0.754366	-0.913774	1.32673			26	UNITIG_1653	352	0	1	2	0.019	-0.0175396	0.0496485	-454.77	1e-05	1e-05	0.723966	0.72183	0.721923			rs256502	26	0
UNITIG_18334	26	0	3065	0.00880102	0.507068	909	-470.74	-470.711	-0.0350397	0.0133462	0.896485	6.89297	3.09387	0.00710266	0.156701	1.32673	-0.869213	0.038733	-0.19095	-0.494312	-0.0470133	0.0224961	-0.707029	-0.523887	-0.754366	-0.913774	1.32673			26	UNITIG_1660	353	0	2	1	0.04	0.0282649	0.0346187	-454.495	1e-05	1e-05	0.414452	0.410695	0.411001			rs505293	26	0
UNITIG_79478	26	0	12495	0.00881173	0.507068	909	-470.74	-470.725	0.0354765	0.0135147	1.17613	6.89078	3.09387	0.00710266	0.156701	1.32673	-0.869213	0.038733	-0.19095	-0.494312	-0.0470133	0.0224961	-0.707029	-0.523887	-0.754366	-0.913774	1.32673			26	UNITIG_1662	354	0	1	2	0.018	0.0830034	0.0513373	-453.508	1e-05	1e-05	0.106269	0.103475	0.104079			rs829661	26	0
UNITIG_49988	26	0	7738	0.00881255	0.507068	909	-470.74	-471.054	0.0397049	0.0151257	1.15315	6.89062	3.09387	0.00710266	0.156701	1.32673	-0.869213	0.038733	-0.19095	-0.494312	-0.0470133	0.0224961	-0.707029	-0.523887	-0.754366	-0.913774	1.32673			26	UNITIG_1676	355	0	2	1	0.064	0.0199471	0.0307468	-454.62	1e-05	1e-05	0.516664	0.513285	0.513502			rs874759	26	0
UNITIG_80938	26	0	12712	0.00881255	0.507068	909	-470.74	-471.054	0.0397049	0.0151257	1.15315	6.89062	3.09387	0.00710266	0.156701	1.32673	-0.869213	0.038733	-0.19095	-0.494312	-0.0470133	0.0224961	-0.707029	-0.523887	-0.754366	-0.913774	1.32673			26	UNITIG_1680	356	0	1	2	0.083	0.038759	0.0258973	-453.697	1e-05	1e-05	0.134839	0.131719	0.132313			rs990754	26	0
UNITIG_77631	26	0	12175	0.00884601	0.507068	909	-470.74	-471.095	0.0381912	0.0145563	1.13231	6.88379	3.09387	0.00710266	0.156701	1.32673	-0.869213	0.038733	-0.19095	-0.494312	-0.0470133	0.0224961	-0.707029	-0.523887	-0.754366	-0.913774	1.32673			26	UNITIG_1685	357	0	1	2	0.011	0.000141845	0.0652318	-454.833	1e-05	1e-05	0.998266	0.998251	0.998252			rs1769663	26	0
UNITIG_109136	26	0	18705	0.00887375	0.507068	909	-470.74	-470.699	-0.0353357	0.0134734	0.85079	6.87815	3.09387	0.00710266	0.156701	1.32673	-0.869213	0.038733	-0.19095	-0.494312	-0.0470133	0.0224961	-0.707029	-0.523887	-0.754366	-0.913774	1.32673			26	UNITIG_1691	358	0	2	1	0.418	-0.0108732	0.0225367	-454.715	1e-05	1e-05	0.629591	0.626828	0.626969			rs1787195	26	0
UNITIG_7291	26	0	1354	0.00887531	0.507068	909	-470.74	-470.814	0.0377593	0.0143979	1.11341	6.87783	3.09387	0.00710266	0.156701	1.32673	-0.869213	0.038733	-0.19095	-0.494312	-0.0470133	0.0224961	-0.707029	-0.523887	-0.754366	-0.913774	1.32673			26	UNITIG_1693	359	0	1	2	0.011	-0.00742144	0.0651425	-454.827	1e-05	1e-05	0.909322	0.908593	0.908619			rs1877195	26	0
UNITIG_97446	26	0	15862	0.00887531	0.507068	909	-470.74	-470.814	0.0377593	0.0143979	1.11341	6.87783	3.09387	0.00710266	0.156701	1.32673	-0.869213	0.038733	-0.19095	-0.494312	-0.0470133	0.0224961	-0.707029	-0.523887	-0.754366	-0.913774	1.32673			26	UNITIG_1699	360	0	2	1	0.014	-0.00843287	0.0568454	-454.822	1e-05	1e-05	0.882102	0.881157	0.881192			rs292570	26	0
UNITIG_101436	26	0	16791	0.00890122	0.507068	909	-470.74	-470.201	0.0643597	0.0245502	1.07492	6.87258	3.09387	0.00710266	0.156701	1.32673	-0.869213	0.038733	-0.19095	-0.494312	-0.0470133	0.0224961	-0.707029	-0.523887	-0.754366	-0.913774	1.32673			26	UNITIG_1700	361	0	2	1	0.015	-0.124881	0.0554696	-452.267	1e-05	1e-05	0.0246055	0.0234707	0.0239062			rs312181	26	0
UNITIG_37991	26	0	5985	0.00890368	0.507068	909	-470.74	-470.88	-0.0476003	0.0181579	0.856526	6.87208	3.09387	0.00710266	0.156701	1.32673	-0.869213	0.038733	-0.19095	-0.494312	-0.0470133	0.0224961	-0.707029	-0.523887	-0.754366	-0.913774	1.32673			26	UNITIG_1709	362	0	1	2	0.013	0.127422	0.0599724	-452.546	1e-05	1e-05	0.0338869	0.0324729	0.0329622			rs1994952	26	0
UNITIG_91711	26	0	14719	0.00890368	0.507068	909	-470.74	-470.88	-0.0476003	0.0181579	0.856526	6.87208	3.09387	0.00710266	0.156701	1.32673	-0.869213	0.038733	-0.19095	-0.494312	-0.0470133	0.0224961	-0.707029	-0.523887	-0.754366	-0.913774	1.32673			26	UNITIG_1715	363	0	1	2	0.419	-0.00353201	0.0241235	-454.822	1e-05	1e-05	0.883628	0.882695	0.882729			rs13794	26	0
UNITIG_95327	26	0	15405	0.00894992	0.507281	909	-470.74	-470.753	-0.0429169	0.0163825	0.890087	6.86275	3.09387	0.00710266	0.156701	1.32673	-0.869213	0.038733	-0.19095	-0.494312	-0.0470133	0.0224961	-0.707029	-0.523887	-0.754366	-0.913774	1.32673			26	UNITIG_1724	364	0	2	1	0.047	-0.0249288	0.0319532	-454.524	1e-05	1e-05	0.435501	0.431804	0.43209			rs265697	26	0
UNITIG_74285	26	0	11587	0.00897802	0.507281	909	-470.74	-470.84	0.0381051	0.0145517	1.10122	6.85711	3.09387	0.00710266	0.156701	1.32673	-0.869213	0.038733	-0.19095	-0.494312	-0.0470133	0.0224961	-0.707029	-0.523887	-0.754366	-0.913774	1.32673			26	UNITIG_1739	365	0	1	2	0.011	0.0239825	0.0775299	-454.785	1e-05	1e-05	0.75714	0.755242	0.755321			rs705227	26	0
UNITIG_52955	26	0	8186	0.00903262	0.507281	909	-470.74	-470.883	0.0362607	0.0138583	1.16498	6.84619	3.09387	0.00710266	0.156701	1.32673	-0.869213	0.038733	-0.19095	-0.494312	-0.0470133	0.0224961	-0.707029	-0.523887	-0.754366	-0.913774	1.32673			26	UNITIG_1742	366	0	2	1	0.064	0.0227791	0.0302668	-454.546	1e-05	1e-05	0.451883	0.448241	0.448512			rs1473798	26	0
UNITIG_105427	26	0	17763	0.00903733	0.507281	909	-470.74	-470.371	0.0536302	0.0204981	1.07712	6.84525	3.09387	0.00710266	0.156701	1.32673	-0.869213	0.038733	-0.19095	-0.494312	-0.0470133	0.0224961	-0.707029	-0.523887	-0.754366	-0.913774	1.32673			26	UNITIG_1748	367	0	1	2	0.404	-0.0040809	0.0225308	-454.817	1e-05	1e-05	0.85631	0.855163	0.855205			rs1960457	26	0
UNITIG_25124	26	0	4060	0.0090493	0.507281	909	-470.74	-470.964	0.0363024	0.0138776	1.19007	6.84287	3.09387	0.00710266	0.156701	1.32673	-0.869213	0.038733	-0.19095	-0.494312	-0.0470133	0.0224961	-0.707029	-0.523887	-0.754366	-0.913774	1.32673			26	UNITIG_1750	368	0	1	2	0.109	-0.00565931	0.0379329	-454.822	1e-05	1e-05	0.881435	0.880485	0.88052			rs1962273	26	0
UNITIG_84827	26	0	13402	0.00905464	0.507281	909	-470.74	-471.052	0.0406161	0.0155279	1.08813	6.84181	3.09387	0.00710266	0.156701	1.32673	-0.869213	0.038733	-0.19095	-0.494312	-0.0470133	0.0224961	-0.707029	-0.523887	-0.754366	-0.913774	1.32673			26	UNITIG_1751	369	0	1	2	0.306	-0.0117692	0.0277818	-454.742	1e-05	1e-05	0.671937	0.669445	0.669564			rs508359	26	0
UNITIG_75612	26	0	11816	0.00916923	0.512312	909	-470.74	-470.999	-0.0432404	0.0165586	0.884244	6.81917	3.09387	0.00710266	0.156701	1.32673	-0.869213	0.038733	-0.19095	-0.494312	-0.0470133	0.0224961	-0.707029	-0.523887	-0.754366	-0.913774	1.32673			26	UNITIG_1754	370	0	2	1	0.131	-0.0406518	0.0367964	-454.214	1e-05	1e-05	0.269552	0.265706	0.266167			rs1579352	26	0
UNITIG_26502	26	0	4270	0.00921962	0.513728	909	-470.74	-470.741	0.0440824	0.0168933	1.09773	6.80931	3.09387	0.00710266	0.156701	1.32673	-0.869213	0.038733	-0.19095	-0.494312	-0.0470133	0.0224961	-0.707029	-0.523887	-0.754366	-0.913774	1.32673			26	UNITIG_1755	371	0	1	2	0.058	0.0281434	0.0319289	-454.439	1e-05	1e-05	0.378316	0.374479	0.374821			rs1555697	26	0
UNITIG_90055	26	0	14433	0.00924428	0.513728	909	-470.74	-470.793	0.0376834	0.0144462	1.1247	6.8045	3.09387	0.00710266	0.156701	1.32673	-0.869213	0.038733	-0.19095	-0.494312	-0.0470133	0.0224961	-0.707029	-0.523887	-0.754366	-0.913774	1.32673			26	UNITIG_1756	372	0	2	1	0.417	-0.0033062	0.0225001	-454.822	1e-05	1e-05	0.883211	0.882275	0.882309			rs1711492	26	0
UNITIG_77960	26	0	12236	0.00929733	0.5142	909	-470.74	-470.991	0.0362532	0.0139084	1.18979	6.7942	3.09387	0.00710266	0.156701	1.32673	-0.869213	0.038733	-0.19095	-0.494312	-0.0470133	0.0224961	-0.707029	-0.523887	-0.754366	-0.913774	1.32673			26	UNITIG_1762	373	0	2	1	0.415	-0.00157249	0.0229448	-454.831	1e-05	1e-05	0.945376	0.944936	0.944951			rs1852668	26	0
UNITIG_102527	26	0	17083	0.00930932	0.5142	909	-470.74	-470.795	0.0364864	0.0140003	1.12318	6.79189	3.09387	0.00710266	0.156701	1.32673	-0.869213	0.038733	-0.19095	-0.494312	-0.0470133	0.0224961	-0.707029	-0.523887	-0.754366	-0.913774	1.32673			26	UNITIG_1765	374	0	2	1	0.018	0.0554552	0.0512806	-454.24	1e-05	1e-05	0.279808	0.275944	0.276394			rs1883145	26	0
UNITIG_32566	26	0	5156	0.00932739	0.5142	909	-470.74	-470.475	0.0468894	0.0179966	1.05878	6.7884	3.09387	0.00710266	0.156701	1.32673	-0.869213	0.038733	-0.19095	-0.494312	-0.0470133	0.0224961	-0.707029	-0.523887	-0.754366	-0.913774	1.32673			26	UNITIG_1768	375	0	1	2	0.406	0.00291223	0.023297	-454.825	1e-05	1e-05	0.900548	0.89975	0.899779			rs187041	26	0
UNITIG_40658	26	0	6353	0.00941599	0.514516	909	-470.74	-470.078	0.0689847	0.0265103	1.13443	6.77139	3.09387	0.00710266	0.156701	1.32673	-0.869213	0.038733	-0.19095	-0.494312	-0.0470133	0.0224961	-0.707029	-0.523887	-0.754366	-0.913774	1.32673			26	UNITIG_1774	376	0	2	1	0.011	0.0360092	0.0646146	-454.675	1e-05	1e-05	0.577468	0.574399	0.574573			rs2099508	26	0
UNITIG_40660	26	0	6354	0.00941599	0.514516	909	-470.74	-470.078	0.0689847	0.0265103	1.13443	6.77139	3.09387	0.00710266	0.156701	1.32673	-0.869213	0.038733	-0.19095	-0.494312	-0.0470133	0.0224961	-0.707029	-0.523887	-0.754366	-0.913774	1.32673			26	UNITIG_1777	377	0	1	2	0.017	0.0830085	0.0533427	-453.605	1e-05	1e-05	0.120029	0.117068	0.117669			rs1341115	26	0
UNITIG_5423	26	0	1036	0.00942239	0.514516	909	-470.74	-470.854	0.0379152	0.0145718	1.18069	6.77017	3.09387	0.00710266	0.156701	1.32673	-0.869213	0.038733	-0.19095	-0.494312	-0.0470133	0.0224961	-0.707029	-0.523887	-0.754366	-0.913774	1.32673			26	UNITIG_1782	378	0	2	1	0.209	-0.0147471	0.0246709	-454.653	4.22325e-05	1e-05	0.550156	0.548514	0.548705			rs1341351	26	0
UNITIG_96289	26	0	15611	0.00943267	0.514516	909	-470.74	-470.712	-0.0365242	0.0140392	0.862173	6.76821	3.09387	0.00710266	0.156701	1.32673	-0.869213	0.038733	-0.19095	-0.494312	-0.0470133	0.0224961	-0.707029	-0.523887	-0.754366	-0.913774	1.32673			26	UNITIG_1783	379	0	1	2	0.025	0.0733673	0.0427078	-453.337	1e-05	1e-05	0.0861624	0.0836571	0.0842565			rs1506281	26	0
UNITIG_48985	26	0	7592	0.00945992	0.514645	909	-470.74	-470.866	0.0374404	0.014397	1.09557	6.76302	3.09387	0.00710266	0.156701	1.32673	-0.869213	0.038733	-0.19095	-0.494312	-0.0470133	0.0224961	-0.707029	-0.523887	-0.754366	-0.913774	1.32673			26	UNITIG_1786	380	0	2	1	0.017	-0.0086249	0.0533403	-454.82	1e-05	1e-05	0.871582	0.870554	0.870592			rs1485308	26	0
UNITIG_100733	26	0	16599	0.00952603	0.516881	909	-470.74	-470.365	0.0543178	0.0209062	1.0858	6.7505	3.09387	0.00710266	0.156701	1.32673	-0.869213	0.038733	-0.19095	-0.494312	-0.0470133	0.0224961	-0.707029	-0.523887	-0.754366	-0.913774	1.32673			26	UNITIG_1789	381	0	1	2	0.067	0.0310952	0.0297328	-454.278	1e-05	1e-05	0.295926	0.292044	0.292476			rs1939262	26	0
UNITIG_109489	26	0	18793	0.00960106	0.51914	909	-470.74	-470.822	-0.0345248	0.013302	0.886328	6.73639	3.09387	0.00710266	0.156701	1.32673	-0.869213	0.038733	-0.19095	-0.494312	-0.0470133	0.0224961	-0.707029	-0.523887	-0.754366	-0.913774	1.32673			26	UNITIG_1798	382	0	2	1	0.206	-0.0205442	0.0182616	-454.191	1e-05	1e-05	0.260891	0.257061	0.257533			rs1985723	26	0
UNITIG_48350	26	0	7515	0.00961789	0.51914	909	-470.74	-471.148	0.0386185	0.0148828	1.13716	6.73325	3.09387	0.00710266	0.156701	1.32673	-0.869213	0.038733	-0.19095	-0.494312	-0.0470133	0.0224961	-0.707029	-0.523887	-0.754366	-0.913774	1.32673			26	UNITIG_1799	383	0	1	2	0.015	0.0942772	0.054966	-453.342	1e-05	1e-05	0.0866563	0.0841432	0.0847429			rs2072415	26	0
UNITIG_70595	26	0	10951	0.0097317	0.521097	909	-470.74	-470.813	0.0353937	0.0136614	1.15455	6.7121	3.09387	0.00710266	0.156701	1.32673	-0.869213	0.038733	-0.19095	-0.494312	-0.0470133	0.0224961	-0.707029	-0.523887	-0.754366	-0.913774	1.32673			26	UNITIG_1801	384	0	2	1	0.024	0.0942698	0.0440612	-452.514	1e-05	1e-05	0.0326634	0.0312841	0.0317673			rs415590	26	0
UNITIG_23387	26	0	3824	0.00978103	0.521097	909	-470.74	-470.773	-0.0358388	0.0138426	0.876099	6.70302	3.09387	0.00710266	0.156701	1.32673	-0.869213	0.038733	-0.19095	-0.494312	-0.0470133	0.0224961	-0.707029	-0.523887	-0.754366	-0.913774	1.32673			26	UNITIG_1804	385	0	2	1	0.141	0.00253497	0.0324307	-454.83	1e-05	1e-05	0.937714	0.937212	0.93723			rs1483218	26	0
UNITIG_107220	26	0	18219	0.00978317	0.521097	909	-470.74	-470.759	0.0414324	0.0160036	1.1025	6.70263	3.09387	0.00710266	0.156701	1.32673	-0.869213	0.038733	-0.19095	-0.494312	-0.0470133	0.0224961	-0.707029	-0.523887	-0.754366	-0.913774	1.32673			26	UNITIG_1805	386	0	1	2	0.128	-0.025864	0.0375493	-454.592	1e-05	1e-05	0.491128	0.487636	0.487873			rs1475906	26	0
UNITIG_104444	26	0	17526	0.00979094	0.521097	909	-470.74	-471.162	0.038585	0.0149053	1.14056	6.7012	3.09387	0.00710266	0.156701	1.32673	-0.869213	0.038733	-0.19095	-0.494312	-0.0470133	0.0224961	-0.707029	-0.523887	-0.754366	-0.913774	1.32673			26	UNITIG_1806	387	0	2	1	0.452	-0.0628147	0.0285783	-453.3	0.0314152	1e-05	0.0282054	0.0799644	0.0805616			rs1833050	26	0
UNITIG_109876	26	0	18908	0.0097996	0.521097	909	-470.74	-470.806	0.0342253	0.0132228	1.0772	6.69961	3.09387	0.00710266	0.156701	1.32673	-0.869213	0.038733	-0.19095	-0.494312	-0.0470133	0.0224961	-0.707029	-0.523887	-0.754366	-0.913774	1.32673			26	UNITIG_1816	388	0	2	1	0.419	-0.00775538	0.0224129	-454.772	1e-05	1e-05	0.729407	0.72731	0.7274			rs1997518	26	0
UNITIG_76777	26	0	12041	0.00988561	0.521097	909	-470.74	-471.17	0.0385799	0.0149226	1.13374	6.68391	3.09387	0.00710266	0.156701	1.32673	-0.869213	0.038733	-0.19095	-0.494312	-0.0470133	0.0224961	-0.707029	-0.523887	-0.754366	-0.913774	1.32673			26	UNITIG_1819	389	0	2	1	0.011	-0.0340262	0.0643827	-454.691	1e-05	1e-05	0.597284	0.594328	0.594489			rs381404	26	0
UNITIG_110292	26	0	19023	0.00990278	0.521097	909	-470.74	-471.204	0.0373464	0.0144489	1.08799	6.6808	3.09387	0.00710266	0.156701	1.32673	-0.869213	0.038733	-0.19095	-0.494312	-0.0470133	0.0224961	-0.707029	-0.523887	-0.754366	-0.913774	1.32673			26	UNITIG_1821	390	0	1	2	0.114	-0.0160664	0.035467	-454.729	1e-05	1e-05	0.650663	0.648033	0.648162			rs794287	26	0
UNITIG_45254	26	0	7066	0.00992398	0.521097	909	-470.74	-470.815	-0.034242	0.0132516	0.860704	6.67696	3.09387	0.00710266	0.156701	1.32673	-0.869213	0.038733	-0.19095	-0.494312	-0.0470133	0.0224961	-0.707029	-0.523887	-0.754366	-0.913774	1.32673			26	UNITIG_1823	391	0	2	1	0.127	-0.0213435	0.0381975	-454.675	1e-05	1e-05	0.576461	0.573387	0.573561			rs295742	26	0
UNITIG_26547	26	0	4279	0.00992435	0.521097	909	-470.74	-470.77	0.0413268	0.0159936	1.09994	6.67689	3.09387	0.00710266	0.156701	1.32673	-0.869213	0.038733	-0.19095	-0.494312	-0.0470133	0.0224961	-0.707029	-0.523887	-0.754366	-0.913774	1.32673			26	UNITIG_1831	392	0	2	1	0.033	0.0150183	0.0386403	-454.756	1e-05	1e-05	0.697613	0.695294	0.695399			rs295760	26	0
UNITIG_115498	26	0	20438	0.00992674	0.521097	909	-470.74	-470.717	0.0403223	0.0156053	1.1657	6.67646	3.09387	0.00710266	0.156701	1.32673	-0.869213	0.038733	-0.19095	-0.494312	-0.0470133	0.0224961	-0.707029	-0.523887	-0.754366	-0.913774	1.32673			26	UNITIG_1832	393	0	1	2	0.051	0.00429718	0.03051	-454.823	1e-05	1e-05	0.888024	0.887126	0.887159			rs1965956	26	0
UNITIG_100824	26	0	16626	0.00997117	0.521097	909	-470.74	-470.18	0.0661138	0.0256024	1.12303	6.66844	3.09387	0.00710266	0.156701	1.32673	-0.869213	0.038733	-0.19095	-0.494312	-0.0470133	0.0224961	-0.707029	-0.523887	-0.754366	-0.913774	1.32673			26	UNITIG_1834	394	0	1	2	0.018	0.00456196	0.0509623	-454.829	1e-05	1e-05	0.928692	0.928117	0.928138			rs659970	26	0
UNITIG_4399	26	0	845	0.0100068	0.521097	909	-470.74	-471.165	0.0391191	0.015156	1.16595	6.66204	3.09387	0.00710266	0.156701	1.32673	-0.869213	0.038733	-0.19095	-0.494312	-0.0470133	0.0224961	-0.707029	-0.523887	-0.754366	-0.913774	1.32673			26	UNITIG_1835	395	0	2	1	0.017	-0.0376266	0.054272	-454.589	1e-05	1e-05	0.488303	0.484799	0.485039			rs760592	26	0
UNITIG_61131	26	0	9438	0.0100068	0.521097	909	-470.74	-471.165	0.0391191	0.015156	1.16595	6.66204	3.09387	0.00710266	0.156701	1.32673	-0.869213	0.038733	-0.19095	-0.494312	-0.0470133	0.0224961	-0.707029	-0.523887	-0.754366	-0.913774	1.32673			26	UNITIG_1840	396	0	2	1	0.011	0.0320054	0.0646446	-454.709	1e-05	1e-05	0.620653	0.617835	0.617982			rs1582421	26	0
UNITIG_85820	26	0	13596	0.010007	0.521097	909	-470.74	-470.893	-0.0426061	0.0165071	0.889251	6.66199	3.09387	0.00710266	0.156701	1.32673	-0.869213	0.038733	-0.19095	-0.494312	-0.0470133	0.0224961	-0.707029	-0.523887	-0.754366	-0.913774	1.32673			26	UNITIG_1846	397	0	1	2	0.05	0.0821964	0.0367524	-452.3	1e-05	1e-05	0.0255652	0.0243997	0.0248417			rs110698	26	0
UNITIG_21373	26	0	3551	0.0100713	0.523125	909	-470.74	-470.841	-0.0349679	0.0135595	0.875501	6.6505	3.09387	0.00710266	0.156701	1.32673	-0.869213	0.038733	-0.19095	-0.494312	-0.0470133	0.0224961	-0.707029	-0.523887	-0.754366	-0.913774	1.32673			26	UNITIG_1863	398	0	1	2	0.052	0.0257458	0.0316292	-454.497	1e-05	1e-05	0.415868	0.412115	0.412419			rs1941075	26	0
UNITIG_96065	26	0	15556	0.010147	0.52486	909	-470.74	-470.785	-0.0361448	0.01403	0.956276	6.63706	3.09387	0.00710266	0.156701	1.32673	-0.869213	0.038733	-0.19095	-0.494312	-0.0470133	0.0224961	-0.707029	-0.523887	-0.754366	-0.913774	1.32673			26	UNITIG_1866	399	0	1	2	0.414	-0.00680953	0.0230806	-454.789	1e-05	1e-05	0.768037	0.766219	0.766293			rs1482289	26	0
UNITIG_109696	26	0	18855	0.0101886	0.52486	909	-470.74	-471.03	0.035978	0.013973	1.17071	6.62971	3.09387	0.00710266	0.156701	1.32673	-0.869213	0.038733	-0.19095	-0.494312	-0.0470133	0.0224961	-0.707029	-0.523887	-0.754366	-0.913774	1.32673			26	UNITIG_1867	400	0	2	1	0.418	-0.0116268	0.0225289	-454.698	1e-05	1e-05	0.605924	0.603019	0.603174			rs294029	26	0
UNITIG_30352	26	0	4877	0.0102132	0.52486	909	-470.74	-470.81	0.0371023	0.0144144	1.18491	6.62539	3.09387	0.00710266	0.156701	1.32673	-0.869213	0.038733	-0.19095	-0.494312	-0.0470133	0.0224961	-0.707029	-0.523887	-0.754366	-0.913774	1.32673			26	UNITIG_1870	401	0	2	1	0.022	-0.1183	0.0535836	-452.365	1e-05	1e-05	0.0275143	0.0262876	0.0267422			rs294057	26	0
UNITIG_43134	26	0	6739	0.0102148	0.52486	909	-470.74	-470.543	0.0535239	0.0207946	1.08288	6.62511	3.09387	0.00710266	0.156701	1.32673	-0.869213	0.038733	-0.19095	-0.494312	-0.0470133	0.0224961	-0.707029	-0.523887	-0.754366	-0.913774	1.32673			26	UNITIG_1878	402	0	2	1	0.133	-0.00658327	0.0286496	-454.806	1e-05	1e-05	0.818311	0.81687	0.816926			rs1579221	26	0
UNITIG_30051	26	0	4821	0.0102388	0.52486	909	-470.74	-470.887	-0.0358004	0.0139133	0.901587	6.6209	3.09387	0.00710266	0.156701	1.32673	-0.869213	0.038733	-0.19095	-0.494312	-0.0470133	0.0224961	-0.707029	-0.523887	-0.754366	-0.913774	1.32673			26	UNITIG_1886	403	0	1	2	0.02	-0.0579799	0.0483723	-454.104	1e-05	1e-05	0.230994	0.22725	0.227755			rs1522027	26	0
UNITIG_113468	26	0	19881	0.0102588	0.52486	909	-470.74	-470.854	0.0405175	0.0157507	1.09789	6.61738	3.09387	0.00710266	0.156701	1.32673	-0.869213	0.038733	-0.19095	-0.494312	-0.0470133	0.0224961	-0.707029	-0.523887	-0.754366	-0.913774	1.32673			26	UNITIG_1894	404	0	1	2	0.411	0.0015695	0.0248953	-454.831	1e-05	1e-05	0.949746	0.949341	0.949355			rs249907	26	0
UNITIG_106388	26	0	17998	0.0102824	0.52486	909	-470.74	-471.122	0.0417064	0.0162179	1.09981	6.61326	3.09387	0.00710266	0.156701	1.32673	-0.869213	0.038733	-0.19095	-0.494312	-0.0470133	0.0224961	-0.707029	-0.523887	-0.754366	-0.913774	1.32673			26	UNITIG_1897	405	0	2	1	0.043	-0.0745995	0.0352012	-452.558	1e-05	1e-05	0.0343457	0.0329189	0.0334104			rs1201554	26	0
UNITIG_89324	26	0	14267	0.0103814	0.52861	909	-470.74	-470.778	0.0497178	0.0193584	1.07795	6.59607	3.09387	0.00710266	0.156701	1.32673	-0.869213	0.038733	-0.19095	-0.494312	-0.0470133	0.0224961	-0.707029	-0.523887	-0.754366	-0.913774	1.32673			26	UNITIG_1898	406	0	1	2	0.026	0.0621705	0.041715	-453.707	1e-05	1e-05	0.136481	0.133344	0.133937			rs1203254	26	0
UNITIG_111083	26	0	19241	0.0105288	0.534021	909	-470.74	-470.186	-0.0802167	0.0312936	0.906411	6.5708	3.09387	0.00710266	0.156701	1.32673	-0.869213	0.038733	-0.19095	-0.494312	-0.0470133	0.0224961	-0.707029	-0.523887	-0.754366	-0.913774	1.32673			26	UNITIG_1900	407	0	1	2	0.026	-0.0105344	0.0418794	-454.801	1e-05	1e-05	0.801454	0.799885	0.799946			rs1203257	26	0
UNITIG_113206	26	0	19816	0.010546	0.534021	909	-470.74	-470.849	0.0352103	0.0137391	1.07597	6.56787	3.09387	0.00710266	0.156701	1.32673	-0.869213	0.038733	-0.19095	-0.494312	-0.0470133	0.0224961	-0.707029	-0.523887	-0.754366	-0.913774	1.32673			26	UNITIG_1904	408	0	1	2	0.013	0.0713745	0.0591592	-454.095	1e-05	1e-05	0.227951	0.224219	0.224727			rs1200541	26	0
UNITIG_55295	26	0	8554	0.010576	0.534021	909	-470.74	-470.552	0.0540532	0.0210998	1.0847	6.56277	3.09387	0.00710266	0.156701	1.32673	-0.869213	0.038733	-0.19095	-0.494312	-0.0470133	0.0224961	-0.707029	-0.523887	-0.754366	-0.913774	1.32673			26	UNITIG_1908	409	0	2	1	0.023	0.0780855	0.0453121	-453.328	1e-05	1e-05	0.0851828	0.0826929	0.0832918			rs1200505	26	0
UNITIG_16548	26	0	2813	0.0106081	0.534021	909	-470.74	-470.916	0.0358302	0.0139922	1.16287	6.55734	3.09387	0.00710266	0.156701	1.32673	-0.869213	0.038733	-0.19095	-0.494312	-0.0470133	0.0224961	-0.707029	-0.523887	-0.754366	-0.913774	1.32673			26	UNITIG_1909	410	0	2	1	0.065	0.0191516	0.0304052	-454.632	1e-05	1e-05	0.528933	0.525612	0.52582			rs1504214	26	0
UNITIG_91717	26	0	14722	0.0106377	0.534021	909	-470.74	-470.409	0.059081	0.0230808	1.07965	6.55234	3.09387	0.00710266	0.156701	1.32673	-0.869213	0.038733	-0.19095	-0.494312	-0.0470133	0.0224961	-0.707029	-0.523887	-0.754366	-0.913774	1.32673			26	UNITIG_1913	411	0	2	1	0.464	0.00246438	0.0230399	-454.827	1e-05	1e-05	0.914843	0.914159	0.914183			rs1504225	26	0
UNITIG_104041	26	0	17432	0.0106582	0.534021	909	-470.74	-471.061	-0.0455514	0.0177999	0.864997	6.5489	3.09387	0.00710266	0.156701	1.32673	-0.869213	0.038733	-0.19095	-0.494312	-0.0470133	0.0224961	-0.707029	-0.523887	-0.754366	-0.913774	1.32673			26	UNITIG_1915	412	0	1	2	0.133	0.000570227	0.028647	-454.833	1e-05	1e-05	0.984123	0.983995	0.984			rs295979	26	0
UNITIG_76162	26	0	11922	0.0106685	0.534021	909	-470.74	-471.048	0.0353246	0.0138055	1.13516	6.54715	3.09387	0.00710266	0.156701	1.32673	-0.869213	0.038733	-0.19095	-0.494312	-0.0470133	0.0224961	-0.707029	-0.523887	-0.754366	-0.913774	1.32673			26	UNITIG_1920	413	0	1	2	0.024	0.106726	0.0436679	-451.81	1e-05	1e-05	0.0147158	0.0139329	0.0142815			rs295977	26	0
UNITIG_61502	26	0	9493	0.0107355	0.536076	909	-470.74	-471.072	0.0351668	0.0137556	1.10712	6.53593	3.09387	0.00710266	0.156701	1.32673	-0.869213	0.038733	-0.19095	-0.494312	-0.0470133	0.0224961	-0.707029	-0.523887	-0.754366	-0.913774	1.32673			26	UNITIG_1929	414	0	1	2	0.124	-0.0205817	0.0381216	-454.685	1e-05	1e-05	0.589403	0.586402	0.586568			rs1541357	26	0
UNITIG_69654	26	0	10803	0.0108102	0.536303	909	-470.74	-470.599	-0.1448	0.0566927	0.864998	6.52351	3.09387	0.00710266	0.156701	1.32673	-0.869213	0.038733	-0.19095	-0.494312	-0.0470133	0.0224961	-0.707029	-0.523887	-0.754366	-0.913774	1.32673			26	UNITIG_1930	415	0	2	1	0.233	0.0234454	0.0210772	-454.205	1e-05	1e-05	0.266284	0.262444	0.262909			rs36303	26	0
UNITIG_87324	26	0	13886	0.0108227	0.536303	909	-470.74	-470.869	0.0350845	0.0137386	1.10686	6.52145	3.09387	0.00710266	0.156701	1.32673	-0.869213	0.038733	-0.19095	-0.494312	-0.0470133	0.0224961	-0.707029	-0.523887	-0.754366	-0.913774	1.32673			26	UNITIG_1931	416	0	2	1	0.065	0.0436392	0.031282	-453.846	1e-05	1e-05	0.163354	0.159982	0.160556			rs478064	26	0
UNITIG_26505	26	0	4271	0.0108303	0.536303	909	-470.74	-470.903	0.0427433	0.0167393	1.09378	6.52018	3.09387	0.00710266	0.156701	1.32673	-0.869213	0.038733	-0.19095	-0.494312	-0.0470133	0.0224961	-0.707029	-0.523887	-0.754366	-0.913774	1.32673			26	UNITIG_1938	417	0	1	2	0.051	0.0817651	0.0365656	-452.301	1e-05	1e-05	0.0255899	0.0244236	0.0248657			rs1285937	26	0
UNITIG_112562	26	0	19649	0.0108438	0.536303	909	-470.74	-470.562	0.0477758	0.0187134	1.05176	6.51794	3.09387	0.00710266	0.156701	1.32673	-0.869213	0.038733	-0.19095	-0.494312	-0.0470133	0.0224961	-0.707029	-0.523887	-0.754366	-0.913774	1.32673			26	UNITIG_1941	418	0	2	1	0.133	-0.00441895	0.0351741	-454.825	1e-05	1e-05	0.900052	0.89925	0.899279			rs307366	26	0
UNITIG_75380	26	0	11773	0.0108827	0.536939	909	-470.74	-471.326	0.0354879	0.0139072	1.08094	6.51154	3.09387	0.00710266	0.156701	1.32673	-0.869213	0.038733	-0.19095	-0.494312	-0.0470133	0.0224961	-0.707029	-0.523887	-0.754366	-0.913774	1.32673			26	UNITIG_1947	419	0	1	2	0.015	-0.0141765	0.056273	-454.801	1e-05	1e-05	0.801159	0.799588	0.799649			rs307610	26	0
UNITIG_67207	26	0	10372	0.0109348	0.53745	909	-470.74	-470.518	0.0542648	0.0212795	1.09274	6.50298	3.09387	0.00710266	0.156701	1.32673	-0.869213	0.038733	-0.19095	-0.494312	-0.0470133	0.0224961	-0.707029	-0.523887	-0.754366	-0.913774	1.32673			26	UNITIG_1948	420	0	2	1	0.139	0.00410595	0.0205085	-454.813	1e-05	1e-05	0.841364	0.840101	0.840148			rs1371880	26	0
UNITIG_101555	26	0	16828	0.010945	0.53745	909	-470.74	-470.773	0.0411145	0.0161248	1.11617	6.50131	3.09387	0.00710266	0.156701	1.32673	-0.869213	0.038733	-0.19095	-0.494312	-0.0470133	0.0224961	-0.707029	-0.523887	-0.754366	-0.913774	1.32673			26	UNITIG_1956	421	0	1	2	0.018	-0.046699	0.0512871	-454.412	1e-05	1e-05	0.362783	0.358921	0.35928			rs1373848	26	0
UNITIG_19420	26	0	3237	0.0110001	0.538876	909	-470.74	-470.6	0.0534607	0.0209814	1.08309	6.49231	3.09387	0.00710266	0.156701	1.32673	-0.869213	0.038733	-0.19095	-0.494312	-0.0470133	0.0224961	-0.707029	-0.523887	-0.754366	-0.913774	1.32673			26	UNITIG_1964	422	0	2	1	0.028	-0.00923562	0.042207	-454.809	1e-05	1e-05	0.826842	0.825467	0.825519			rs772725	26	0
UNITIG_96402	26	0	15627	0.011067	0.539704	909	-470.74	-471.094	-0.0453175	0.0178004	0.865642	6.48146	3.09387	0.00710266	0.156701	1.32673	-0.869213	0.038733	-0.19095	-0.494312	-0.0470133	0.0224961	-0.707029	-0.523887	-0.754366	-0.913774	1.32673			26	UNITIG_1967	423	0	1	2	0.011	-0.0466821	0.0641866	-454.565	1e-05	1e-05	0.46724	0.463653	0.463911			rs772752	26	0
UNITIG_23123	26	0	3784	0.01112	0.539704	909	-470.74	-471.257	0.0386552	0.0151935	1.16383	6.4729	3.09387	0.00710266	0.156701	1.32673	-0.869213	0.038733	-0.19095	-0.494312	-0.0470133	0.0224961	-0.707029	-0.523887	-0.754366	-0.913774	1.32673			26	UNITIG_1968	424	0	1	2	0.048	0.0309887	0.0311918	-454.332	1e-05	1e-05	0.32074	0.316849	0.317253			rs772758	26	0
UNITIG_15882	26	0	2696	0.011146	0.539704	909	-470.74	-470.92	-0.0338397	0.0133051	0.856631	6.46873	3.09387	0.00710266	0.156701	1.32673	-0.869213	0.038733	-0.19095	-0.494312	-0.0470133	0.0224961	-0.707029	-0.523887	-0.754366	-0.913774	1.32673			26	UNITIG_1986	425	0	2	1	0.133	-0.0271028	0.0286233	-454.378	1e-05	1e-05	0.343955	0.340074	0.340453			rs772728	26	0
UNITIG_27300	26	0	4409	0.011168	0.539704	909	-470.74	-471.054	-0.0339139	0.0133379	0.849959	6.4652	3.09387	0.00710266	0.156701	1.32673	-0.869213	0.038733	-0.19095	-0.494312	-0.0470133	0.0224961	-0.707029	-0.523887	-0.754366	-0.913774	1.32673			26	UNITIG_1991	426	0	1	2	0.012	-0.0397505	0.0622082	-454.626	1e-05	1e-05	0.522992	0.519643	0.519856			rs772757	26	0
UNITIG_32633	26	0	5170	0.0111917	0.539704	909	-470.74	-470.953	0.0395155	0.0155455	1.08153	6.4614	3.09387	0.00710266	0.156701	1.32673	-0.869213	0.038733	-0.19095	-0.494312	-0.0470133	0.0224961	-0.707029	-0.523887	-0.754366	-0.913774	1.32673			26	UNITIG_1995	427	0	1	2	0.31	0.00670016	0.027467	-454.803	1e-05	1e-05	0.807337	0.805813	0.805872			rs772777	26	0
UNITIG_110067	26	0	18969	0.0112113	0.539704	909	-470.74	-470.933	-0.0343845	0.0135302	0.880814	6.45827	3.09387	0.00710266	0.156701	1.32673	-0.869213	0.038733	-0.19095	-0.494312	-0.0470133	0.0224961	-0.707029	-0.523887	-0.754366	-0.913774	1.32673			26	UNITIG_1998	428	0	1	2	0.108	-0.0121879	0.0363731	-454.776	1e-05	1e-05	0.737644	0.735606	0.735693			rs1488586	26	0
UNITIG_102269	26	0	17020	0.0112164	0.539704	909	-470.74	-471.273	0.0382661	0.0150585	1.15662	6.45746	3.09387	0.00710266	0.156701	1.32673	-0.869213	0.038733	-0.19095	-0.494312	-0.0470133	0.0224961	-0.707029	-0.523887	-0.754366	-0.913774	1.32673			26	UNITIG_2028	429	0	2	1	0.26	0.0276129	0.0221152	-454.042	1e-05	1e-05	0.21214	0.208473	0.208999			rs1488589	26	0
UNITIG_50914	26	0	7895	0.0113139	0.539704	909	-470.74	-470.907	0.0403052	0.01588	1.09845	6.44196	3.09387	0.00710266	0.156701	1.32673	-0.869213	0.038733	-0.19095	-0.494312	-0.0470133	0.0224961	-0.707029	-0.523887	-0.754366	-0.913774	1.32673			26	UNITIG_2030	430	0	1	2	0.25	0.0293868	0.0217756	-453.909	1e-05	1e-05	0.177509	0.174036	0.174597			rs1969945	26	0
UNITIG_10319	26	0	1800	0.0113326	0.539704	909	-470.74	-470.952	-0.0336687	0.0132684	0.879837	6.439	3.09387	0.00710266	0.156701	1.32673	-0.869213	0.038733	-0.19095	-0.494312	-0.0470133	0.0224961	-0.707029	-0.523887	-0.754366	-0.913774	1.32673			26	UNITIG_2038	431	0	1	2	0.012	0.0414033	0.0615582	-454.603	1e-05	1e-05	0.501383	0.497935	0.498164			rs295745	26	0
UNITIG_43937	26	0	6862	0.011477	0.539704	909	-470.74	-471.113	0.0360305	0.0142242	1.16385	6.41635	3.09387	0.00710266	0.156701	1.32673	-0.869213	0.038733	-0.19095	-0.494312	-0.0470133	0.0224961	-0.707029	-0.523887	-0.754366	-0.913774	1.32673			26	UNITIG_2039	432	0	1	2	0.482	-0.0242414	0.0203127	-454.111	1e-05	1e-05	0.233024	0.229274	0.229777			rs1499846	26	0
UNITIG_111176	26	0	19269	0.0114852	0.539704	909	-470.74	-471.286	0.0384816	0.0151933	1.16304	6.41508	3.09387	0.00710266	0.156701	1.32673	-0.869213	0.038733	-0.19095	-0.494312	-0.0470133	0.0224961	-0.707029	-0.523887	-0.754366	-0.913774	1.32673			26	UNITIG_2050	433	0	2	1	0.012	-0.116653	0.0610811	-452.985	1e-05	1e-05	0.0564764	0.054513	0.0550763			rs144922	26	0
UNITIG_42885	26	0	6694	0.011507	0.539704	909	-470.74	-470.926	-0.034269	0.0135336	0.877831	6.41169	3.09387	0.00710266	0.156701	1.32673	-0.869213	0.038733	-0.19095	-0.494312	-0.0470133	0.0224961	-0.707029	-0.523887	-0.754366	-0.913774	1.32673			26	UNITIG_2054	434	0	2	1	0.463	0.0178128	0.0228109	-454.524	1e-05	1e-05	0.435073	0.431375	0.431661			rs2026530	26	0
UNITIG_108926	26	0	18655	0.0115107	0.539704	909	-470.74	-470.917	0.0364551	0.0143977	1.10929	6.41111	3.09387	0.00710266	0.156701	1.32673	-0.869213	0.038733	-0.19095	-0.494312	-0.0470133	0.0224961	-0.707029	-0.523887	-0.754366	-0.913774	1.32673			26	UNITIG_2056	435	0	2	1	0.041	0.0378748	0.0341587	-454.209	1e-05	1e-05	0.26782	0.263976	0.26444			rs380693	26	0
UNITIG_29796	26	0	4785	0.0115209	0.539704	909	-470.74	-470.946	0.0397624	0.0157058	1.08336	6.40953	3.09387	0.00710266	0.156701	1.32673	-0.869213	0.038733	-0.19095	-0.494312	-0.0470133	0.0224961	-0.707029	-0.523887	-0.754366	-0.913774	1.32673			26	UNITIG_2070	436	0	2	1	0.462	0.0151497	0.0226663	-454.606	1e-05	1e-05	0.504065	0.500629	0.500856			rs370674	26	0
UNITIG_102958	26	0	17176	0.0115444	0.539704	909	-470.74	-470.959	0.0336211	0.0132838	1.08241	6.40588	3.09387	0.00710266	0.156701	1.32673	-0.869213	0.038733	-0.19095	-0.494312	-0.0470133	0.0224961	-0.707029	-0.523887	-0.754366	-0.913774	1.32673			26	UNITIG_2089	437	0	1	2	0.408	-0.00271684	0.0230137	-454.826	1e-05	1e-05	0.906052	0.905297	0.905324			rs373721	26	0
UNITIG_35785	26	0	5667	0.0115468	0.539704	909	-470.74	-471.121	0.0360303	0.0142361	1.16385	6.4055	3.09387	0.00710266	0.156701	1.32673	-0.869213	0.038733	-0.19095	-0.494312	-0.0470133	0.0224961	-0.707029	-0.523887	-0.754366	-0.913774	1.32673			26	UNITIG_2093	438	0	2	1	0.459	0.00903891	0.022562	-454.752	1e-05	1e-05	0.688791	0.686412	0.686522			rs1473221	26	0
UNITIG_92518	26	0	14880	0.0115468	0.539704	909	-470.74	-471.121	0.0360303	0.0142361	1.16385	6.4055	3.09387	0.00710266	0.156701	1.32673	-0.869213	0.038733	-0.19095	-0.494312	-0.0470133	0.0224961	-0.707029	-0.523887	-0.754366	-0.913774	1.32673			26	UNITIG_2094	439	0	2	1	0.41	-0.00854783	0.0233158	-454.765	1e-05	1e-05	0.713996	0.71179	0.711888			rs1194081	26	0
UNITIG_106114	26	0	17936	0.0115913	0.539704	909	-470.74	-470.932	0.0348405	0.0137734	1.0745	6.39863	3.09387	0.00710266	0.156701	1.32673	-0.869213	0.038733	-0.19095	-0.494312	-0.0470133	0.0224961	-0.707029	-0.523887	-0.754366	-0.913774	1.32673			26	UNITIG_2099	440	0	1	2	0.039	0.0358073	0.0349522	-454.3	1e-05	1e-05	0.305893	0.302005	0.302426			rs1925742	26	0
UNITIG_100298	26	0	16490	0.011605	0.539704	909	-470.74	-471.274	0.0392415	0.0155158	1.20696	6.39652	3.09387	0.00710266	0.156701	1.32673	-0.869213	0.038733	-0.19095	-0.494312	-0.0470133	0.0224961	-0.707029	-0.523887	-0.754366	-0.913774	1.32673			26	UNITIG_2103	441	0	2	1	0.014	-0.107722	0.0570042	-453.023	1e-05	1e-05	0.0591194	0.0571007	0.0576693			rs1475894	26	0
UNITIG_85754	26	0	13586	0.011612	0.539704	909	-470.74	-470.675	-0.0449801	0.0177863	0.934817	6.39544	3.09387	0.00710266	0.156701	1.32673	-0.869213	0.038733	-0.19095	-0.494312	-0.0470133	0.0224961	-0.707029	-0.523887	-0.754366	-0.913774	1.32673			26	UNITIG_2107	442	0	2	1	0.012	0.0520511	0.0626477	-454.483	1e-05	1e-05	0.406278	0.4025	0.402814			rs1475900	26	0
UNITIG_7372	26	0	1377	0.0116691	0.539704	909	-470.74	-470.966	0.036975	0.0146309	1.12784	6.38666	3.09387	0.00710266	0.156701	1.32673	-0.869213	0.038733	-0.19095	-0.494312	-0.0470133	0.0224961	-0.707029	-0.523887	-0.754366	-0.913774	1.32673			26	UNITIG_2108	443	0	2	1	0.015	0.11306	0.0554155	-452.724	1e-05	1e-05	0.0416202	0.0400006	0.0405222			rs1342633	26	0
UNITIG_7375	26	0	1378	0.0116691	0.539704	909	-470.74	-470.966	0.036975	0.0146309	1.12784	6.38666	3.09387	0.00710266	0.156701	1.32673	-0.869213	0.038733	-0.19095	-0.494312	-0.0470133	0.0224961	-0.707029	-0.523887	-0.754366	-0.913774	1.32673			26	UNITIG_2116	444	0	1	2	0.018	0.0168778	0.0519652	-454.78	1e-05	1e-05	0.745415	0.743432	0.743516			rs1342663	26	0
UNITIG_2245	26	0	465	0.0116749	0.539704	909	-470.74	-470.966	0.0369217	0.0146108	1.12474	6.38578	3.09387	0.00710266	0.156701	1.32673	-0.869213	0.038733	-0.19095	-0.494312	-0.0470133	0.0224961	-0.707029	-0.523887	-0.754366	-0.913774	1.32673			26	UNITIG_2130	445	0	2	1	0.023	0.0525192	0.0457754	-454.165	1e-05	1e-05	0.251555	0.247748	0.24823			rs1342684	26	0
UNITIG_2246	26	0	466	0.0116749	0.539704	909	-470.74	-470.966	0.0369217	0.0146108	1.12474	6.38578	3.09387	0.00710266	0.156701	1.32673	-0.869213	0.038733	-0.19095	-0.494312	-0.0470133	0.0224961	-0.707029	-0.523887	-0.754366	-0.913774	1.32673			26	UNITIG_2131	446	0	2	1	0.476	0.0110169	0.0220847	-454.707	1e-05	1e-05	0.618009	0.615175	0.615324			rs1342694	26	0
UNITIG_47867	26	0	7448	0.011784	0.539704	909	-470.74	-471.186	0.0349467	0.0138473	1.15245	6.36915	3.09387	0.00710266	0.156701	1.32673	-0.869213	0.038733	-0.19095	-0.494312	-0.0470133	0.0224961	-0.707029	-0.523887	-0.754366	-0.913774	1.32673			26	UNITIG_2150	447	0	2	1	0.072	0.0331462	0.0285349	-454.149	1e-05	1e-05	0.245708	0.241917	0.242406			rs1874939	26	0
UNITIG_103820	26	0	17382	0.0117851	0.539704	909	-470.74	-471.344	0.0369862	0.0146556	1.12497	6.36899	3.09387	0.00710266	0.156701	1.32673	-0.869213	0.038733	-0.19095	-0.494312	-0.0470133	0.0224961	-0.707029	-0.523887	-0.754366	-0.913774	1.32673			26	UNITIG_2154	448	0	1	2	0.413	-0.00562327	0.0254796	-454.808	1e-05	1e-05	0.825379	0.823992	0.824045			rs1950358	26	0
UNITIG_33052	26	0	5236	0.0118035	0.539704	909	-470.74	-470.125	0.0787717	0.0312198	1.16034	6.36619	3.09387	0.00710266	0.156701	1.32673	-0.869213	0.038733	-0.19095	-0.494312	-0.0470133	0.0224961	-0.707029	-0.523887	-0.754366	-0.913774	1.32673			26	UNITIG_2155	449	0	2	1	0.435	-0.00924718	0.0238283	-454.757	1e-05	1e-05	0.698052	0.695736	0.695841			rs63954	26	0
UNITIG_29603	26	0	4751	0.0118035	0.539704	909	-470.74	-470.125	0.0787718	0.0312198	1.16034	6.36619	3.09387	0.00710266	0.156701	1.32673	-0.869213	0.038733	-0.19095	-0.494312	-0.0470133	0.0224961	-0.707029	-0.523887	-0.754366	-0.913774	1.32673			26	UNITIG_2171	450	0	1	2	0.411	-0.00632143	0.0225466	-454.793	1e-05	1e-05	0.779257	0.777521	0.777592			rs242268	26	0
UNITIG_32530	26	0	5149	0.0118308	0.539704	909	-470.74	-471.007	0.0358578	0.0142162	1.13001	6.36207	3.09387	0.00710266	0.156701	1.32673	-0.869213	0.038733	-0.19095	-0.494312	-0.0470133	0.0224961	-0.707029	-0.523887	-0.754366	-0.913774	1.32673			26	UNITIG_2173	451	0	1	2	0.41	-0.00854783	0.0233158	-454.765	1e-05	1e-05	0.713996	0.71179	0.711888			rs497550	26	0
UNITIG_32533	26	0	5150	0.0118308	0.539704	909	-470.74	-471.007	0.0358578	0.0142162	1.13001	6.36207	3.09387	0.00710266	0.156701	1.32673	-0.869213	0.038733	-0.19095	-0.494312	-0.0470133	0.0224961	-0.707029	-0.523887	-0.754366	-0.913774	1.32673			26	UNITIG_2189	452	0	2	1	0.057	-0.0729844	0.0292813	-451.689	1e-05	1e-05	0.0128637	0.0121554	0.0124823			rs2044041	26	0
UNITIG_101751	26	0	16882	0.011831	0.539704	909	-470.74	-471.124	0.03573	0.0141656	1.15054	6.36204	3.09387	0.00710266	0.156701	1.32673	-0.869213	0.038733	-0.19095	-0.494312	-0.0470133	0.0224961	-0.707029	-0.523887	-0.754366	-0.913774	1.32673			26	UNITIG_2191	453	0	2	1	0.018	0.108238	0.0516721	-452.61	1e-05	1e-05	0.0364775	0.0349923	0.0354934			rs313208	26	0
UNITIG_5460	26	0	1044	0.0118524	0.539704	909	-470.74	-471.033	-0.0336835	0.0133576	0.857243	6.3588	3.09387	0.00710266	0.156701	1.32673	-0.869213	0.038733	-0.19095	-0.494312	-0.0470133	0.0224961	-0.707029	-0.523887	-0.754366	-0.913774	1.32673			26	UNITIG_2210	454	0	1	2	0.455	0.00725906	0.0221895	-454.779	1e-05	1e-05	0.743639	0.741644	0.741728			rs1583480	26	0
UNITIG_87148	26	0	13842	0.0119055	0.540761	909	-470.74	-471.333	0.0377157	0.0149661	1.14495	6.35082	3.09387	0.00710266	0.156701	1.32673	-0.869213	0.038733	-0.19095	-0.494312	-0.0470133	0.0224961	-0.707029	-0.523887	-0.754366	-0.913774	1.32673			26	UNITIG_2211	455	0	2	1	0.065	0.0191516	0.0304052	-454.632	1e-05	1e-05	0.528933	0.525612	0.52582			rs308453	26	0
UNITIG_48289	26	0	7502	0.0119524	0.540761	909	-470.74	-470.702	-0.0446102	0.0177117	0.935335	6.34379	3.09387	0.00710266	0.156701	1.32673	-0.869213	0.038733	-0.19095	-0.494312	-0.0470133	0.0224961	-0.707029	-0.523887	-0.754366	-0.913774	1.32673			26	UNITIG_2212	456	0	1	2	0.304	0.00346466	0.0298933	-454.826	1e-05	1e-05	0.907757	0.907016	0.907042			rs1386002	26	0
UNITIG_106941	26	0	18154	0.0119879	0.540761	909	-470.74	-471.302	0.0391008	0.0155308	1.18684	6.3385	3.09387	0.00710266	0.156701	1.32673	-0.869213	0.038733	-0.19095	-0.494312	-0.0470133	0.0224961	-0.707029	-0.523887	-0.754366	-0.913774	1.32673			26	UNITIG_2218	457	0	2	1	0.471	0.0100502	0.0217578	-454.725	1e-05	1e-05	0.644256	0.641585	0.641718			rs1386062	26	0
UNITIG_39393	26	0	6162	0.0119987	0.540761	909	-470.74	-470.856	-0.0384482	0.0152735	0.953821	6.33689	3.09387	0.00710266	0.156701	1.32673	-0.869213	0.038733	-0.19095	-0.494312	-0.0470133	0.0224961	-0.707029	-0.523887	-0.754366	-0.913774	1.32673			26	UNITIG_2222	458	0	2	1	0.072	0.0665175	0.0381432	-453.585	0.00898629	1e-05	0.0815222	0.114125	0.114727			rs1587926	26	0
UNITIG_80692	26	0	12662	0.012007	0.540761	909	-470.74	-471.164	0.0449359	0.0178524	1.06992	6.33565	3.09387	0.00710266	0.156701	1.32673	-0.869213	0.038733	-0.19095	-0.494312	-0.0470133	0.0224961	-0.707029	-0.523887	-0.754366	-0.913774	1.32673			26	UNITIG_2223	459	0	2	1	0.011	-0.0410116	0.0646664	-454.629	1e-05	1e-05	0.526111	0.522777	0.522987			rs1518801	26	0
UNITIG_103547	26	0	17311	0.0120326	0.540761	909	-470.74	-471.055	0.0339086	0.0134755	1.14761	6.33185	3.09387	0.00710266	0.156701	1.32673	-0.869213	0.038733	-0.19095	-0.494312	-0.0470133	0.0224961	-0.707029	-0.523887	-0.754366	-0.913774	1.32673			26	UNITIG_2225	460	0	1	2	0.066	0.0327872	0.0306566	-454.254	0.000266736	1e-05	0.285134	0.281685	0.282128			rs1518804	26	0
UNITIG_89189	26	0	14238	0.0120839	0.541702	909	-470.74	-470.71	0.0450442	0.0179116	1.05629	6.32425	3.09387	0.00710266	0.156701	1.32673	-0.869213	0.038733	-0.19095	-0.494312	-0.0470133	0.0224961	-0.707029	-0.523887	-0.754366	-0.913774	1.32673			26	UNITIG_2232	461	0	2	1	0.069	0.000488313	0.0290908	-454.833	1e-05	1e-05	0.986611	0.986503	0.986507			rs1518806	26	0
UNITIG_84855	26	0	13408	0.0121059	0.541702	909	-470.74	-470.59	0.0549747	0.021866	1.08654	6.32099	3.09387	0.00710266	0.156701	1.32673	-0.869213	0.038733	-0.19095	-0.494312	-0.0470133	0.0224961	-0.707029	-0.523887	-0.754366	-0.913774	1.32673			26	UNITIG_2235	462	0	2	1	0.065	0.0103946	0.0304354	-454.774	1e-05	1e-05	0.732785	0.730712	0.730801			rs1518867	26	0
UNITIG_101694	26	0	16869	0.0121495	0.542478	909	-470.74	-471.071	0.0362046	0.0144076	1.1001	6.31457	3.09387	0.00710266	0.156701	1.32673	-0.869213	0.038733	-0.19095	-0.494312	-0.0470133	0.0224961	-0.707029	-0.523887	-0.754366	-0.913774	1.32673			26	UNITIG_2236	463	0	1	2	0.033	0.0400742	0.0401372	-454.327	1e-05	1e-05	0.318341	0.31445	0.314857			rs1518876	26	0
UNITIG_101629	26	0	16852	0.0121867	0.542855	909	-470.74	-471.003	-0.0339769	0.013527	0.885202	6.30911	3.09387	0.00710266	0.156701	1.32673	-0.869213	0.038733	-0.19095	-0.494312	-0.0470133	0.0224961	-0.707029	-0.523887	-0.754366	-0.913774	1.32673			26	UNITIG_2243	464	0	2	1	0.128	-0.0169921	0.0375947	-454.729	1e-05	1e-05	0.651392	0.648766	0.648896			rs1518927	26	0
UNITIG_59371	26	0	9163	0.0123349	0.542855	909	-470.74	-471.374	0.0371665	0.0148221	1.12854	6.28753	3.09387	0.00710266	0.156701	1.32673	-0.869213	0.038733	-0.19095	-0.494312	-0.0470133	0.0224961	-0.707029	-0.523887	-0.754366	-0.913774	1.32673			26	UNITIG_2245	465	0	1	2	0.025	0.114813	0.0429329	-451.216	1e-05	1e-05	0.00762635	0.00715125	0.00740086			rs1518930	26	0
UNITIG_85751	26	0	13584	0.0123425	0.542855	909	-470.74	-470.341	0.0652856	0.0260384	1.12597	6.28644	3.09387	0.00710266	0.156701	1.32673	-0.869213	0.038733	-0.19095	-0.494312	-0.0470133	0.0224961	-0.707029	-0.523887	-0.754366	-0.913774	1.32673			26	UNITIG_2246	466	0	2	1	0.025	0.114813	0.0429329	-451.216	1e-05	1e-05	0.00762635	0.00715125	0.00740086			rs1518956	26	0
UNITIG_81903	26	0	12883	0.0123494	0.542855	909	-470.74	-471.291	0.0404142	0.0161201	1.09555	6.28543	3.09387	0.00710266	0.156701	1.32673	-0.869213	0.038733	-0.19095	-0.494312	-0.0470133	0.0224961	-0.707029	-0.523887	-0.754366	-0.913774	1.32673			26	UNITIG_2258	467	0	1	2	0.07	0.0398264	0.032604	-454.114	0.00224091	1e-05	0.22221	0.230427	0.230928			rs294026	26	0
UNITIG_44209	26	0	6908	0.0123531	0.542855	909	-470.74	-471.085	0.0365111	0.0145638	1.10759	6.28491	3.09387	0.00710266	0.156701	1.32673	-0.869213	0.038733	-0.19095	-0.494312	-0.0470133	0.0224961	-0.707029	-0.523887	-0.754366	-0.913774	1.32673			26	UNITIG_2261	468	0	2	1	0.14	-0.0217794	0.0270425	-454.504	1e-05	1e-05	0.420816	0.417076	0.417376			rs270161	26	0
UNITIG_112048	26	0	19507	0.0123609	0.542855	909	-470.74	-471.007	-0.0333708	0.0133124	0.87724	6.28378	3.09387	0.00710266	0.156701	1.32673	-0.869213	0.038733	-0.19095	-0.494312	-0.0470133	0.0224961	-0.707029	-0.523887	-0.754366	-0.913774	1.32673			26	UNITIG_2268	469	0	2	1	0.463	0.0131154	0.0228007	-454.665	1e-05	1e-05	0.565287	0.562152	0.562334			rs1215695	26	0
UNITIG_13421	26	0	2319	0.0123667	0.542855	909	-470.74	-471.123	-0.0399423	0.015935	0.89873	6.28295	3.09387	0.00710266	0.156701	1.32673	-0.869213	0.038733	-0.19095	-0.494312	-0.0470133	0.0224961	-0.707029	-0.523887	-0.754366	-0.913774	1.32673			26	UNITIG_2286	470	0	1	2	0.411	0.00447047	0.0252337	-454.817	1e-05	1e-05	0.859421	0.858298	0.858339			rs1220176	26	0
UNITIG_3781	26	0	726	0.0124034	0.542855	909	-470.74	-470.678	0.0466414	0.0186154	1.06192	6.27766	3.09387	0.00710266	0.156701	1.32673	-0.869213	0.038733	-0.19095	-0.494312	-0.0470133	0.0224961	-0.707029	-0.523887	-0.754366	-0.913774	1.32673			26	UNITIG_2287	471	0	2	1	0.077	0.0222134	0.0272501	-454.496	1e-05	1e-05	0.415193	0.411438	0.411743			rs1220063	26	0
UNITIG_74531	26	0	11628	0.0124868	0.542855	909	-470.74	-471.155	0.0348118	0.0139073	1.17257	6.26569	3.09387	0.00710266	0.156701	1.32673	-0.869213	0.038733	-0.19095	-0.494312	-0.0470133	0.0224961	-0.707029	-0.523887	-0.754366	-0.913774	1.32673			26	UNITIG_2288	472	0	1	2	0.053	0.0229383	0.0299365	-454.535	1e-05	1e-05	0.443741	0.44007	0.440349			rs1220162	26	0
UNITIG_92060	26	0	14788	0.0124942	0.542855	909	-470.74	-470.791	0.0461512	0.0184389	1.10869	6.26464	3.09387	0.00710266	0.156701	1.32673	-0.869213	0.038733	-0.19095	-0.494312	-0.0470133	0.0224961	-0.707029	-0.523887	-0.754366	-0.913774	1.32673			26	UNITIG_2297	473	0	1	2	0.128	-0.0249544	0.0387814	-454.623	1e-05	1e-05	0.520089	0.516726	0.516941			rs657455	26	0
UNITIG_49991	26	0	7739	0.012501	0.542855	909	-470.74	-471.374	0.0375271	0.0149944	1.14015	6.26366	3.09387	0.00710266	0.156701	1.32673	-0.869213	0.038733	-0.19095	-0.494312	-0.0470133	0.0224961	-0.707029	-0.523887	-0.754366	-0.913774	1.32673			26	UNITIG_2306	474	0	1	2	0.077	0.0222134	0.0272501	-454.496	1e-05	1e-05	0.415193	0.411438	0.411743			rs1873752	26	0
UNITIG_13172	26	0	2275	0.0125834	0.542855	909	-470.74	-471.379	0.0375347	0.0150115	1.14018	6.25195	3.09387	0.00710266	0.156701	1.32673	-0.869213	0.038733	-0.19095	-0.494312	-0.0470133	0.0224961	-0.707029	-0.523887	-0.754366	-0.913774	1.32673			26	UNITIG_2319	475	0	2	1	0.02	-0.0335883	0.0484201	-454.589	1e-05	1e-05	0.488059	0.484554	0.484795			rs2018071	26	0
UNITIG_13175	26	0	2276	0.0125834	0.542855	909	-470.74	-471.379	0.0375347	0.0150115	1.14018	6.25195	3.09387	0.00710266	0.156701	1.32673	-0.869213	0.038733	-0.19095	-0.494312	-0.0470133	0.0224961	-0.707029	-0.523887	-0.754366	-0.913774	1.32673			26	UNITIG_2332	476	0	2	1	0.013	-0.04651	0.0586366	-454.514	1e-05	1e-05	0.427878	0.424158	0.424451			rs2018114	26	0
UNITIG_16149	26	0	2753	0.0125961	0.542855	909	-470.74	-471.369	0.0379375	0.0151748	1.16653	6.25015	3.09387	0.00710266	0.156701	1.32673	-0.869213	0.038733	-0.19095	-0.494312	-0.0470133	0.0224961	-0.707029	-0.523887	-0.754366	-0.913774	1.32673			26	UNITIG_2335	477	0	2	1	0.012	0.0298998	0.0634542	-454.72	1e-05	1e-05	0.637611	0.634898	0.635035			rs2018601	26	0
UNITIG_114829	26	0	20259	0.0125961	0.542855	909	-470.74	-471.369	0.0379375	0.0151748	1.16653	6.25015	3.09387	0.00710266	0.156701	1.32673	-0.869213	0.038733	-0.19095	-0.494312	-0.0470133	0.0224961	-0.707029	-0.523887	-0.754366	-0.913774	1.32673			26	UNITIG_2341	478	0	1	2	0.406	-0.00329211	0.0227736	-454.822	1e-05	1e-05	0.885092	0.884171	0.884205			rs2018604	26	0
UNITIG_14144	26	0	2419	0.0126093	0.542855	909	-470.74	-470.583	-0.0589091	0.0235669	0.935281	6.24828	3.09387	0.00710266	0.156701	1.32673	-0.869213	0.038733	-0.19095	-0.494312	-0.0470133	0.0224961	-0.707029	-0.523887	-0.754366	-0.913774	1.32673			26	UNITIG_2352	479	0	2	1	0.461	0.00243135	0.0220581	-454.827	1e-05	1e-05	0.912256	0.911551	0.911576			rs2019054	26	0
UNITIG_1700	26	0	361	0.0126292	0.542855	909	-470.74	-471.029	-0.0331512	0.0132653	0.874062	6.24546	3.09387	0.00710266	0.156701	1.32673	-0.869213	0.038733	-0.19095	-0.494312	-0.0470133	0.0224961	-0.707029	-0.523887	-0.754366	-0.913774	1.32673			26	UNITIG_2355	480	0	2	1	0.012	-0.00207378	0.0618373	-454.833	1e-05	1e-05	0.973255	0.973039	0.973046			rs1902034	26	0
UNITIG_29927	26	0	4803	0.0126418	0.542855	909	-470.74	-470.376	0.063723	0.0255021	1.12277	6.24369	3.09387	0.00710266	0.156701	1.32673	-0.869213	0.038733	-0.19095	-0.494312	-0.0470133	0.0224961	-0.707029	-0.523887	-0.754366	-0.913774	1.32673			26	UNITIG_2357	481	0	1	2	0.133	0.00103341	0.0348489	-454.833	1e-05	1e-05	0.97635	0.976159	0.976166			rs294886	26	0
UNITIG_30976	26	0	4979	0.0126728	0.542855	909	-470.74	-470.334	0.0789562	0.0316095	1.16432	6.23931	3.09387	0.00710266	0.156701	1.32673	-0.869213	0.038733	-0.19095	-0.494312	-0.0470133	0.0224961	-0.707029	-0.523887	-0.754366	-0.913774	1.32673			26	UNITIG_2362	482	0	2	1	0.017	0.0401941	0.0535271	-454.547	1e-05	1e-05	0.452904	0.449265	0.449535			rs1315719	26	0
UNITIG_19172	26	0	3193	0.0127244	0.542855	909	-470.74	-471.268	0.0349908	0.0140165	1.15266	6.23207	3.09387	0.00710266	0.156701	1.32673	-0.869213	0.038733	-0.19095	-0.494312	-0.0470133	0.0224961	-0.707029	-0.523887	-0.754366	-0.913774	1.32673			26	UNITIG_2365	483	0	1	2	0.459	0.0146106	0.0225666	-454.62	1e-05	1e-05	0.517511	0.514136	0.514353			rs1315759	26	0
UNITIG_87311	26	0	13884	0.0127674	0.542855	909	-470.74	-471.038	-0.0335392	0.0134415	0.88027	6.22606	3.09387	0.00710266	0.156701	1.32673	-0.869213	0.038733	-0.19095	-0.494312	-0.0470133	0.0224961	-0.707029	-0.523887	-0.754366	-0.913774	1.32673			26	UNITIG_2367	484	0	2	1	0.462	0.0179258	0.0227668	-454.518	1e-05	1e-05	0.431277	0.427567	0.427857			rs307417	26	0
UNITIG_65558	26	0	10122	0.0128168	0.542855	909	-470.74	-470.996	-0.0347951	0.0139525	0.930752	6.21916	3.09387	0.00710266	0.156701	1.32673	-0.869213	0.038733	-0.19095	-0.494312	-0.0470133	0.0224961	-0.707029	-0.523887	-0.754366	-0.913774	1.32673			26	UNITIG_2376	485	0	1	2	0.052	0.0251886	0.0302741	-454.482	1e-05	1e-05	0.40562	0.40184	0.402155			rs1475441	26	0
UNITIG_76830	26	0	12052	0.0129079	0.542855	909	-470.74	-471.057	0.0351931	0.0141264	1.13463	6.20654	3.09387	0.00710266	0.156701	1.32673	-0.869213	0.038733	-0.19095	-0.494312	-0.0470133	0.0224961	-0.707029	-0.523887	-0.754366	-0.913774	1.32673			26	UNITIG_2382	486	0	1	2	0.014	-0.00875084	0.0572669	-454.821	1e-05	1e-05	0.878584	0.877612	0.877647			rs1653260	26	0
UNITIG_6071	26	0	1151	0.0129098	0.542855	909	-470.74	-471.236	0.0354161	0.0142163	1.16084	6.20627	3.09387	0.00710266	0.156701	1.32673	-0.869213	0.038733	-0.19095	-0.494312	-0.0470133	0.0224961	-0.707029	-0.523887	-0.754366	-0.913774	1.32673			26	UNITIG_2391	487	0	2	1	0.013	-0.0749481	0.0599232	-454.039	1e-05	1e-05	0.211357	0.207694	0.208221			rs306717	26	0
UNITIG_47096	26	0	7334	0.0129098	0.542855	909	-470.74	-471.236	0.0354161	0.0142163	1.16084	6.20627	3.09387	0.00710266	0.156701	1.32673	-0.869213	0.038733	-0.19095	-0.494312	-0.0470133	0.0224961	-0.707029	-0.523887	-0.754366	-0.913774	1.32673			26	UNITIG_2392	488	0	2	1	0.072	-0.0298874	0.0265211	-454.189	1e-05	1e-05	0.260075	0.256247	0.256719			rs302026	26	0
UNITIG_7845	26	0	1454	0.0129107	0.542855	909	-470.74	-471.029	-0.0439535	0.0176434	0.874259	6.20614	3.09387	0.00710266	0.156701	1.32673	-0.869213	0.038733	-0.19095	-0.494312	-0.0470133	0.0224961	-0.707029	-0.523887	-0.754366	-0.913774	1.32673			26	UNITIG_2393	489	0	1	2	0.011	-0.0851842	0.0657581	-453.982	1e-05	1e-05	0.19551	0.191927	0.192471			rs302462	26	0
UNITIG_66670	26	0	10290	0.0129234	0.542855	909	-470.74	-471.278	-0.0423211	0.0169906	0.88281	6.20439	3.09387	0.00710266	0.156701	1.32673	-0.869213	0.038733	-0.19095	-0.494312	-0.0470133	0.0224961	-0.707029	-0.523887	-0.754366	-0.913774	1.32673			26	UNITIG_2398	490	0	2	1	0.012	-0.031147	0.0637097	-454.712	1e-05	1e-05	0.625039	0.622249	0.622393			rs306716	26	0
UNITIG_17671	26	0	2961	0.013004	0.542855	909	-470.74	-471.284	-0.0422828	0.0169903	0.88291	6.19331	3.09387	0.00710266	0.156701	1.32673	-0.869213	0.038733	-0.19095	-0.494312	-0.0470133	0.0224961	-0.707029	-0.523887	-0.754366	-0.913774	1.32673			26	UNITIG_2404	491	0	1	2	0.283	0.0162815	0.0315526	-454.698	1e-05	1e-05	0.605973	0.603067	0.603223			rs307180	26	0
UNITIG_56978	26	0	8786	0.0130762	0.542855	909	-470.74	-471.411	0.0373775	0.0150312	1.14356	6.18344	3.09387	0.00710266	0.156701	1.32673	-0.869213	0.038733	-0.19095	-0.494312	-0.0470133	0.0224961	-0.707029	-0.523887	-0.754366	-0.913774	1.32673			26	UNITIG_2418	492	0	2	1	0.132	-0.0275015	0.0289038	-454.374	1e-05	1e-05	0.341615	0.337732	0.338113			rs877604	26	0
UNITIG_30239	26	0	4860	0.0130852	0.542855	909	-470.74	-471.004	0.0349315	0.014049	1.08676	6.18222	3.09387	0.00710266	0.156701	1.32673	-0.869213	0.038733	-0.19095	-0.494312	-0.0470133	0.0224961	-0.707029	-0.523887	-0.754366	-0.913774	1.32673			26	UNITIG_2431	493	0	1	2	0.408	-0.0142925	0.0238522	-454.651	1e-05	1e-05	0.549184	0.545964	0.546157			rs286480	26	0
UNITIG_66504	26	0	10266	0.0130852	0.542855	909	-470.74	-471.004	0.0349315	0.014049	1.08676	6.18222	3.09387	0.00710266	0.156701	1.32673	-0.869213	0.038733	-0.19095	-0.494312	-0.0470133	0.0224961	-0.707029	-0.523887	-0.754366	-0.913774	1.32673			26	UNITIG_2449	494	0	1	2	0.277	0.0324261	0.0318607	-454.307	1e-05	1e-05	0.309074	0.305185	0.305602			rs2106337	26	0
UNITIG_21739	26	0	3607	0.0130862	0.542855	909	-470.74	-471.089	0.0350095	0.0140805	1.13388	6.18208	3.09387	0.00710266	0.156701	1.32673	-0.869213	0.038733	-0.19095	-0.494312	-0.0470133	0.0224961	-0.707029	-0.523887	-0.754366	-0.913774	1.32673			26	UNITIG_2456	495	0	2	1	0.437	-0.0138254	0.0207855	-454.608	1e-05	1e-05	0.506128	0.502701	0.502927			rs270627	26	0
UNITIG_71555	26	0	11115	0.013097	0.542855	909	-470.74	-471.09	-0.033407	0.0134376	0.960887	6.18061	3.09387	0.00710266	0.156701	1.32673	-0.869213	0.038733	-0.19095	-0.494312	-0.0470133	0.0224961	-0.707029	-0.523887	-0.754366	-0.913774	1.32673			26	UNITIG_2457	496	0	1	2	0.308	-0.000972766	0.0277998	-454.832	1e-05	1e-05	0.972094	0.971869	0.971877			rs278898	26	0
UNITIG_19887	26	0	3316	0.0131317	0.542855	909	-470.74	-471.271	-0.0431536	0.0173647	0.876399	6.17591	3.09387	0.00710266	0.156701	1.32673	-0.869213	0.038733	-0.19095	-0.494312	-0.0470133	0.0224961	-0.707029	-0.523887	-0.754366	-0.913774	1.32673			26	UNITIG_2463	497	0	1	2	0.111	0.0168149	0.0217974	-454.531	1e-05	1e-05	0.440663	0.436983	0.437264			rs302851	26	0
UNITIG_113305	26	0	19833	0.0131371	0.542855	909	-470.74	-471.097	-0.0330864	0.0133145	0.890795	6.17517	3.09387	0.00710266	0.156701	1.32673	-0.869213	0.038733	-0.19095	-0.494312	-0.0470133	0.0224961	-0.707029	-0.523887	-0.754366	-0.913774	1.32673			26	UNITIG_2473	498	0	2	1	0.462	0.0171476	0.0227385	-454.544	1e-05	1e-05	0.450975	0.447329	0.447601			rs505806	26	0
UNITIG_4296	26	0	823	0.0131768	0.542855	909	-470.74	-471.076	-0.0329898	0.0132814	0.859967	6.16978	3.09387	0.00710266	0.156701	1.32673	-0.869213	0.038733	-0.19095	-0.494312	-0.0470133	0.0224961	-0.707029	-0.523887	-0.754366	-0.913774	1.32673			26	UNITIG_2486	499	0	1	2	0.418	-0.0035532	0.0241807	-454.822	1e-05	1e-05	0.88321	0.882274	0.882308			rs671464	26	0
UNITIG_53210	26	0	8217	0.0131796	0.542855	909	-470.74	-470.267	-0.086079	0.0346558	0.898808	6.16941	3.09387	0.00710266	0.156701	1.32673	-0.869213	0.038733	-0.19095	-0.494312	-0.0470133	0.0224961	-0.707029	-0.523887	-0.754366	-0.913774	1.32673			26	UNITIG_2487	500	0	1	2	0.109	0.0502726	0.0268565	-453.088	0.000866678	1e-05	0.061547	0.0617065	0.0622834			rs988568	26	0
UNITIG_66427	26	0	10255	0.0131861	0.542855	909	-470.74	-471.279	-0.0429136	0.0172784	0.881271	6.16854	3.09387	0.00710266	0.156701	1.32673	-0.869213	0.038733	-0.19095	-0.494312	-0.0470133	0.0224961	-0.707029	-0.523887	-0.754366	-0.913774	1.32673			26	UNITIG_2492	501	0	2	1	0.051	0.0157811	0.0326371	-454.714	1e-05	1e-05	0.628837	0.626069	0.626211			rs1177477	26	0
UNITIG_2721	26	0	549	0.0131961	0.542855	909	-470.74	-471.098	0.0431111	0.0173598	1.10118	6.16719	3.09387	0.00710266	0.156701	1.32673	-0.869213	0.038733	-0.19095	-0.494312	-0.0470133	0.0224961	-0.707029	-0.523887	-0.754366	-0.913774	1.32673			26	UNITIG_2497	502	0	1	2	0.208	-0.00424713	0.0217538	-454.814	1e-05	1e-05	0.845252	0.844019	0.844065			rs1542407	26	0
UNITIG_74104	26	0	11551	0.0132084	0.542855	909	-470.74	-471.1	0.0352018	0.0141768	1.09074	6.16553	3.09387	0.00710266	0.156701	1.32673	-0.869213	0.038733	-0.19095	-0.494312	-0.0470133	0.0224961	-0.707029	-0.523887	-0.754366	-0.913774	1.32673			26	UNITIG_2499	503	0	1	2	0.07	0.0450633	0.0267823	-453.398	1e-05	1e-05	0.092806	0.0901996	0.0908018			rs1662016	26	0
UNITIG_96122	26	0	15569	0.0133519	0.546033	909	-470.74	-471.468	0.0358643	0.0144662	1.12678	6.14628	3.09387	0.00710266	0.156701	1.32673	-0.869213	0.038733	-0.19095	-0.494312	-0.0470133	0.0224961	-0.707029	-0.523887	-0.754366	-0.913774	1.32673			26	UNITIG_2500	504	0	2	1	0.014	0.0233171	0.0592343	-454.755	1e-05	1e-05	0.69394	0.691595	0.691702			rs1732117	26	0
UNITIG_24911	26	0	4037	0.0133745	0.546033	909	-470.74	-471.084	-0.0333786	0.0134669	0.858439	6.14326	3.09387	0.00710266	0.156701	1.32673	-0.869213	0.038733	-0.19095	-0.494312	-0.0470133	0.0224961	-0.707029	-0.523887	-0.754366	-0.913774	1.32673			26	UNITIG_2501	505	0	1	2	0.037	0.0173721	0.0374493	-454.724	1e-05	1e-05	0.642844	0.640164	0.640298			rs1737232	26	0
UNITIG_37408	26	0	5903	0.0133947	0.546033	909	-470.74	-470.285	0.0748075	0.0301884	1.15278	6.14058	3.09387	0.00710266	0.156701	1.32673	-0.869213	0.038733	-0.19095	-0.494312	-0.0470133	0.0224961	-0.707029	-0.523887	-0.754366	-0.913774	1.32673			26	UNITIG_2504	506	0	1	2	0.13	-0.00104738	0.0363708	-454.833	1e-05	1e-05	0.977033	0.976847	0.976854			rs1877819	26	0
UNITIG_8008	26	0	1485	0.0134084	0.546033	909	-470.74	-471.186	-0.0452934	0.0182808	0.862979	6.13875	3.09387	0.00710266	0.156701	1.32673	-0.869213	0.038733	-0.19095	-0.494312	-0.0470133	0.0224961	-0.707029	-0.523887	-0.754366	-0.913774	1.32673			26	UNITIG_2512	507	0	2	1	0.421	-0.00387368	0.0221704	-454.818	1e-05	1e-05	0.861337	0.860229	0.86027			rs1896173	26	0
UNITIG_90013	26	0	14415	0.0134177	0.546033	909	-470.74	-471.264	-0.0441524	0.0178221	0.868859	6.13752	3.09387	0.00710266	0.156701	1.32673	-0.869213	0.038733	-0.19095	-0.494312	-0.0470133	0.0224961	-0.707029	-0.523887	-0.754366	-0.913774	1.32673			26	UNITIG_2519	508	0	2	1	0.03	0.0550241	0.0404593	-453.895	1e-05	1e-05	0.174177	0.170726	0.17129			rs821774	26	0
UNITIG_47350	26	0	7369	0.0136125	0.547114	909	-470.74	-471.149	0.0326802	0.013219	1.16959	6.11186	3.09387	0.00710266	0.156701	1.32673	-0.869213	0.038733	-0.19095	-0.494312	-0.0470133	0.0224961	-0.707029	-0.523887	-0.754366	-0.913774	1.32673			26	UNITIG_2524	509	0	2	1	0.011	-0.0124717	0.0657208	-454.815	1e-05	1e-05	0.849534	0.848334	0.848379			rs294024	26	0
UNITIG_114669	26	0	20217	0.0136205	0.547114	909	-470.74	-471.415	0.0383889	0.0155294	1.18314	6.11081	3.09387	0.00710266	0.156701	1.32673	-0.869213	0.038733	-0.19095	-0.494312	-0.0470133	0.0224961	-0.707029	-0.523887	-0.754366	-0.913774	1.32673			26	UNITIG_2529	510	0	2	1	0.013	0.126776	0.0590049	-452.495	1e-05	1e-05	0.0319369	0.0305784	0.0310579			rs294023	26	0
UNITIG_10786	26	0	1881	0.0136207	0.547114	909	-470.74	-470.812	-0.0440408	0.0178158	0.935905	6.11079	3.09387	0.00710266	0.156701	1.32673	-0.869213	0.038733	-0.19095	-0.494312	-0.0470133	0.0224961	-0.707029	-0.523887	-0.754366	-0.913774	1.32673			26	UNITIG_2539	511	0	2	1	0.414	-0.0112862	0.023069	-454.712	1e-05	1e-05	0.624795	0.622002	0.622147			rs294032	26	0
UNITIG_48286	26	0	7501	0.0136207	0.547114	909	-470.74	-470.812	-0.0440408	0.0178158	0.935905	6.11079	3.09387	0.00710266	0.156701	1.32673	-0.869213	0.038733	-0.19095	-0.494312	-0.0470133	0.0224961	-0.707029	-0.523887	-0.754366	-0.913774	1.32673			26	UNITIG_2540	512	0	2	1	0.386	0.0154677	0.0180807	-454.462	1e-05	1e-05	0.392516	0.388706	0.389034			rs107559	26	0
UNITIG_111986	26	0	19487	0.0136233	0.547114	909	-470.74	-471.26	-0.036429	0.0147371	0.874193	6.11045	3.09387	0.00710266	0.156701	1.32673	-0.869213	0.038733	-0.19095	-0.494312	-0.0470133	0.0224961	-0.707029	-0.523887	-0.754366	-0.913774	1.32673			26	UNITIG_2548	513	0	2	1	0.015	-0.00788248	0.0566522	-454.823	1e-05	1e-05	0.889372	0.888485	0.888517			rs108233	26	0
UNITIG_39639	26	0	6208	0.0136436	0.547114	909	-470.74	-470.745	0.05043	0.0204055	1.07213	6.1078	3.09387	0.00710266	0.156701	1.32673	-0.869213	0.038733	-0.19095	-0.494312	-0.0470133	0.0224961	-0.707029	-0.523887	-0.754366	-0.913774	1.32673			26	UNITIG_2557	514	0	1	2	0.079	0.00132017	0.0262855	-454.832	1e-05	1e-05	0.959955	0.959632	0.959643			rs108245	26	0
UNITIG_64239	26	0	9899	0.0136439	0.547114	909	-470.74	-471.183	0.0362377	0.0146629	1.09874	6.10776	3.09387	0.00710266	0.156701	1.32673	-0.869213	0.038733	-0.19095	-0.494312	-0.0470133	0.0224961	-0.707029	-0.523887	-0.754366	-0.913774	1.32673			26	UNITIG_2573	515	0	1	2	0.278	0.027689	0.0306371	-454.418	1e-05	1e-05	0.366358	0.362502	0.362856			rs109735	26	0
UNITIG_102624	26	0	17104	0.0136944	0.547114	909	-470.74	-471.059	-0.0344104	0.013931	0.900142	6.10119	3.09387	0.00710266	0.156701	1.32673	-0.869213	0.038733	-0.19095	-0.494312	-0.0470133	0.0224961	-0.707029	-0.523887	-0.754366	-0.913774	1.32673			26	UNITIG_2579	516	0	2	1	0.063	0.03467	0.0318463	-454.232	1e-05	1e-05	0.276594	0.272735	0.273189			rs109767	26	0
UNITIG_71197	26	0	11052	0.0137482	0.547114	909	-470.74	-471.041	-0.0351738	0.0142482	0.857197	6.09421	3.09387	0.00710266	0.156701	1.32673	-0.869213	0.038733	-0.19095	-0.494312	-0.0470133	0.0224961	-0.707029	-0.523887	-0.754366	-0.913774	1.32673			26	UNITIG_2580	517	0	1	2	0.132	-0.00538653	0.0315462	-454.818	1e-05	1e-05	0.864458	0.863375	0.863415			rs109768	26	0
UNITIG_27555	26	0	4437	0.0137501	0.547114	909	-470.74	-470.397	0.0793339	0.0321372	1.08308	6.09397	3.09387	0.00710266	0.156701	1.32673	-0.869213	0.038733	-0.19095	-0.494312	-0.0470133	0.0224961	-0.707029	-0.523887	-0.754366	-0.913774	1.32673			26	UNITIG_2583	518	0	2	1	0.064	0.01889	0.0309242	-454.644	1e-05	1e-05	0.541455	0.538196	0.538395			rs109814	26	0
UNITIG_88207	26	0	14057	0.0137653	0.547114	909	-470.74	-471.299	0.0345182	0.0139852	1.16325	6.09199	3.09387	0.00710266	0.156701	1.32673	-0.869213	0.038733	-0.19095	-0.494312	-0.0470133	0.0224961	-0.707029	-0.523887	-0.754366	-0.913774	1.32673			26	UNITIG_2594	519	0	1	2	0.131	-0.0269495	0.0362259	-454.552	1e-05	1e-05	0.457114	0.453489	0.453756			rs109851	26	0
UNITIG_44757	26	0	6995	0.013789	0.547114	909	-470.74	-471.298	0.0345171	0.0139882	1.16324	6.08894	3.09387	0.00710266	0.156701	1.32673	-0.869213	0.038733	-0.19095	-0.494312	-0.0470133	0.0224961	-0.707029	-0.523887	-0.754366	-0.913774	1.32673			26	UNITIG_2596	520	0	2	1	0.347	0.0144649	0.02292	-454.631	1e-05	1e-05	0.528134	0.524809	0.525018			rs109856	26	0
UNITIG_96277	26	0	15609	0.0138205	0.547114	909	-470.74	-470.733	0.0531162	0.0215328	1.08317	6.08488	3.09387	0.00710266	0.156701	1.32673	-0.869213	0.038733	-0.19095	-0.494312	-0.0470133	0.0224961	-0.707029	-0.523887	-0.754366	-0.913774	1.32673			26	UNITIG_2597	521	0	1	2	0.064	0.01889	0.0309242	-454.644	1e-05	1e-05	0.541455	0.538196	0.538395			rs109880	26	0
UNITIG_39657	26	0	6211	0.0138566	0.547114	909	-470.74	-471.301	0.0349873	0.014189	1.13784	6.08023	3.09387	0.00710266	0.156701	1.32673	-0.869213	0.038733	-0.19095	-0.494312	-0.0470133	0.0224961	-0.707029	-0.523887	-0.754366	-0.913774	1.32673			26	UNITIG_2599	522	0	1	2	0.347	0.0144649	0.02292	-454.631	1e-05	1e-05	0.528134	0.524809	0.525018			rs109886	26	0
UNITIG_110323	26	0	19034	0.0138693	0.547114	909	-470.74	-471.364	0.0341187	0.0138385	1.17768	6.07861	3.09387	0.00710266	0.156701	1.32673	-0.869213	0.038733	-0.19095	-0.494312	-0.0470133	0.0224961	-0.707029	-0.523887	-0.754366	-0.913774	1.32673			26	UNITIG_2601	523	0	1	2	0.04	0.0568821	0.0369198	-453.629	1e-05	1e-05	0.123745	0.120742	0.121341			rs109916	26	0
UNITIG_8484	26	0	1550	0.0138818	0.547114	909	-470.74	-471.348	0.0341347	0.0138468	1.17777	6.07701	3.09387	0.00710266	0.156701	1.32673	-0.869213	0.038733	-0.19095	-0.494312	-0.0470133	0.0224961	-0.707029	-0.523887	-0.754366	-0.913774	1.32673			26	UNITIG_2611	524	0	1	2	0.011	-0.0433759	0.0655898	-454.611	1e-05	1e-05	0.508577	0.505161	0.505385			rs114073	26	0
UNITIG_87035	26	0	13819	0.0139195	0.547114	909	-470.74	-471.097	0.0389136	0.0157917	1.08218	6.07219	3.09387	0.00710266	0.156701	1.32673	-0.869213	0.038733	-0.19095	-0.494312	-0.0470133	0.0224961	-0.707029	-0.523887	-0.754366	-0.913774	1.32673			26	UNITIG_2617	525	0	1	2	0.012	-0.0471358	0.0619388	-454.539	1e-05	1e-05	0.446854	0.443194	0.44347			rs1876809	26	0
UNITIG_22310	26	0	3674	0.0139469	0.547114	909	-470.74	-471.048	-0.0350514	0.0142285	0.894403	6.06868	3.09387	0.00710266	0.156701	1.32673	-0.869213	0.038733	-0.19095	-0.494312	-0.0470133	0.0224961	-0.707029	-0.523887	-0.754366	-0.913774	1.32673			26	UNITIG_2625	526	0	1	2	0.025	0.096304	0.0427845	-452.267	1e-05	1e-05	0.0246333	0.0234977	0.0239333			rs1876848	26	0
UNITIG_100995	26	0	16674	0.0139471	0.547114	909	-470.74	-471.302	0.034663	0.0140708	1.14573	6.06866	3.09387	0.00710266	0.156701	1.32673	-0.869213	0.038733	-0.19095	-0.494312	-0.0470133	0.0224961	-0.707029	-0.523887	-0.754366	-0.913774	1.32673			26	UNITIG_2632	527	0	1	2	0.263	0.00622184	0.0321508	-454.814	1e-05	1e-05	0.846595	0.845373	0.845418			rs1876865	26	0
UNITIG_114292	26	0	20112	0.0140811	0.550972	909	-470.74	-470.726	0.0508928	0.020688	1.07986	6.05166	3.09387	0.00710266	0.156701	1.32673	-0.869213	0.038733	-0.19095	-0.494312	-0.0470133	0.0224961	-0.707029	-0.523887	-0.754366	-0.913774	1.32673			26	UNITIG_2637	528	0	1	2	0.133	-0.00658327	0.0286496	-454.806	1e-05	1e-05	0.818311	0.81687	0.816926			rs1877157	26	0
UNITIG_58188	26	0	8976	0.0140988	0.550972	909	-470.74	-471.104	0.0333381	0.0135545	1.11457	6.04942	3.09387	0.00710266	0.156701	1.32673	-0.869213	0.038733	-0.19095	-0.494312	-0.0470133	0.0224961	-0.707029	-0.523887	-0.754366	-0.913774	1.32673			26	UNITIG_2639	529	0	1	2	0.017	0.00234056	0.0528878	-454.832	1e-05	1e-05	0.964711	0.964426	0.964436			rs2026784	26	0
UNITIG_104230	26	0	17486	0.0141608	0.55207	909	-470.74	-471.365	0.041511	0.0168883	1.05751	6.04162	3.09387	0.00710266	0.156701	1.32673	-0.869213	0.038733	-0.19095	-0.494312	-0.0470133	0.0224961	-0.707029	-0.523887	-0.754366	-0.913774	1.32673			26	UNITIG_2641	530	0	1	2	0.139	-0.0262631	0.0289449	-454.415	1e-05	1e-05	0.364467	0.360609	0.360965			rs2026790	26	0
UNITIG_106000	26	0	17912	0.0141943	0.55207	909	-470.74	-471.162	-0.0327315	0.0133211	0.894432	6.03742	3.09387	0.00710266	0.156701	1.32673	-0.869213	0.038733	-0.19095	-0.494312	-0.0470133	0.0224961	-0.707029	-0.523887	-0.754366	-0.913774	1.32673			26	UNITIG_2642	531	0	2	1	0.156	-0.0271514	0.0292993	-454.397	1e-05	1e-05	0.354337	0.350465	0.350832			rs2026796	26	0
UNITIG_82255	26	0	12958	0.014207	0.55207	909	-470.74	-471.152	-0.0327686	0.0133379	0.871102	6.03583	3.09387	0.00710266	0.156701	1.32673	-0.869213	0.038733	-0.19095	-0.494312	-0.0470133	0.0224961	-0.707029	-0.523887	-0.754366	-0.913774	1.32673			26	UNITIG_2644	532	0	1	2	0.017	0.0078774	0.0538528	-454.822	1e-05	1e-05	0.883736	0.882804	0.882838			rs2036948	26	0
UNITIG_80657	26	0	12657	0.0142447	0.552496	909	-470.74	-471.111	0.0337531	0.013744	1.07468	6.03112	3.09387	0.00710266	0.156701	1.32673	-0.869213	0.038733	-0.19095	-0.494312	-0.0470133	0.0224961	-0.707029	-0.523887	-0.754366	-0.913774	1.32673			26	UNITIG_2646	533	0	1	2	0.066	0.035682	0.0330616	-454.252	0.00147743	1e-05	0.280763	0.281067	0.281511			rs943307	26	0
UNITIG_770	26	0	171	0.0142845	0.553004	909	-470.74	-471.467	0.0377574	0.0153809	1.17234	6.02616	3.09387	0.00710266	0.156701	1.32673	-0.869213	0.038733	-0.19095	-0.494312	-0.0470133	0.0224961	-0.707029	-0.523887	-0.754366	-0.913774	1.32673			26	UNITIG_2655	534	0	1	2	0.068	0.00450835	0.0265973	-454.819	1e-05	1e-05	0.865439	0.864363	0.864403			rs707776	26	0
UNITIG_14680	26	0	2504	0.0143519	0.554573	909	-470.74	-470.876	0.050888	0.0207442	1.0851	6.0178	3.09387	0.00710266	0.156701	1.32673	-0.869213	0.038733	-0.19095	-0.494312	-0.0470133	0.0224961	-0.707029	-0.523887	-0.754366	-0.913774	1.32673			26	UNITIG_2657	535	0	2	1	0.074	0.00982764	0.0270937	-454.766	1e-05	1e-05	0.716894	0.714709	0.714805			rs2047570	26	0
UNITIG_27102	26	0	4370	0.0144325	0.556582	909	-470.74	-471.117	0.0338091	0.0137935	1.07622	6.00784	3.09387	0.00710266	0.156701	1.32673	-0.869213	0.038733	-0.19095	-0.494312	-0.0470133	0.0224961	-0.707029	-0.523887	-0.754366	-0.913774	1.32673			26	UNITIG_2665	536	0	2	1	0.04	-0.0204378	0.0374194	-454.682	1e-05	1e-05	0.585076	0.58205	0.582219			rs294074	26	0
UNITIG_83694	26	0	13199	0.0144709	0.556582	909	-470.74	-471.092	-0.0344673	0.0140676	0.880545	6.00313	3.09387	0.00710266	0.156701	1.32673	-0.869213	0.038733	-0.19095	-0.494312	-0.0470133	0.0224961	-0.707029	-0.523887	-0.754366	-0.913774	1.32673			26	UNITIG_2666	537	0	1	2	0.034	0.0488006	0.0394171	-454.055	1e-05	1e-05	0.216019	0.212335	0.212857			rs294982	26	0
UNITIG_12791	26	0	2219	0.0144874	0.556582	909	-470.74	-471.5	0.0369031	0.0150643	1.13404	6.0011	3.09387	0.00710266	0.156701	1.32673	-0.869213	0.038733	-0.19095	-0.494312	-0.0470133	0.0224961	-0.707029	-0.523887	-0.754366	-0.913774	1.32673			26	UNITIG_2668	538	0	1	2	0.457	0.0120775	0.0223228	-454.685	1e-05	1e-05	0.588614	0.585608	0.585774			rs1122047	26	0
UNITIG_79952	26	0	12552	0.0145229	0.556582	909	-470.74	-471.144	-0.0385752	0.0157525	0.91125	5.99675	3.09387	0.00710266	0.156701	1.32673	-0.869213	0.038733	-0.19095	-0.494312	-0.0470133	0.0224961	-0.707029	-0.523887	-0.754366	-0.913774	1.32673			26	UNITIG_2669	539	0	1	2	0.014	0.00808719	0.0566761	-454.823	1e-05	1e-05	0.886566	0.885657	0.88569			rs1190036	26	0
UNITIG_22626	26	0	3719	0.0145645	0.556582	909	-470.74	-471.506	0.0368224	0.0150431	1.14557	5.99167	3.09387	0.00710266	0.156701	1.32673	-0.869213	0.038733	-0.19095	-0.494312	-0.0470133	0.0224961	-0.707029	-0.523887	-0.754366	-0.913774	1.32673			26	UNITIG_2674	540	0	2	1	0.112	0.0252551	0.0247863	-454.306	1e-05	1e-05	0.308519	0.30463	0.305048			rs1190487	26	0
UNITIG_40954	26	0	6402	0.0145853	0.556582	909	-470.74	-470.42	-0.0851267	0.0347843	0.917622	5.98914	3.09387	0.00710266	0.156701	1.32673	-0.869213	0.038733	-0.19095	-0.494312	-0.0470133	0.0224961	-0.707029	-0.523887	-0.754366	-0.913774	1.32673			26	UNITIG_2675	541	0	1	2	0.064	0.0587762	0.0358686	-453.472	1e-05	1e-05	0.101637	0.0989056	0.0995093			rs1562711	26	0
UNITIG_111407	26	0	19318	0.0146635	0.556582	909	-470.74	-471.152	-0.0328092	0.0134171	0.945765	5.97964	3.09387	0.00710266	0.156701	1.32673	-0.869213	0.038733	-0.19095	-0.494312	-0.0470133	0.0224961	-0.707029	-0.523887	-0.754366	-0.913774	1.32673			26	UNITIG_2676	542	0	1	2	0.406	-0.000908823	0.0226987	-454.832	1e-05	1e-05	0.968071	0.967814	0.967823			rs2021805	26	0
UNITIG_106745	26	0	18108	0.0147054	0.556582	909	-470.74	-470.887	-0.0431185	0.0176405	0.936977	5.97457	3.09387	0.00710266	0.156701	1.32673	-0.869213	0.038733	-0.19095	-0.494312	-0.0470133	0.0224961	-0.707029	-0.523887	-0.754366	-0.913774	1.32673			26	UNITIG_2683	543	0	1	2	0.044	0.0291973	0.0348907	-454.478	1e-05	1e-05	0.402916	0.39913	0.399447			rs2021834	26	0
UNITIG_10758	26	0	1876	0.0147217	0.556582	909	-470.74	-470.888	-0.0431055	0.0176381	0.936995	5.97261	3.09387	0.00710266	0.156701	1.32673	-0.869213	0.038733	-0.19095	-0.494312	-0.0470133	0.0224961	-0.707029	-0.523887	-0.754366	-0.913774	1.32673			26	UNITIG_2688	544	0	1	2	0.011	-0.0527157	0.0641702	-454.491	1e-05	1e-05	0.411581	0.407816	0.408125			rs279002	26	0
UNITIG_45442	26	0	7099	0.0147639	0.556582	909	-470.74	-470.724	0.052408	0.0214536	1.08581	5.96753	3.09387	0.00710266	0.156701	1.32673	-0.869213	0.038733	-0.19095	-0.494312	-0.0470133	0.0224961	-0.707029	-0.523887	-0.754366	-0.913774	1.32673			26	UNITIG_2689	545	0	2	1	0.013	-0.0256467	0.0592449	-454.738	1e-05	1e-05	0.665197	0.662661	0.662782			rs1957487	26	0
UNITIG_55910	26	0	8642	0.014792	0.556582	909	-470.74	-471.118	0.0352719	0.0144429	1.14352	5.96416	3.09387	0.00710266	0.156701	1.32673	-0.869213	0.038733	-0.19095	-0.494312	-0.0470133	0.0224961	-0.707029	-0.523887	-0.754366	-0.913774	1.32673			26	UNITIG_2695	546	0	2	1	0.131	-0.0269495	0.0362259	-454.552	1e-05	1e-05	0.457114	0.453489	0.453756			rs267944	26	0
UNITIG_95603	26	0	15462	0.0148251	0.556582	909	-470.74	-471.1	0.0385954	0.015809	1.09516	5.96019	3.09387	0.00710266	0.156701	1.32673	-0.869213	0.038733	-0.19095	-0.494312	-0.0470133	0.0224961	-0.707029	-0.523887	-0.754366	-0.913774	1.32673			26	UNITIG_2702	547	0	2	1	0.013	0.11348	0.0598822	-453.013	1e-05	1e-05	0.0584069	0.0564029	0.0569702			rs267947	26	0
UNITIG_7847	26	0	1455	0.0148265	0.556582	909	-470.74	-471.365	-0.0429517	0.0175937	0.874635	5.96001	3.09387	0.00710266	0.156701	1.32673	-0.869213	0.038733	-0.19095	-0.494312	-0.0470133	0.0224961	-0.707029	-0.523887	-0.754366	-0.913774	1.32673			26	UNITIG_2720	548	0	2	1	0.054	0.0926597	0.0350211	-451.292	1e-05	1e-05	0.00829218	0.00778521	0.00804635			rs267950	26	0
UNITIG_46945	26	0	7310	0.0148265	0.556582	909	-470.74	-471.365	-0.0429517	0.0175937	0.874635	5.96001	3.09387	0.00710266	0.156701	1.32673	-0.869213	0.038733	-0.19095	-0.494312	-0.0470133	0.0224961	-0.707029	-0.523887	-0.754366	-0.913774	1.32673			26	UNITIG_2721	549	0	1	2	0.053	0.100497	0.0355822	-450.8	1e-05	1e-05	0.00484295	0.00451078	0.00470396			rs267963	26	0
UNITIG_82300	26	0	12967	0.0148325	0.556582	909	-470.74	-471.2	0.0350973	0.0143772	1.09287	5.9593	3.09387	0.00710266	0.156701	1.32673	-0.869213	0.038733	-0.19095	-0.494312	-0.0470133	0.0224961	-0.707029	-0.523887	-0.754366	-0.913774	1.32673			26	UNITIG_2723	550	0	2	1	0.396	-0.00567894	0.0305113	-454.816	1e-05	1e-05	0.852388	0.851211	0.851255			rs267980	26	0
UNITIG_39001	26	0	6113	0.0148347	0.556582	909	-470.74	-471.525	0.0366253	0.0150035	1.14942	5.95904	3.09387	0.00710266	0.156701	1.32673	-0.869213	0.038733	-0.19095	-0.494312	-0.0470133	0.0224961	-0.707029	-0.523887	-0.754366	-0.913774	1.32673			26	UNITIG_2734	551	0	2	1	0.076	0.0311891	0.0275741	-454.184	1e-05	1e-05	0.258315	0.254491	0.254966			rs268344	26	0
UNITIG_32994	26	0	5227	0.0149667	0.55774	909	-470.74	-471.532	0.0366141	0.0150188	1.14938	5.94332	3.09387	0.00710266	0.156701	1.32673	-0.869213	0.038733	-0.19095	-0.494312	-0.0470133	0.0224961	-0.707029	-0.523887	-0.754366	-0.913774	1.32673			26	UNITIG_2748	552	0	1	2	0.099	0.0254038	0.0229843	-454.213	1e-05	1e-05	0.26934	0.265494	0.265956			rs268355	26	0
UNITIG_100380	26	0	16511	0.0149784	0.55774	909	-470.74	-471.197	0.0354783	0.0145546	1.11958	5.94192	3.09387	0.00710266	0.156701	1.32673	-0.869213	0.038733	-0.19095	-0.494312	-0.0470133	0.0224961	-0.707029	-0.523887	-0.754366	-0.913774	1.32673			26	UNITIG_2760	553	0	1	2	0.13	-0.0197065	0.0295198	-454.607	1e-05	1e-05	0.504579	0.501145	0.501372			rs329973	26	0
UNITIG_55182	26	0	8536	0.0149926	0.55774	909	-470.74	-471.374	0.0345926	0.0141932	1.15682	5.94025	3.09387	0.00710266	0.156701	1.32673	-0.869213	0.038733	-0.19095	-0.494312	-0.0470133	0.0224961	-0.707029	-0.523887	-0.754366	-0.913774	1.32673			26	UNITIG_2772	554	0	1	2	0.022	-0.0819543	0.0458781	-453.216	1e-05	1e-05	0.0743816	0.0720722	0.0726627			rs330605	26	0
UNITIG_48492	26	0	7536	0.015001	0.55774	909	-470.74	-471.175	-0.033485	0.0137399	0.851709	5.93925	3.09387	0.00710266	0.156701	1.32673	-0.869213	0.038733	-0.19095	-0.494312	-0.0470133	0.0224961	-0.707029	-0.523887	-0.754366	-0.913774	1.32673			26	UNITIG_2773	555	0	1	2	0.013	0.0478529	0.0589159	-454.498	1e-05	1e-05	0.416879	0.413129	0.413432			rs1649728	26	0
UNITIG_36220	26	0	5741	0.0150113	0.55774	909	-470.74	-471.19	-0.0325327	0.0133506	0.883645	5.93803	3.09387	0.00710266	0.156701	1.32673	-0.869213	0.038733	-0.19095	-0.494312	-0.0470133	0.0224961	-0.707029	-0.523887	-0.754366	-0.913774	1.32673			26	UNITIG_2777	556	0	1	2	0.059	0.0536241	0.0293398	-453.14	1e-05	1e-05	0.0679291	0.065737	0.0663199			rs882746	26	0
UNITIG_45740	26	0	7149	0.0150274	0.55774	909	-470.74	-471.541	0.036379	0.0149313	1.13947	5.93613	3.09387	0.00710266	0.156701	1.32673	-0.869213	0.038733	-0.19095	-0.494312	-0.0470133	0.0224961	-0.707029	-0.523887	-0.754366	-0.913774	1.32673			26	UNITIG_2796	557	0	1	2	0.094	0.0307566	0.0234766	-453.962	1e-05	1e-05	0.1905	0.186945	0.187494			rs882803	26	0
UNITIG_87090	26	0	13831	0.01506	0.557948	909	-470.74	-471.132	-0.0341358	0.0140152	0.954205	5.93229	3.09387	0.00710266	0.156701	1.32673	-0.869213	0.038733	-0.19095	-0.494312	-0.0470133	0.0224961	-0.707029	-0.523887	-0.754366	-0.913774	1.32673			26	UNITIG_2797	558	0	1	2	0.015	-0.0190799	0.054691	-454.771	1e-05	1e-05	0.727271	0.725159	0.725251			rs882745	26	0
UNITIG_34188	26	0	5418	0.0151165	0.559041	909	-470.74	-471.151	-0.0337686	0.0138722	0.958684	5.92564	3.09387	0.00710266	0.156701	1.32673	-0.869213	0.038733	-0.19095	-0.494312	-0.0470133	0.0224961	-0.707029	-0.523887	-0.754366	-0.913774	1.32673			26	UNITIG_2805	559	0	1	2	0.041	0.0293813	0.033924	-454.452	1e-05	1e-05	0.386672	0.38285	0.383184			rs882760	26	0
UNITIG_29655	26	0	4762	0.0151697	0.560005	909	-470.74	-470.965	0.0453388	0.0186351	1.11542	5.91941	3.09387	0.00710266	0.156701	1.32673	-0.869213	0.038733	-0.19095	-0.494312	-0.0470133	0.0224961	-0.707029	-0.523887	-0.754366	-0.913774	1.32673			26	UNITIG_2810	560	0	1	2	0.248	-0.0078967	0.0268835	-454.789	1e-05	1e-05	0.769026	0.767216	0.76729			rs2022961	26	0
UNITIG_20216	26	0	3367	0.0152014	0.560175	909	-470.74	-471.206	-0.0324174	0.0133283	0.890171	5.91571	3.09387	0.00710266	0.156701	1.32673	-0.869213	0.038733	-0.19095	-0.494312	-0.0470133	0.0224961	-0.707029	-0.523887	-0.754366	-0.913774	1.32673			26	UNITIG_2814	561	0	2	1	0.057	-0.030679	0.0293257	-454.278	1e-05	1e-05	0.295775	0.291894	0.292326			rs1480895	26	0
UNITIG_36498	26	0	5787	0.0152985	0.561307	909	-470.74	-471.209	-0.0325482	0.0133949	0.886804	5.90441	3.09387	0.00710266	0.156701	1.32673	-0.869213	0.038733	-0.19095	-0.494312	-0.0470133	0.0224961	-0.707029	-0.523887	-0.754366	-0.913774	1.32673			26	UNITIG_2817	562	0	1	2	0.289	0.017275	0.0321068	-454.686	1e-05	1e-05	0.590677	0.587683	0.587848			rs328033	26	0
UNITIG_106313	26	0	17979	0.0153003	0.561307	909	-470.74	-471.192	-0.0348361	0.0143367	0.868103	5.9042	3.09387	0.00710266	0.156701	1.32673	-0.869213	0.038733	-0.19095	-0.494312	-0.0470133	0.0224961	-0.707029	-0.523887	-0.754366	-0.913774	1.32673			26	UNITIG_2818	563	0	2	1	0.129	0.0015839	0.0360776	-454.832	1e-05	1e-05	0.964992	0.964709	0.964719			rs329724	26	0
UNITIG_108489	26	0	18543	0.0153136	0.561307	909	-470.74	-471.191	0.0326609	0.0134432	1.14745	5.90267	3.09387	0.00710266	0.156701	1.32673	-0.869213	0.038733	-0.19095	-0.494312	-0.0470133	0.0224961	-0.707029	-0.523887	-0.754366	-0.913774	1.32673			26	UNITIG_2819	564	0	1	2	0.052	0.00265487	0.0303068	-454.829	1e-05	1e-05	0.930214	0.929652	0.929672			rs329848	26	0
UNITIG_105029	26	0	17661	0.0153729	0.56201	909	-470.74	-471.141	0.0382762	0.0157637	1.0966	5.89581	3.09387	0.00710266	0.156701	1.32673	-0.869213	0.038733	-0.19095	-0.494312	-0.0470133	0.0224961	-0.707029	-0.523887	-0.754366	-0.913774	1.32673			26	UNITIG_2822	565	0	1	2	0.129	0.0015839	0.0360776	-454.832	1e-05	1e-05	0.964992	0.964709	0.964719			rs465947	26	0
UNITIG_18250	26	0	3054	0.0154041	0.56201	909	-470.74	-471.636	0.0336997	0.0138831	1.125	5.89222	3.09387	0.00710266	0.156701	1.32673	-0.869213	0.038733	-0.19095	-0.494312	-0.0470133	0.0224961	-0.707029	-0.523887	-0.754366	-0.913774	1.32673			26	UNITIG_2824	566	0	2	1	0.436	-0.0177637	0.0208709	-454.465	1e-05	1e-05	0.394928	0.391124	0.391449			rs299776	26	0
UNITIG_1173	26	0	263	0.0154143	0.56201	909	-470.74	-471.39	0.0336661	0.0138707	1.12487	5.89104	3.09387	0.00710266	0.156701	1.32673	-0.869213	0.038733	-0.19095	-0.494312	-0.0470133	0.0224961	-0.707029	-0.523887	-0.754366	-0.913774	1.32673			26	UNITIG_2827	567	0	1	2	0.02	0.105852	0.0482687	-452.397	1e-05	1e-05	0.0285654	0.0273066	0.0277674			rs1541294	26	0
UNITIG_28360	26	0	4546	0.0154693	0.562033	909	-470.74	-471.146	-0.0342762	0.0141296	0.865589	5.88473	3.09387	0.00710266	0.156701	1.32673	-0.869213	0.038733	-0.19095	-0.494312	-0.0470133	0.0224961	-0.707029	-0.523887	-0.754366	-0.913774	1.32673			26	UNITIG_2828	568	0	1	2	0.032	0.0449535	0.0389982	-454.159	1e-05	1e-05	0.249337	0.245536	0.246021			rs1731626	26	0
UNITIG_28385	26	0	4553	0.0154693	0.562033	909	-470.74	-471.146	-0.0342762	0.0141296	0.865589	5.88473	3.09387	0.00710266	0.156701	1.32673	-0.869213	0.038733	-0.19095	-0.494312	-0.0470133	0.0224961	-0.707029	-0.523887	-0.754366	-0.913774	1.32673			26	UNITIG_2830	569	0	2	1	0.022	0.0836619	0.0459542	-453.153	1e-05	1e-05	0.0690093	0.066797	0.0673814			rs393578	26	0
UNITIG_40620	26	0	6344	0.0155593	0.563109	909	-470.74	-471.404	0.0428084	0.0176622	1.0648	5.87444	3.09387	0.00710266	0.156701	1.32673	-0.869213	0.038733	-0.19095	-0.494312	-0.0470133	0.0224961	-0.707029	-0.523887	-0.754366	-0.913774	1.32673			26	UNITIG_2834	570	0	1	2	0.201	-0.0152313	0.0202737	-454.547	1e-05	1e-05	0.45268	0.44904	0.449311			rs394820	26	0
UNITIG_63116	26	0	9724	0.0155767	0.563109	909	-470.74	-471.388	0.0336886	0.0139018	1.12496	5.87246	3.09387	0.00710266	0.156701	1.32673	-0.869213	0.038733	-0.19095	-0.494312	-0.0470133	0.0224961	-0.707029	-0.523887	-0.754366	-0.913774	1.32673			26	UNITIG_2840	571	0	2	1	0.033	0.0208402	0.0379171	-454.68	1e-05	1e-05	0.582713	0.579673	0.579844			rs1657185	26	0
UNITIG_11973	26	0	2078	0.0156079	0.563109	909	-470.74	-471.43	-0.0417845	0.0172479	0.882199	5.86892	3.09387	0.00710266	0.156701	1.32673	-0.869213	0.038733	-0.19095	-0.494312	-0.0470133	0.0224961	-0.707029	-0.523887	-0.754366	-0.913774	1.32673			26	UNITIG_2841	572	0	2	1	0.059	0.0270875	0.0315446	-454.459	1e-05	1e-05	0.390733	0.386919	0.387249			rs266945	26	0
UNITIG_45744	26	0	7150	0.0156079	0.563109	909	-470.74	-471.43	-0.0417845	0.0172479	0.882199	5.86892	3.09387	0.00710266	0.156701	1.32673	-0.869213	0.038733	-0.19095	-0.494312	-0.0470133	0.0224961	-0.707029	-0.523887	-0.754366	-0.913774	1.32673			26	UNITIG_2852	573	0	2	1	0.152	-0.0305401	0.029239	-454.279	1e-05	1e-05	0.296536	0.292654	0.293085			rs1475086	26	0
UNITIG_17573	26	0	2942	0.0156762	0.564589	909	-470.74	-470.862	0.0461534	0.0190639	1.06083	5.86118	3.09387	0.00710266	0.156701	1.32673	-0.869213	0.038733	-0.19095	-0.494312	-0.0470133	0.0224961	-0.707029	-0.523887	-0.754366	-0.913774	1.32673			26	UNITIG_2853	574	0	1	2	0.023	0.0674445	0.04532	-453.71	1e-05	1e-05	0.137055	0.133912	0.134505			rs1481992	26	0
UNITIG_98085	26	0	16012	0.015749	0.565894	909	-470.74	-470.694	-0.0563545	0.0232938	0.906326	5.85297	3.09387	0.00710266	0.156701	1.32673	-0.869213	0.038733	-0.19095	-0.494312	-0.0470133	0.0224961	-0.707029	-0.523887	-0.754366	-0.913774	1.32673			26	UNITIG_2854	575	0	1	2	0.015	0.00608631	0.0547148	-454.827	1e-05	1e-05	0.911454	0.910742	0.910767			rs1478710	26	0
UNITIG_23388	26	0	3825	0.0157699	0.565894	909	-470.74	-470.862	0.0487655	0.020161	1.07469	5.85062	3.09387	0.00710266	0.156701	1.32673	-0.869213	0.038733	-0.19095	-0.494312	-0.0470133	0.0224961	-0.707029	-0.523887	-0.754366	-0.913774	1.32673			26	UNITIG_2855	576	0	1	2	0.021	-0.012766	0.0473393	-454.796	1e-05	1e-05	0.787477	0.785803	0.78587			rs1675984	26	0
UNITIG_101569	26	0	16832	0.0158049	0.565894	909	-470.74	-471.137	0.0384777	0.0159131	1.09077	5.84669	3.09387	0.00710266	0.156701	1.32673	-0.869213	0.038733	-0.19095	-0.494312	-0.0470133	0.0224961	-0.707029	-0.523887	-0.754366	-0.913774	1.32673			26	UNITIG_2856	577	0	2	1	0.024	0.0630618	0.0442291	-453.802	1e-05	1e-05	0.154275	0.150976	0.151557			rs29885	26	0
UNITIG_82519	26	0	13006	0.0158219	0.565894	909	-470.74	-470.958	-0.0422429	0.0174731	0.93799	5.84479	3.09387	0.00710266	0.156701	1.32673	-0.869213	0.038733	-0.19095	-0.494312	-0.0470133	0.0224961	-0.707029	-0.523887	-0.754366	-0.913774	1.32673			26	UNITIG_2861	578	0	1	2	0.065	0.0300101	0.0300846	-454.328	1e-05	1e-05	0.31878	0.314889	0.315295			rs356123	26	0
UNITIG_10828	26	0	1888	0.0158634	0.566398	909	-470.74	-471.255	0.0341599	0.0141353	1.12041	5.84015	3.09387	0.00710266	0.156701	1.32673	-0.869213	0.038733	-0.19095	-0.494312	-0.0470133	0.0224961	-0.707029	-0.523887	-0.754366	-0.913774	1.32673			26	UNITIG_2867	579	0	2	1	0.326	0.0141728	0.0212066	-454.606	1e-05	1e-05	0.504102	0.500666	0.500893			rs1199015	26	0
UNITIG_77803	26	0	12204	0.0158915	0.566424	909	-470.74	-471.485	-0.0400775	0.0165884	0.892237	5.83701	3.09387	0.00710266	0.156701	1.32673	-0.869213	0.038733	-0.19095	-0.494312	-0.0470133	0.0224961	-0.707029	-0.523887	-0.754366	-0.913774	1.32673			26	UNITIG_2869	580	0	2	1	0.063	0.0260959	0.0299919	-454.449	1e-05	1e-05	0.384478	0.380653	0.380988			rs1199050	26	0
UNITIG_108167	26	0	18456	0.0161036	0.572994	909	-470.74	-471.225	-0.0325621	0.0135049	0.905243	5.81354	3.09387	0.00710266	0.156701	1.32673	-0.869213	0.038733	-0.19095	-0.494312	-0.0470133	0.0224961	-0.707029	-0.523887	-0.754366	-0.913774	1.32673			26	UNITIG_2881	581	0	2	1	0.135	0.00884753	0.0223534	-454.754	1e-05	1e-05	0.692345	0.68999	0.690098			rs1574181	26	0
UNITIG_103644	26	0	17341	0.0161706	0.574356	909	-470.74	-470.867	0.0518796	0.0215303	1.08981	5.80619	3.09387	0.00710266	0.156701	1.32673	-0.869213	0.038733	-0.19095	-0.494312	-0.0470133	0.0224961	-0.707029	-0.523887	-0.754366	-0.913774	1.32673			26	UNITIG_2882	582	0	2	1	0.139	-0.024935	0.0272531	-454.408	1e-05	1e-05	0.36047	0.356606	0.356967			rs1954946	26	0
UNITIG_112846	26	0	19711	0.0161974	0.574356	909	-470.74	-471.628	0.0352257	0.0146226	1.13476	5.80325	3.09387	0.00710266	0.156701	1.32673	-0.869213	0.038733	-0.19095	-0.494312	-0.0470133	0.0224961	-0.707029	-0.523887	-0.754366	-0.913774	1.32673			26	UNITIG_2885	583	0	2	1	0.207	0.0216761	0.0249026	-454.449	1e-05	1e-05	0.384295	0.380469	0.380805			rs1955524	26	0
UNITIG_105513	26	0	17780	0.0163008	0.575513	909	-470.74	-471.235	0.0349481	0.0145214	1.11515	5.792	3.09387	0.00710266	0.156701	1.32673	-0.869213	0.038733	-0.19095	-0.494312	-0.0470133	0.0224961	-0.707029	-0.523887	-0.754366	-0.913774	1.32673			26	UNITIG_2888	584	0	2	1	0.013	0.0652893	0.0592958	-454.218	1e-05	1e-05	0.271158	0.267309	0.267769			rs1196660	26	0
UNITIG_83373	26	0	13158	0.0163226	0.575513	909	-470.74	-470.963	0.043652	0.0181417	1.04506	5.78963	3.09387	0.00710266	0.156701	1.32673	-0.869213	0.038733	-0.19095	-0.494312	-0.0470133	0.0224961	-0.707029	-0.523887	-0.754366	-0.913774	1.32673			26	UNITIG_2906	585	0	1	2	0.022	0.100816	0.0459381	-452.394	1e-05	1e-05	0.0284482	0.027193	0.0276531			rs1199017	26	0
UNITIG_90783	26	0	14551	0.0163302	0.575513	909	-470.74	-471.205	-0.033734	0.0140208	0.898163	5.7888	3.09387	0.00710266	0.156701	1.32673	-0.869213	0.038733	-0.19095	-0.494312	-0.0470133	0.0224961	-0.707029	-0.523887	-0.754366	-0.913774	1.32673			26	UNITIG_2908	586	0	1	2	0.059	0.0270875	0.0315446	-454.459	1e-05	1e-05	0.390733	0.386919	0.387249			rs1584599	26	0
UNITIG_5154	26	0	983	0.0163414	0.575513	909	-470.74	-471.247	0.0323869	0.0134623	1.13105	5.78759	3.09387	0.00710266	0.156701	1.32673	-0.869213	0.038733	-0.19095	-0.494312	-0.0470133	0.0224961	-0.707029	-0.523887	-0.754366	-0.913774	1.32673			26	UNITIG_2914	587	0	2	1	0.05	0.0153997	0.0320929	-454.716	1e-05	1e-05	0.631454	0.628703	0.628843			rs593620	26	0
UNITIG_103882	26	0	17392	0.0163903	0.576112	909	-470.74	-471.286	0.0343626	0.0142901	1.0934	5.78231	3.09387	0.00710266	0.156701	1.32673	-0.869213	0.038733	-0.19095	-0.494312	-0.0470133	0.0224961	-0.707029	-0.523887	-0.754366	-0.913774	1.32673			26	UNITIG_2920	588	0	1	2	0.409	0.00504572	0.022561	-454.808	1e-05	1e-05	0.823083	0.821678	0.821732			rs1584436	26	0
UNITIG_72508	26	0	11282	0.0164142	0.576112	909	-470.74	-471.263	0.0350401	0.0145751	1.10134	5.77973	3.09387	0.00710266	0.156701	1.32673	-0.869213	0.038733	-0.19095	-0.494312	-0.0470133	0.0224961	-0.707029	-0.523887	-0.754366	-0.913774	1.32673			26	UNITIG_2923	589	0	2	1	0.011	0.0794883	0.0650223	-454.075	1e-05	1e-05	0.221849	0.21814	0.218656			rs293987	26	0
UNITIG_64281	26	0	9907	0.0164922	0.576908	909	-470.74	-471.6	0.0367018	0.0152774	1.15494	5.77134	3.09387	0.00710266	0.156701	1.32673	-0.869213	0.038733	-0.19095	-0.494312	-0.0470133	0.0224961	-0.707029	-0.523887	-0.754366	-0.913774	1.32673			26	UNITIG_2930	590	0	1	2	0.111	-0.00691945	0.0287635	-454.804	1e-05	1e-05	0.809949	0.808444	0.808503			rs293991	26	0
UNITIG_39372	26	0	6158	0.016524	0.576908	909	-470.74	-471.487	-0.0411317	0.0171264	0.885908	5.76794	3.09387	0.00710266	0.156701	1.32673	-0.869213	0.038733	-0.19095	-0.494312	-0.0470133	0.0224961	-0.707029	-0.523887	-0.754366	-0.913774	1.32673			26	UNITIG_2931	591	0	2	1	0.18	-0.0123464	0.0197402	-454.635	1e-05	1e-05	0.531839	0.528532	0.528738			rs289148	26	0
UNITIG_99431	26	0	16294	0.016524	0.576908	909	-470.74	-471.487	-0.0411317	0.0171264	0.885908	5.76794	3.09387	0.00710266	0.156701	1.32673	-0.869213	0.038733	-0.19095	-0.494312	-0.0470133	0.0224961	-0.707029	-0.523887	-0.754366	-0.913774	1.32673			26	UNITIG_2939	592	0	2	1	0.013	0.0618059	0.0598398	-454.292	1e-05	1e-05	0.301951	0.298065	0.29849			rs294264	26	0
UNITIG_2189	26	0	452	0.0165686	0.576908	909	-470.74	-471.257	-0.0322106	0.0134174	0.933001	5.76316	3.09387	0.00710266	0.156701	1.32673	-0.869213	0.038733	-0.19095	-0.494312	-0.0470133	0.0224961	-0.707029	-0.523887	-0.754366	-0.913774	1.32673			26	UNITIG_2940	593	0	1	2	0.26	-0.0149333	0.026916	-454.677	1e-05	1e-05	0.579161	0.576102	0.576274			rs294967	26	0
UNITIG_112607	26	0	19661	0.0165764	0.576908	909	-470.74	-471.641	0.0353463	0.0147246	1.11911	5.76233	3.09387	0.00710266	0.156701	1.32673	-0.869213	0.038733	-0.19095	-0.494312	-0.0470133	0.0224961	-0.707029	-0.523887	-0.754366	-0.913774	1.32673			26	UNITIG_2943	594	0	2	1	0.013	-0.122412	0.0597591	-452.707	1e-05	1e-05	0.0408094	0.0392103	0.0397289			rs289302	26	0
UNITIG_49691	26	0	7689	0.0167089	0.580542	909	-470.74	-471.276	-0.0318045	0.0132654	0.878855	5.74825	3.09387	0.00710266	0.156701	1.32673	-0.869213	0.038733	-0.19095	-0.494312	-0.0470133	0.0224961	-0.707029	-0.523887	-0.754366	-0.913774	1.32673			26	UNITIG_2945	595	0	2	1	0.079	0.0367104	0.0272943	-453.915	1e-05	1e-05	0.178972	0.175489	0.176048			rs279319	26	0
UNITIG_27065	26	0	4365	0.0167517	0.581055	909	-470.74	-471.451	0.0339863	0.014181	1.12972	5.74372	3.09387	0.00710266	0.156701	1.32673	-0.869213	0.038733	-0.19095	-0.494312	-0.0470133	0.0224961	-0.707029	-0.523887	-0.754366	-0.913774	1.32673			26	UNITIG_2956	596	0	1	2	0.019	0.00829971	0.0495766	-454.819	1e-05	1e-05	0.867084	0.866021	0.86606			rs294102	26	0
UNITIG_64564	26	0	9955	0.0168287	0.582748	909	-470.74	-471.472	0.0335367	0.0140033	1.15826	5.73562	3.09387	0.00710266	0.156701	1.32673	-0.869213	0.038733	-0.19095	-0.494312	-0.0470133	0.0224961	-0.707029	-0.523887	-0.754366	-0.913774	1.32673			26	UNITIG_2962	597	0	1	2	0.03	0.0323511	0.0395196	-454.493	1e-05	1e-05	0.413228	0.409467	0.409775			rs294104	26	0
UNITIG_113796	26	0	19990	0.0170232	0.588498	909	-470.74	-471.28	-0.0325899	0.0136321	0.866956	5.7153	3.09387	0.00710266	0.156701	1.32673	-0.869213	0.038733	-0.19095	-0.494312	-0.0470133	0.0224961	-0.707029	-0.523887	-0.754366	-0.913774	1.32673			26	UNITIG_2963	598	0	1	2	0.057	0.0291624	0.0321455	-454.415	1e-05	1e-05	0.364545	0.360686	0.361043			rs1552402	26	0
UNITIG_90420	26	0	14493	0.0171574	0.592035	909	-470.74	-471.458	0.0341771	0.0143134	1.17801	5.70143	3.09387	0.00710266	0.156701	1.32673	-0.869213	0.038733	-0.19095	-0.494312	-0.0470133	0.0224961	-0.707029	-0.523887	-0.754366	-0.913774	1.32673			26	UNITIG_2964	599	0	2	1	0.012	0.0029553	0.0621157	-454.832	1e-05	1e-05	0.962064	0.961758	0.961769			rs1552417	26	0
UNITIG_80035	26	0	12567	0.0171964	0.592035	909	-470.74	-471.532	0.0330521	0.0138471	1.17168	5.69742	3.09387	0.00710266	0.156701	1.32673	-0.869213	0.038733	-0.19095	-0.494312	-0.0470133	0.0224961	-0.707029	-0.523887	-0.754366	-0.913774	1.32673			26	UNITIG_2966	600	0	2	1	0.052	0.0696723	0.0360323	-452.938	1e-05	1e-05	0.0534765	0.0515778	0.0521344			rs1553185	26	0
UNITIG_65349	26	0	10075	0.0172273	0.592035	909	-470.74	-471.646	0.0361823	0.0151627	1.14749	5.69425	3.09387	0.00710266	0.156701	1.32673	-0.869213	0.038733	-0.19095	-0.494312	-0.0470133	0.0224961	-0.707029	-0.523887	-0.754366	-0.913774	1.32673			26	UNITIG_2987	601	0	2	1	0.072	0.0129095	0.0286094	-454.73	1e-05	1e-05	0.651931	0.649309	0.649438			rs1553494	26	0
UNITIG_77927	26	0	12231	0.0172719	0.592035	909	-470.74	-471.303	0.0335242	0.0140545	1.13171	5.68968	3.09387	0.00710266	0.156701	1.32673	-0.869213	0.038733	-0.19095	-0.494312	-0.0470133	0.0224961	-0.707029	-0.523887	-0.754366	-0.913774	1.32673			26	UNITIG_2993	602	0	2	1	0.012	-0.0428951	0.062179	-454.591	1e-05	1e-05	0.490458	0.486964	0.487202			rs1553779	26	0
UNITIG_106950	26	0	18158	0.0173057	0.592035	909	-470.74	-471.318	0.034011	0.0142629	1.08987	5.68623	3.09387	0.00710266	0.156701	1.32673	-0.869213	0.038733	-0.19095	-0.494312	-0.0470133	0.0224961	-0.707029	-0.523887	-0.754366	-0.913774	1.32673			26	UNITIG_3000	603	0	1	2	0.015	-0.000332077	0.0547143	-454.833	1e-05	1e-05	0.995159	0.99512	0.995121			rs1554037	26	0
UNITIG_44953	26	0	7025	0.0173231	0.592035	909	-470.74	-471.518	-0.0412735	0.0173112	0.881451	5.68446	3.09387	0.00710266	0.156701	1.32673	-0.869213	0.038733	-0.19095	-0.494312	-0.0470133	0.0224961	-0.707029	-0.523887	-0.754366	-0.913774	1.32673			26	UNITIG_3012	604	0	1	2	0.407	-0.00840778	0.0240065	-454.771	1e-05	1e-05	0.726249	0.724129	0.724222			rs1554072	26	0
UNITIG_29941	26	0	4805	0.017326	0.592035	909	-470.74	-471.518	-0.0412722	0.0173111	0.881455	5.68416	3.09387	0.00710266	0.156701	1.32673	-0.869213	0.038733	-0.19095	-0.494312	-0.0470133	0.0224961	-0.707029	-0.523887	-0.754366	-0.913774	1.32673			26	UNITIG_3016	605	0	2	1	0.022	-0.0231289	0.0481533	-454.716	1e-05	1e-05	0.631118	0.628365	0.628506			rs1552405	26	0
UNITIG_86503	26	0	13723	0.0173732	0.592666	909	-470.74	-471.272	-0.0330978	0.0138883	0.959323	5.67936	3.09387	0.00710266	0.156701	1.32673	-0.869213	0.038733	-0.19095	-0.494312	-0.0470133	0.0224961	-0.707029	-0.523887	-0.754366	-0.913774	1.32673			26	UNITIG_3028	606	0	2	1	0.191	0.00157339	0.0275352	-454.832	1e-05	1e-05	0.954445	0.954078	0.954091			rs1553179	26	0
UNITIG_106516	26	0	18036	0.0175326	0.597119	909	-470.74	-471.04	0.0425552	0.0178822	1.06128	5.66323	3.09387	0.00710266	0.156701	1.32673	-0.869213	0.038733	-0.19095	-0.494312	-0.0470133	0.0224961	-0.707029	-0.523887	-0.754366	-0.913774	1.32673			26	UNITIG_3031	607	0	2	1	0.012	0.0142637	0.0619548	-454.806	1e-05	1e-05	0.817968	0.816524	0.81658			rs1553731	26	0
UNITIG_15362	26	0	2607	0.017617	0.598035	909	-470.74	-471.657	0.0363728	0.0152957	1.15345	5.65476	3.09387	0.00710266	0.156701	1.32673	-0.869213	0.038733	-0.19095	-0.494312	-0.0470133	0.0224961	-0.707029	-0.523887	-0.754366	-0.913774	1.32673			26	UNITIG_3039	608	0	2	1	0.013	0.0587827	0.0588789	-454.327	1e-05	1e-05	0.318372	0.314481	0.314887			rs1553998	26	0
UNITIG_61631	26	0	9511	0.0176174	0.598035	909	-470.74	-471.327	0.0314517	0.0132263	1.14772	5.65472	3.09387	0.00710266	0.156701	1.32673	-0.869213	0.038733	-0.19095	-0.494312	-0.0470133	0.0224961	-0.707029	-0.523887	-0.754366	-0.913774	1.32673			26	UNITIG_3044	609	0	1	2	0.011	0.0650723	0.065155	-454.327	1e-05	1e-05	0.318195	0.314305	0.314711			rs1554040	26	0
UNITIG_19925	26	0	3324	0.017703	0.599231	909	-470.74	-471.281	-0.0332123	0.0139773	0.901608	5.64616	3.09387	0.00710266	0.156701	1.32673	-0.869213	0.038733	-0.19095	-0.494312	-0.0470133	0.0224961	-0.707029	-0.523887	-0.754366	-0.913774	1.32673			26	UNITIG_3050	610	0	1	2	0.131	0.00838728	0.0357838	-454.805	1e-05	1e-05	0.814738	0.813269	0.813326			rs294404	26	0
UNITIG_86129	26	0	13652	0.0177105	0.599231	909	-470.74	-471.282	-0.0331666	0.013959	0.901737	5.64541	3.09387	0.00710266	0.156701	1.32673	-0.869213	0.038733	-0.19095	-0.494312	-0.0470133	0.0224961	-0.707029	-0.523887	-0.754366	-0.913774	1.32673			26	UNITIG_3052	611	0	1	2	0.037	0.0321441	0.0380456	-454.471	1e-05	1e-05	0.398402	0.394605	0.394927			rs1938842	26	0
UNITIG_27151	26	0	4380	0.0177814	0.600646	909	-470.74	-471.344	0.0345617	0.0145552	1.0983	5.63836	3.09387	0.00710266	0.156701	1.32673	-0.869213	0.038733	-0.19095	-0.494312	-0.0470133	0.0224961	-0.707029	-0.523887	-0.754366	-0.913774	1.32673			26	UNITIG_3067	612	0	1	2	0.407	-0.00676222	0.0228958	-454.789	1e-05	1e-05	0.767797	0.765977	0.766052			rs1939297	26	0
UNITIG_13289	26	0	2299	0.0178204	0.600981	909	-470.74	-471.561	-0.0403779	0.0170105	0.887877	5.63449	3.09387	0.00710266	0.156701	1.32673	-0.869213	0.038733	-0.19095	-0.494312	-0.0470133	0.0224961	-0.707029	-0.523887	-0.754366	-0.913774	1.32673			26	UNITIG_3069	613	0	1	2	0.281	0.0156783	0.0330966	-454.719	1e-05	1e-05	0.635819	0.633095	0.633233			rs1663162	26	0
UNITIG_24107	26	0	3934	0.0178868	0.602005	909	-470.74	-471.353	-0.0374787	0.0157983	0.914603	5.62793	3.09387	0.00710266	0.156701	1.32673	-0.869213	0.038733	-0.19095	-0.494312	-0.0470133	0.0224961	-0.707029	-0.523887	-0.754366	-0.913774	1.32673			26	UNITIG_3070	614	0	2	1	0.014	0.0243971	0.0580337	-454.743	1e-05	1e-05	0.674297	0.671821	0.671938			rs1665103	26	0
UNITIG_65538	26	0	10117	0.0179096	0.602005	909	-470.74	-471.357	-0.0316426	0.0133409	0.883211	5.62568	3.09387	0.00710266	0.156701	1.32673	-0.869213	0.038733	-0.19095	-0.494312	-0.0470133	0.0224961	-0.707029	-0.523887	-0.754366	-0.913774	1.32673			26	UNITIG_3071	615	0	2	1	0.415	-0.00725148	0.0227518	-454.782	1e-05	1e-05	0.750012	0.748062	0.748144			rs1861559	26	0
UNITIG_56976	26	0	8785	0.017965	0.602005	909	-470.74	-471.7	0.0353405	0.0149072	1.13147	5.62024	3.09387	0.00710266	0.156701	1.32673	-0.869213	0.038733	-0.19095	-0.494312	-0.0470133	0.0224961	-0.707029	-0.523887	-0.754366	-0.913774	1.32673			26	UNITIG_3074	616	0	1	2	0.131	-0.0138329	0.0297653	-454.724	1e-05	1e-05	0.642236	0.639552	0.639686			rs1663298	26	0
UNITIG_13106	26	0	2270	0.0179672	0.602005	909	-470.74	-471.7	0.03534	0.0149072	1.13147	5.62002	3.09387	0.00710266	0.156701	1.32673	-0.869213	0.038733	-0.19095	-0.494312	-0.0470133	0.0224961	-0.707029	-0.523887	-0.754366	-0.913774	1.32673			26	UNITIG_3077	617	0	1	2	0.031	0.0736566	0.0389046	-453.017	1e-05	1e-05	0.0586453	0.0566364	0.0572041			rs1861533	26	0
UNITIG_12462	26	0	2158	0.0180441	0.602615	909	-470.74	-471.578	0.0400389	0.0169007	1.05572	5.61249	3.09387	0.00710266	0.156701	1.32673	-0.869213	0.038733	-0.19095	-0.494312	-0.0470133	0.0224961	-0.707029	-0.523887	-0.754366	-0.913774	1.32673			26	UNITIG_3084	618	0	2	1	0.052	0.0731305	0.030514	-451.926	1e-05	1e-05	0.0167514	0.0158901	0.0162602			rs1504843	26	0
UNITIG_107933	26	0	18395	0.0180536	0.602615	909	-470.74	-470.741	0.0589506	0.0248855	1.11166	5.61156	3.09387	0.00710266	0.156701	1.32673	-0.869213	0.038733	-0.19095	-0.494312	-0.0470133	0.0224961	-0.707029	-0.523887	-0.754366	-0.913774	1.32673			26	UNITIG_3086	619	0	1	2	0.129	-0.0356984	0.0368907	-454.358	1e-05	1e-05	0.333466	0.329578	0.329968			rs286197	26	0
UNITIG_13223	26	0	2288	0.0180729	0.602615	909	-470.74	-471.328	0.0329782	0.0139238	1.03843	5.60967	3.09387	0.00710266	0.156701	1.32673	-0.869213	0.038733	-0.19095	-0.494312	-0.0470133	0.0224961	-0.707029	-0.523887	-0.754366	-0.913774	1.32673			26	UNITIG_3094	620	0	2	1	0.459	0.024411	0.021172	-454.224	0.00125822	1e-05	0.249224	0.269888	0.270344			rs286348	26	0
UNITIG_2720	26	0	548	0.0181681	0.603266	909	-470.74	-471.605	0.039169	0.0165513	1.09059	5.60041	3.09387	0.00710266	0.156701	1.32673	-0.869213	0.038733	-0.19095	-0.494312	-0.0470133	0.0224961	-0.707029	-0.523887	-0.754366	-0.913774	1.32673			26	UNITIG_3101	621	0	2	1	0.477	0.019725	0.0214662	-454.405	1e-05	1e-05	0.358401	0.354535	0.354898			rs276200	26	0
UNITIG_50876	26	0	7888	0.0181717	0.603266	909	-470.74	-471.36	-0.0314796	0.0133025	0.893172	5.60006	3.09387	0.00710266	0.156701	1.32673	-0.869213	0.038733	-0.19095	-0.494312	-0.0470133	0.0224961	-0.707029	-0.523887	-0.754366	-0.913774	1.32673			26	UNITIG_3117	622	0	2	1	0.026	0.0237591	0.0435532	-454.682	1e-05	1e-05	0.585532	0.582509	0.582677			rs276304	26	0
UNITIG_113062	26	0	19775	0.01818	0.603266	909	-470.74	-471.377	0.036715	0.015516	1.07613	5.59926	3.09387	0.00710266	0.156701	1.32673	-0.869213	0.038733	-0.19095	-0.494312	-0.0470133	0.0224961	-0.707029	-0.523887	-0.754366	-0.913774	1.32673			26	UNITIG_3119	623	0	2	1	0.035	0.0557211	0.036887	-453.676	1e-05	1e-05	0.131246	0.128162	0.128758			rs276619	26	0
UNITIG_77486	26	0	12151	0.0182259	0.603821	909	-470.74	-470.912	0.0562248	0.0237704	1.10371	5.59481	3.09387	0.00710266	0.156701	1.32673	-0.869213	0.038733	-0.19095	-0.494312	-0.0470133	0.0224961	-0.707029	-0.523887	-0.754366	-0.913774	1.32673			26	UNITIG_3123	624	0	1	2	0.129	-0.00513605	0.0289075	-454.817	1e-05	1e-05	0.859021	0.857895	0.857937			rs277126	26	0
UNITIG_48148	26	0	7483	0.0183437	0.606301	909	-470.74	-471.317	0.033656	0.0142433	1.08446	5.58345	3.09387	0.00710266	0.156701	1.32673	-0.869213	0.038733	-0.19095	-0.494312	-0.0470133	0.0224961	-0.707029	-0.523887	-0.754366	-0.913774	1.32673			26	UNITIG_3130	625	0	2	1	0.074	0.0182746	0.0278655	-454.615	1e-05	1e-05	0.512112	0.508712	0.508933			rs277249	26	0
UNITIG_83282	26	0	13138	0.0183594	0.606301	909	-470.74	-471.352	-0.0315366	0.0133482	0.940639	5.58194	3.09387	0.00710266	0.156701	1.32673	-0.869213	0.038733	-0.19095	-0.494312	-0.0470133	0.0224961	-0.707029	-0.523887	-0.754366	-0.913774	1.32673			26	UNITIG_3131	626	0	2	1	0.036	0.0907173	0.0381003	-451.963	1e-05	1e-05	0.0174735	0.0165853	0.0169624			rs277624	26	0
UNITIG_19402	26	0	3233	0.0184422	0.608064	909	-470.74	-471.358	0.0314717	0.0133302	1.11043	5.57401	3.09387	0.00710266	0.156701	1.32673	-0.869213	0.038733	-0.19095	-0.494312	-0.0470133	0.0224961	-0.707029	-0.523887	-0.754366	-0.913774	1.32673			26	UNITIG_3135	627	0	1	2	0.068	0.0190979	0.0291444	-454.615	1e-05	1e-05	0.512451	0.509053	0.509274			rs276262	26	0
UNITIG_84857	26	0	13409	0.0185742	0.609737	909	-470.74	-471	0.05028	0.0213207	1.07767	5.56145	3.09387	0.00710266	0.156701	1.32673	-0.869213	0.038733	-0.19095	-0.494312	-0.0470133	0.0224961	-0.707029	-0.523887	-0.754366	-0.913774	1.32673			26	UNITIG_3136	628	0	2	1	0.07	0.0237771	0.0288436	-454.488	1e-05	1e-05	0.409962	0.406193	0.406503			rs276583	26	0
UNITIG_113393	26	0	19858	0.0186477	0.609737	909	-470.74	-471.316	-0.0333814	0.0141639	0.956699	5.55449	3.09387	0.00710266	0.156701	1.32673	-0.869213	0.038733	-0.19095	-0.494312	-0.0470133	0.0224961	-0.707029	-0.523887	-0.754366	-0.913774	1.32673			26	UNITIG_3139	629	0	1	2	0.076	0.0335408	0.0260147	-453.99	1e-05	1e-05	0.197627	0.194032	0.194574			rs276760	26	0
UNITIG_39368	26	0	6157	0.018667	0.609737	909	-470.74	-471.608	-0.0398353	0.0169051	0.891121	5.55267	3.09387	0.00710266	0.156701	1.32673	-0.869213	0.038733	-0.19095	-0.494312	-0.0470133	0.0224961	-0.707029	-0.523887	-0.754366	-0.913774	1.32673			26	UNITIG_3147	630	0	2	1	0.075	0.0592572	0.034781	-453.559	0.00604842	1e-05	0.0887802	0.110396	0.110999			rs277174	26	0
UNITIG_30241	26	0	4861	0.0186952	0.609737	909	-470.74	-471.322	0.0329522	0.0139874	1.07891	5.55	3.09387	0.00710266	0.156701	1.32673	-0.869213	0.038733	-0.19095	-0.494312	-0.0470133	0.0224961	-0.707029	-0.523887	-0.754366	-0.913774	1.32673			26	UNITIG_3148	631	0	2	1	0.07	0.0257687	0.0289542	-454.431	1e-05	1e-05	0.373714	0.369869	0.370216			rs277255	26	0
UNITIG_114783	26	0	20248	0.0187025	0.609737	909	-470.74	-471.345	0.0413053	0.0175342	1.09674	5.54932	3.09387	0.00710266	0.156701	1.32673	-0.869213	0.038733	-0.19095	-0.494312	-0.0470133	0.0224961	-0.707029	-0.523887	-0.754366	-0.913774	1.32673			26	UNITIG_3152	632	0	1	2	0.02	-0.0642689	0.048349	-453.937	1e-05	1e-05	0.184098	0.180582	0.181137			rs277612	26	0
UNITIG_90258	26	0	14467	0.0187761	0.609737	909	-470.74	-471.355	0.0338083	0.0143606	1.10278	5.5424	3.09387	0.00710266	0.156701	1.32673	-0.869213	0.038733	-0.19095	-0.494312	-0.0470133	0.0224961	-0.707029	-0.523887	-0.754366	-0.913774	1.32673			26	UNITIG_3153	633	0	1	2	0.077	0.0306947	0.0259707	-454.124	1e-05	1e-05	0.237559	0.233793	0.234291			rs277642	26	0
UNITIG_67114	26	0	10354	0.0187884	0.609737	909	-470.74	-470.719	-0.125035	0.0531163	0.881933	5.54125	3.09387	0.00710266	0.156701	1.32673	-0.869213	0.038733	-0.19095	-0.494312	-0.0470133	0.0224961	-0.707029	-0.523887	-0.754366	-0.913774	1.32673			26	UNITIG_3158	634	0	1	2	0.13	-0.0195855	0.0295468	-454.61	1e-05	1e-05	0.507589	0.504169	0.504393			rs1333159	26	0
UNITIG_64421	26	0	9931	0.0187978	0.609737	909	-470.74	-470.564	-0.10581	0.0449527	0.850796	5.54037	3.09387	0.00710266	0.156701	1.32673	-0.869213	0.038733	-0.19095	-0.494312	-0.0470133	0.0224961	-0.707029	-0.523887	-0.754366	-0.913774	1.32673			26	UNITIG_3173	635	0	2	1	0.07	0.0282052	0.0288732	-454.349	1e-05	1e-05	0.3289	0.325011	0.325406			rs1333509	26	0
UNITIG_18088	26	0	3032	0.0188008	0.609737	909	-470.74	-471.278	0.0346947	0.0147403	1.17194	5.54008	3.09387	0.00710266	0.156701	1.32673	-0.869213	0.038733	-0.19095	-0.494312	-0.0470133	0.0224961	-0.707029	-0.523887	-0.754366	-0.913774	1.32673			26	UNITIG_3175	636	0	1	2	0.462	0.0151497	0.0226663	-454.606	1e-05	1e-05	0.504065	0.500629	0.500856			rs277498	26	0
UNITIG_44588	26	0	6970	0.0188109	0.609737	909	-470.74	-471.715	0.0359618	0.0152799	1.15159	5.53914	3.09387	0.00710266	0.156701	1.32673	-0.869213	0.038733	-0.19095	-0.494312	-0.0470133	0.0224961	-0.707029	-0.523887	-0.754366	-0.913774	1.32673			26	UNITIG_3176	637	0	1	2	0.068	0.0258056	0.0294019	-454.442	1e-05	1e-05	0.38035	0.376516	0.376856			rs616441	26	0
UNITIG_89761	26	0	14362	0.0188635	0.609737	909	-470.74	-471.441	0.0363473	0.0154505	1.08217	5.53422	3.09387	0.00710266	0.156701	1.32673	-0.869213	0.038733	-0.19095	-0.494312	-0.0470133	0.0224961	-0.707029	-0.523887	-0.754366	-0.913774	1.32673			26	UNITIG_3189	638	0	2	1	0.057	0.0291624	0.0321455	-454.415	1e-05	1e-05	0.364545	0.360686	0.361043			rs724628	26	0
UNITIG_54425	26	0	8399	0.0189395	0.609737	909	-470.74	-471.704	-0.0491845	0.0209208	0.842058	5.52715	3.09387	0.00710266	0.156701	1.32673	-0.869213	0.038733	-0.19095	-0.494312	-0.0470133	0.0224961	-0.707029	-0.523887	-0.754366	-0.913774	1.32673			26	UNITIG_3190	639	0	2	1	0.394	2.08741e-05	0.031209	-454.833	1e-05	1e-05	0.999467	0.999462	0.999462			rs2040084	26	0
UNITIG_26507	26	0	4272	0.0189648	0.609737	909	-470.74	-471.358	0.0375445	0.0159731	1.09354	5.52479	3.09387	0.00710266	0.156701	1.32673	-0.869213	0.038733	-0.19095	-0.494312	-0.0470133	0.0224961	-0.707029	-0.523887	-0.754366	-0.913774	1.32673			26	UNITIG_3200	640	0	2	1	0.014	0.0112316	0.0579809	-454.814	1e-05	1e-05	0.846445	0.845221	0.845266			rs2079161	26	0
UNITIG_12409	26	0	2151	0.0189712	0.609737	909	-470.74	-471.345	-0.032786	0.0139493	0.904623	5.5242	3.09387	0.00710266	0.156701	1.32673	-0.869213	0.038733	-0.19095	-0.494312	-0.0470133	0.0224961	-0.707029	-0.523887	-0.754366	-0.913774	1.32673			26	UNITIG_3205	641	0	2	1	0.13	-0.0169939	0.0295546	-454.665	1e-05	1e-05	0.565436	0.562302	0.562484			rs308725	26	0
UNITIG_87196	26	0	13859	0.0189839	0.609737	909	-470.74	-471.345	-0.0325625	0.0138557	0.925375	5.52302	3.09387	0.00710266	0.156701	1.32673	-0.869213	0.038733	-0.19095	-0.494312	-0.0470133	0.0224961	-0.707029	-0.523887	-0.754366	-0.913774	1.32673			26	UNITIG_3231	642	0	2	1	0.139	-0.0224886	0.0272803	-454.488	1e-05	1e-05	0.409959	0.40619	0.4065			rs2042426	26	0
UNITIG_75135	26	0	11735	0.0189962	0.609737	909	-470.74	-470.871	0.055717	0.0237107	1.0757	5.52188	3.09387	0.00710266	0.156701	1.32673	-0.869213	0.038733	-0.19095	-0.494312	-0.0470133	0.0224961	-0.707029	-0.523887	-0.754366	-0.913774	1.32673			26	UNITIG_3235	643	0	2	1	0.449	-0.025679	0.0209045	-454.067	1e-05	1e-05	0.219621	0.215921	0.216439			rs302435	26	0
UNITIG_72390	26	0	11258	0.019017	0.609737	909	-470.74	-471.517	0.03261	0.0138798	1.15356	5.51995	3.09387	0.00710266	0.156701	1.32673	-0.869213	0.038733	-0.19095	-0.494312	-0.0470133	0.0224961	-0.707029	-0.523887	-0.754366	-0.913774	1.32673			26	UNITIG_3252	644	0	2	1	0.015	-0.0373979	0.0571525	-454.616	1e-05	1e-05	0.513053	0.509657	0.509877			rs306069	26	0
UNITIG_104281	26	0	17493	0.0190448	0.609737	909	-470.74	-470.59	-0.0860432	0.0366311	0.898462	5.51739	3.09387	0.00710266	0.156701	1.32673	-0.869213	0.038733	-0.19095	-0.494312	-0.0470133	0.0224961	-0.707029	-0.523887	-0.754366	-0.913774	1.32673			26	UNITIG_3255	645	0	1	2	0.457	0.0119533	0.0225071	-454.69	1e-05	1e-05	0.595488	0.592522	0.592684			rs307191	26	0
UNITIG_74305	26	0	11590	0.0190753	0.609737	909	-470.74	-471.134	0.0443324	0.0188784	1.11137	5.51457	3.09387	0.00710266	0.156701	1.32673	-0.869213	0.038733	-0.19095	-0.494312	-0.0470133	0.0224961	-0.707029	-0.523887	-0.754366	-0.913774	1.32673			26	UNITIG_3258	646	0	2	1	0.065	0.00801089	0.0304118	-454.798	1e-05	1e-05	0.792292	0.790654	0.790719			rs307220	26	0
UNITIG_20751	26	0	3440	0.0190829	0.609737	909	-470.74	-471.385	0.0313919	0.0133687	1.12284	5.51387	3.09387	0.00710266	0.156701	1.32673	-0.869213	0.038733	-0.19095	-0.494312	-0.0470133	0.0224961	-0.707029	-0.523887	-0.754366	-0.913774	1.32673			26	UNITIG_3260	647	0	2	1	0.135	-0.00276629	0.033878	-454.83	1e-05	1e-05	0.93494	0.934416	0.934434			rs308380	26	0
UNITIG_53411	26	0	8246	0.0191244	0.610072	909	-470.74	-471.364	0.0321101	0.0136793	1.11012	5.51004	3.09387	0.00710266	0.156701	1.32673	-0.869213	0.038733	-0.19095	-0.494312	-0.0470133	0.0224961	-0.707029	-0.523887	-0.754366	-0.913774	1.32673			26	UNITIG_3267	648	0	2	1	0.135	0.0184233	0.0346974	-454.69	1e-05	1e-05	0.595571	0.592605	0.592767			rs308645	26	0
UNITIG_85189	26	0	13473	0.0191524	0.610072	909	-470.74	-471.377	-0.0317279	0.0135196	0.907555	5.50747	3.09387	0.00710266	0.156701	1.32673	-0.869213	0.038733	-0.19095	-0.494312	-0.0470133	0.0224961	-0.707029	-0.523887	-0.754366	-0.913774	1.32673			26	UNITIG_3279	649	0	2	1	0.02	-0.0342721	0.0493076	-454.588	1e-05	1e-05	0.487194	0.483685	0.483926			rs309148	26	0
UNITIG_64790	26	0	9993	0.0191929	0.610317	909	-470.74	-471.519	0.0326827	0.0139312	1.1696	5.50375	3.09387	0.00710266	0.156701	1.32673	-0.869213	0.038733	-0.19095	-0.494312	-0.0470133	0.0224961	-0.707029	-0.523887	-0.754366	-0.913774	1.32673			26	UNITIG_3280	650	0	1	2	0.013	-0.0343845	0.0603352	-454.668	1e-05	1e-05	0.568894	0.565779	0.565959			rs309253	26	0
UNITIG_88453	26	0	14100	0.0192191	0.610317	909	-470.74	-471.437	-0.0312072	0.0133052	0.905417	5.50135	3.09387	0.00710266	0.156701	1.32673	-0.869213	0.038733	-0.19095	-0.494312	-0.0470133	0.0224961	-0.707029	-0.523887	-0.754366	-0.913774	1.32673			26	UNITIG_3294	651	0	2	1	0.418	-0.000678599	0.0225414	-454.833	1e-05	1e-05	0.97599	0.975797	0.975803			rs303517	26	0
UNITIG_102047	26	0	16960	0.0193169	0.612482	909	-470.74	-471.467	-0.0317382	0.0135426	0.864903	5.49242	3.09387	0.00710266	0.156701	1.32673	-0.869213	0.038733	-0.19095	-0.494312	-0.0470133	0.0224961	-0.707029	-0.523887	-0.754366	-0.913774	1.32673			26	UNITIG_3304	652	0	1	2	0.409	-0.00617812	0.0231753	-454.797	1e-05	1e-05	0.789852	0.788196	0.788262			rs306692	26	0
UNITIG_33858	26	0	5369	0.0193585	0.61286	909	-470.74	-471.35	-0.0332026	0.0141723	0.958501	5.48863	3.09387	0.00710266	0.156701	1.32673	-0.869213	0.038733	-0.19095	-0.494312	-0.0470133	0.0224961	-0.707029	-0.523887	-0.754366	-0.913774	1.32673			26	UNITIG_3309	653	0	1	2	0.411	-0.00729723	0.0238245	-454.786	1e-05	1e-05	0.759454	0.757573	0.757651			rs311003	26	0
UNITIG_107674	26	0	18327	0.0193903	0.612928	909	-470.74	-471.637	0.0397644	0.0169776	1.05646	5.48575	3.09387	0.00710266	0.156701	1.32673	-0.869213	0.038733	-0.19095	-0.494312	-0.0470133	0.0224961	-0.707029	-0.523887	-0.754366	-0.913774	1.32673			26	UNITIG_3312	654	0	2	1	0.129	-0.0125915	0.036943	-454.774	1e-05	1e-05	0.733307	0.731237	0.731326			rs314882	26	0
UNITIG_4521	26	0	869	0.0195683	0.617054	909	-470.74	-471.458	-0.0322992	0.0138105	0.960986	5.46967	3.09387	0.00710266	0.156701	1.32673	-0.869213	0.038733	-0.19095	-0.494312	-0.0470133	0.0224961	-0.707029	-0.523887	-0.754366	-0.913774	1.32673			26	UNITIG_3315	655	0	1	2	0.111	0.000196748	0.0281729	-454.833	1e-05	1e-05	0.994429	0.994385	0.994386			rs2054611	26	0
UNITIG_49025	26	0	7597	0.0196166	0.617054	909	-470.74	-471.608	0.0327748	0.0140194	1.13272	5.46534	3.09387	0.00710266	0.156701	1.32673	-0.869213	0.038733	-0.19095	-0.494312	-0.0470133	0.0224961	-0.707029	-0.523887	-0.754366	-0.913774	1.32673			26	UNITIG_3328	656	0	2	1	0.021	-0.0312391	0.0483483	-454.621	1e-05	1e-05	0.518363	0.514992	0.515208			rs278700	26	0
UNITIG_64764	26	0	9988	0.0196166	0.617054	909	-470.74	-471.608	0.0327748	0.0140194	1.13272	5.46534	3.09387	0.00710266	0.156701	1.32673	-0.869213	0.038733	-0.19095	-0.494312	-0.0470133	0.0224961	-0.707029	-0.523887	-0.754366	-0.913774	1.32673			26	UNITIG_3338	657	0	2	1	0.048	0.0833601	0.0378801	-452.38	1e-05	1e-05	0.028017	0.0267749	0.0272325			rs286127	26	0
UNITIG_65770	26	0	10158	0.01967	0.617054	909	-470.74	-471.023	0.05249	0.0224625	1.0838	5.46055	3.09387	0.00710266	0.156701	1.32673	-0.869213	0.038733	-0.19095	-0.494312	-0.0470133	0.0224961	-0.707029	-0.523887	-0.754366	-0.913774	1.32673			26	UNITIG_3341	658	0	1	2	0.031	0.0243859	0.0408233	-454.652	1e-05	1e-05	0.550423	0.54721	0.547403			rs1474625	26	0
UNITIG_76015	26	0	11900	0.01967	0.617054	909	-470.74	-471.023	0.05249	0.0224625	1.0838	5.46055	3.09387	0.00710266	0.156701	1.32673	-0.869213	0.038733	-0.19095	-0.494312	-0.0470133	0.0224961	-0.707029	-0.523887	-0.754366	-0.913774	1.32673			26	UNITIG_3342	659	0	1	2	0.021	0.0718834	0.047027	-453.648	1e-05	1e-05	0.126728	0.123692	0.12429			rs290256	26	0
UNITIG_63518	26	0	9780	0.0197024	0.617133	909	-470.74	-470.719	0.0624885	0.0267483	1.12184	5.45766	3.09387	0.00710266	0.156701	1.32673	-0.869213	0.038733	-0.19095	-0.494312	-0.0470133	0.0224961	-0.707029	-0.523887	-0.754366	-0.913774	1.32673			26	UNITIG_3344	660	0	2	1	0.014	0.115183	0.0567236	-452.744	1e-05	1e-05	0.0425912	0.0409471	0.0414722			rs290984	26	0
UNITIG_12789	26	0	2218	0.019836	0.619895	909	-470.74	-471.784	0.0348741	0.0149442	1.12307	5.44578	3.09387	0.00710266	0.156701	1.32673	-0.869213	0.038733	-0.19095	-0.494312	-0.0470133	0.0224961	-0.707029	-0.523887	-0.754366	-0.913774	1.32673			26	UNITIG_3346	661	0	1	2	0.012	0.140873	0.0616761	-452.192	1e-05	1e-05	0.0226	0.0215313	0.0219522			rs1578863	26	0
UNITIG_102281	26	0	17025	0.0198505	0.619895	909	-470.74	-470.916	0.0519897	0.0222812	1.09498	5.44449	3.09387	0.00710266	0.156701	1.32673	-0.869213	0.038733	-0.19095	-0.494312	-0.0470133	0.0224961	-0.707029	-0.523887	-0.754366	-0.913774	1.32673			26	UNITIG_3348	662	0	1	2	0.012	0.0584032	0.0622343	-454.386	1e-05	1e-05	0.348272	0.344394	0.344768			rs1378464	26	0
UNITIG_116017	26	0	20563	0.0198986	0.620458	909	-470.74	-470.837	0.0559286	0.0239787	1.10698	5.44024	3.09387	0.00710266	0.156701	1.32673	-0.869213	0.038733	-0.19095	-0.494312	-0.0470133	0.0224961	-0.707029	-0.523887	-0.754366	-0.913774	1.32673			26	UNITIG_3355	663	0	1	2	0.04	0.0454513	0.0368671	-454.062	1e-05	1e-05	0.217958	0.214266	0.214786			rs35555	26	0
UNITIG_105809	26	0	17850	0.019981	0.622089	909	-470.74	-471.466	0.0324787	0.0139341	1.12021	5.43298	3.09387	0.00710266	0.156701	1.32673	-0.869213	0.038733	-0.19095	-0.494312	-0.0470133	0.0224961	-0.707029	-0.523887	-0.754366	-0.913774	1.32673			26	UNITIG_3358	664	0	1	2	0.408	0.00179783	0.0226711	-454.83	1e-05	1e-05	0.936811	0.936302	0.93632			rs1186348	26	0
UNITIG_37234	26	0	5877	0.0202049	0.628114	909	-470.74	-471.506	0.0345029	0.0148293	1.08102	5.4134	3.09387	0.00710266	0.156701	1.32673	-0.869213	0.038733	-0.19095	-0.494312	-0.0470133	0.0224961	-0.707029	-0.523887	-0.754366	-0.913774	1.32673			26	UNITIG_3364	665	0	2	1	0.019	-0.0262463	0.0501694	-454.694	1e-05	1e-05	0.600997	0.598063	0.598221			rs1907617	26	0
UNITIG_13225	26	0	2289	0.0203119	0.630493	909	-470.74	-471.199	0.0396102	0.017039	1.04115	5.40412	3.09387	0.00710266	0.156701	1.32673	-0.869213	0.038733	-0.19095	-0.494312	-0.0470133	0.0224961	-0.707029	-0.523887	-0.754366	-0.913774	1.32673			26	UNITIG_3365	666	0	1	2	0.274	0.027457	0.0310985	-454.438	1e-05	1e-05	0.377524	0.373686	0.374029			rs711767	26	0
UNITIG_26682	26	0	4308	0.0203464	0.630617	909	-470.74	-471.542	-0.037404	0.0160944	0.877453	5.40114	3.09387	0.00710266	0.156701	1.32673	-0.869213	0.038733	-0.19095	-0.494312	-0.0470133	0.0224961	-0.707029	-0.523887	-0.754366	-0.913774	1.32673			26	UNITIG_3375	667	0	1	2	0.029	0.00082116	0.0402607	-454.833	1e-05	1e-05	0.983732	0.983601	0.983605			rs713674	26	0
UNITIG_58465	26	0	9025	0.0204	0.630955	909	-470.74	-471.405	-0.0325217	0.0139996	0.903552	5.39652	3.09387	0.00710266	0.156701	1.32673	-0.869213	0.038733	-0.19095	-0.494312	-0.0470133	0.0224961	-0.707029	-0.523887	-0.754366	-0.913774	1.32673			26	UNITIG_3376	668	0	1	2	0.274	-0.0226354	0.0295646	-454.536	1e-05	1e-05	0.444102	0.440433	0.440712			rs27003	26	0
UNITIG_56047	26	0	8662	0.0204272	0.630955	909	-470.74	-471.437	0.0316065	0.0136086	1.06372	5.39418	3.09387	0.00710266	0.156701	1.32673	-0.869213	0.038733	-0.19095	-0.494312	-0.0470133	0.0224961	-0.707029	-0.523887	-0.754366	-0.913774	1.32673			26	UNITIG_3382	669	0	1	2	0.017	0.0424125	0.0529066	-454.507	1e-05	1e-05	0.422969	0.419235	0.419533			rs1171297	26	0
UNITIG_29251	26	0	4692	0.0204794	0.630955	909	-470.74	-470.749	0.0625097	0.0269256	1.12188	5.3897	3.09387	0.00710266	0.156701	1.32673	-0.869213	0.038733	-0.19095	-0.494312	-0.0470133	0.0224961	-0.707029	-0.523887	-0.754366	-0.913774	1.32673			26	UNITIG_3389	670	0	2	1	0.078	0.0764771	0.0352119	-452.887	0.00935946	1e-05	0.0301245	0.0485216	0.0490704			rs221006	26	0
UNITIG_29254	26	0	4694	0.0204794	0.630955	909	-470.74	-470.749	0.0625097	0.0269256	1.12188	5.3897	3.09387	0.00710266	0.156701	1.32673	-0.869213	0.038733	-0.19095	-0.494312	-0.0470133	0.0224961	-0.707029	-0.523887	-0.754366	-0.913774	1.32673			26	UNITIG_3416	671	0	2	1	0.319	0.003011	0.0219266	-454.824	1e-05	1e-05	0.890807	0.889932	0.889963			rs268868	26	0
UNITIG_34956	26	0	5544	0.0205243	0.631398	909	-470.74	-471.177	-0.0408797	0.0176149	0.939929	5.38585	3.09387	0.00710266	0.156701	1.32673	-0.869213	0.038733	-0.19095	-0.494312	-0.0470133	0.0224961	-0.707029	-0.523887	-0.754366	-0.913774	1.32673			26	UNITIG_3417	672	0	2	1	0.42	-0.0193398	0.0222864	-454.451	1e-05	1e-05	0.385745	0.381921	0.382256			rs270173	26	0
UNITIG_7330	26	0	1364	0.0205574	0.631477	909	-470.74	-471.892	0.0320965	0.0138339	1.11561	5.38302	3.09387	0.00710266	0.156701	1.32673	-0.869213	0.038733	-0.19095	-0.494312	-0.0470133	0.0224961	-0.707029	-0.523887	-0.754366	-0.913774	1.32673			26	UNITIG_3424	673	0	2	1	0.011	-0.0102398	0.06648	-454.821	1e-05	1e-05	0.877622	0.876642	0.876678			rs906560	26	0
UNITIG_73068	26	0	11373	0.0206219	0.632516	909	-470.74	-471.795	0.0354498	0.015287	1.14928	5.37753	3.09387	0.00710266	0.156701	1.32673	-0.869213	0.038733	-0.19095	-0.494312	-0.0470133	0.0224961	-0.707029	-0.523887	-0.754366	-0.913774	1.32673			26	UNITIG_3433	674	0	2	1	0.023	0.0636892	0.0451505	-453.824	1e-05	1e-05	0.15871	0.155375	0.155952			rs1155642	26	0
UNITIG_61217	26	0	9454	0.0207782	0.636115	909	-470.74	-471.688	0.0396912	0.0171371	1.05795	5.36428	3.09387	0.00710266	0.156701	1.32673	-0.869213	0.038733	-0.19095	-0.494312	-0.0470133	0.0224961	-0.707029	-0.523887	-0.754366	-0.913774	1.32673			26	UNITIG_3444	675	0	2	1	0.025	0.0335721	0.0435675	-454.532	1e-05	1e-05	0.441161	0.437482	0.437764			rs1424218	26	0
UNITIG_32998	26	0	5228	0.0208008	0.636115	909	-470.74	-471.828	0.0345127	0.0149039	1.13585	5.36237	3.09387	0.00710266	0.156701	1.32673	-0.869213	0.038733	-0.19095	-0.494312	-0.0470133	0.0224961	-0.707029	-0.523887	-0.754366	-0.913774	1.32673			26	UNITIG_3449	676	0	2	1	0.04	0.0329562	0.0346348	-454.374	1e-05	1e-05	0.341591	0.337708	0.338089			rs415051	26	0
UNITIG_91481	26	0	14673	0.0209144	0.636305	909	-470.74	-471.043	0.0532418	0.0230124	1.08575	5.35281	3.09387	0.00710266	0.156701	1.32673	-0.869213	0.038733	-0.19095	-0.494312	-0.0470133	0.0224961	-0.707029	-0.523887	-0.754366	-0.913774	1.32673			26	UNITIG_3455	677	0	2	1	0.03	0.0390523	0.0418186	-454.39	1e-05	1e-05	0.350634	0.346758	0.34713			rs1595968	26	0
UNITIG_111519	26	0	19351	0.0209359	0.636305	909	-470.74	-471.447	-0.0320408	0.0138511	0.908364	5.35101	3.09387	0.00710266	0.156701	1.32673	-0.869213	0.038733	-0.19095	-0.494312	-0.0470133	0.0224961	-0.707029	-0.523887	-0.754366	-0.913774	1.32673			26	UNITIG_3465	678	0	2	1	0.011	0.115169	0.0644055	-453.212	1e-05	1e-05	0.0740841	0.0717799	0.0723701			rs1629834	26	0
UNITIG_39158	26	0	6128	0.0209545	0.636305	909	-470.74	-471.411	-0.0327516	0.0141605	0.871164	5.34946	3.09387	0.00710266	0.156701	1.32673	-0.869213	0.038733	-0.19095	-0.494312	-0.0470133	0.0224961	-0.707029	-0.523887	-0.754366	-0.913774	1.32673			26	UNITIG_3470	679	0	1	2	0.014	0.0112316	0.0579809	-454.814	1e-05	1e-05	0.846445	0.845221	0.845266			rs1629864	26	0
UNITIG_33383	26	0	5284	0.0209853	0.636305	909	-470.74	-471.44	0.0333312	0.0144145	1.15069	5.34688	3.09387	0.00710266	0.156701	1.32673	-0.869213	0.038733	-0.19095	-0.494312	-0.0470133	0.0224961	-0.707029	-0.523887	-0.754366	-0.913774	1.32673			26	UNITIG_3474	680	0	1	2	0.296	0.00178315	0.0319418	-454.832	1e-05	1e-05	0.955494	0.955135	0.955147			rs1629865	26	0
UNITIG_33385	26	0	5285	0.0209853	0.636305	909	-470.74	-471.44	0.0333312	0.0144145	1.15069	5.34688	3.09387	0.00710266	0.156701	1.32673	-0.869213	0.038733	-0.19095	-0.494312	-0.0470133	0.0224961	-0.707029	-0.523887	-0.754366	-0.913774	1.32673			26	UNITIG_3476	681	0	1	2	0.11	-0.00636049	0.038389	-454.819	1e-05	1e-05	0.868442	0.86739	0.867429			rs1629867	26	0
UNITIG_102198	26	0	17003	0.0210193	0.636305	909	-470.74	-471.229	0.039372	0.0170315	1.04088	5.34404	3.09387	0.00710266	0.156701	1.32673	-0.869213	0.038733	-0.19095	-0.494312	-0.0470133	0.0224961	-0.707029	-0.523887	-0.754366	-0.913774	1.32673			26	UNITIG_3487	682	0	2	1	0.033	0.0393266	0.0392923	-454.325	1e-05	1e-05	0.317159	0.313268	0.313676			rs1629870	26	0
UNITIG_103015	26	0	17188	0.0210772	0.636305	909	-470.74	-471.423	0.0325023	0.0140662	1.07956	5.33921	3.09387	0.00710266	0.156701	1.32673	-0.869213	0.038733	-0.19095	-0.494312	-0.0470133	0.0224961	-0.707029	-0.523887	-0.754366	-0.913774	1.32673			26	UNITIG_3490	683	0	1	2	0.073	-0.00819682	0.0274282	-454.788	1e-05	1e-05	0.765126	0.763287	0.763362			rs1661759	26	0
UNITIG_110546	26	0	19097	0.0210804	0.636305	909	-470.74	-471.502	-0.0312895	0.0135416	0.944725	5.33895	3.09387	0.00710266	0.156701	1.32673	-0.869213	0.038733	-0.19095	-0.494312	-0.0470133	0.0224961	-0.707029	-0.523887	-0.754366	-0.913774	1.32673			26	UNITIG_3492	684	0	2	1	0.013	-0.0571902	0.0604285	-454.378	1e-05	1e-05	0.344195	0.340314	0.340692			rs1662285	26	0
UNITIG_52620	26	0	8139	0.021084	0.636305	909	-470.74	-471.711	0.0391674	0.0169515	1.05463	5.33865	3.09387	0.00710266	0.156701	1.32673	-0.869213	0.038733	-0.19095	-0.494312	-0.0470133	0.0224961	-0.707029	-0.523887	-0.754366	-0.913774	1.32673			26	UNITIG_3508	685	0	2	1	0.064	0.0160539	0.0307631	-454.695	1e-05	1e-05	0.601899	0.59897	0.599128			rs1691324	26	0
UNITIG_43790	26	0	6834	0.0211812	0.638309	909	-470.74	-471.456	-0.031496	0.0136417	0.968789	5.33058	3.09387	0.00710266	0.156701	1.32673	-0.869213	0.038733	-0.19095	-0.494312	-0.0470133	0.0224961	-0.707029	-0.523887	-0.754366	-0.913774	1.32673			26	UNITIG_3524	686	0	1	2	0.065	0.0162526	0.0304247	-454.688	1e-05	1e-05	0.593341	0.590362	0.590526			rs1167774	26	0
UNITIG_32661	26	0	5176	0.021268	0.639107	909	-470.74	-471.75	0.0379325	0.0164406	1.08675	5.32341	3.09387	0.00710266	0.156701	1.32673	-0.869213	0.038733	-0.19095	-0.494312	-0.0470133	0.0224961	-0.707029	-0.523887	-0.754366	-0.913774	1.32673			26	UNITIG_3526	687	0	1	2	0.457	0.00608298	0.0223438	-454.796	1e-05	1e-05	0.785496	0.783808	0.783875			rs1189694	26	0
UNITIG_15608	26	0	2645	0.0212696	0.639107	909	-470.74	-471.847	0.0343997	0.0149096	1.1314	5.32328	3.09387	0.00710266	0.156701	1.32673	-0.869213	0.038733	-0.19095	-0.494312	-0.0470133	0.0224961	-0.707029	-0.523887	-0.754366	-0.913774	1.32673			26	UNITIG_3531	688	0	1	2	0.117	-0.00109088	0.0341375	-454.833	1e-05	1e-05	0.974515	0.974309	0.974316			rs1189697	26	0
UNITIG_6218	26	0	1170	0.0213354	0.640153	909	-470.74	-471.587	0.0337799	0.0146484	1.08188	5.31786	3.09387	0.00710266	0.156701	1.32673	-0.869213	0.038733	-0.19095	-0.494312	-0.0470133	0.0224961	-0.707029	-0.523887	-0.754366	-0.913774	1.32673			26	UNITIG_3532	689	0	1	2	0.017	-0.0138566	0.0544193	-454.8	1e-05	1e-05	0.79907	0.797483	0.797546			rs1877136	26	0
UNITIG_84559	26	0	13346	0.0213752	0.640421	909	-470.74	-471.435	-0.0324911	0.0140938	0.954074	5.31459	3.09387	0.00710266	0.156701	1.32673	-0.869213	0.038733	-0.19095	-0.494312	-0.0470133	0.0224961	-0.707029	-0.523887	-0.754366	-0.913774	1.32673			26	UNITIG_3533	690	0	2	1	0.065	0.0191885	0.0304064	-454.631	1e-05	1e-05	0.528157	0.524832	0.525041			rs1877698	26	0
UNITIG_85637	26	0	13564	0.0214621	0.641859	909	-470.74	-471.856	0.0343161	0.0148954	1.13106	5.30748	3.09387	0.00710266	0.156701	1.32673	-0.869213	0.038733	-0.19095	-0.494312	-0.0470133	0.0224961	-0.707029	-0.523887	-0.754366	-0.913774	1.32673			26	UNITIG_3543	691	0	2	1	0.414	-0.0123143	0.0230767	-454.689	1e-05	1e-05	0.593732	0.590755	0.590919			rs294128	26	0
UNITIG_105163	26	0	17696	0.0215111	0.641859	909	-470.74	-471.502	-0.0350591	0.0152237	0.887364	5.30348	3.09387	0.00710266	0.156701	1.32673	-0.869213	0.038733	-0.19095	-0.494312	-0.0470133	0.0224961	-0.707029	-0.523887	-0.754366	-0.913774	1.32673			26	UNITIG_3546	692	0	1	2	0.105	-0.00941095	0.0371159	-454.8	1e-05	1e-05	0.799897	0.798316	0.798379			rs390345	26	0
UNITIG_96406	26	0	15628	0.0215236	0.641859	909	-470.74	-470.665	-0.0890755	0.0386829	0.894672	5.30247	3.09387	0.00710266	0.156701	1.32673	-0.869213	0.038733	-0.19095	-0.494312	-0.0470133	0.0224961	-0.707029	-0.523887	-0.754366	-0.913774	1.32673			26	UNITIG_3547	693	0	2	1	0.414	-0.0122062	0.0230779	-454.691	1e-05	1e-05	0.596996	0.594039	0.5942			rs1738039	26	0
UNITIG_56420	26	0	8717	0.0216136	0.641859	909	-470.74	-471.387	0.0342736	0.0148943	1.07587	5.29515	3.09387	0.00710266	0.156701	1.32673	-0.869213	0.038733	-0.19095	-0.494312	-0.0470133	0.0224961	-0.707029	-0.523887	-0.754366	-0.913774	1.32673			26	UNITIG_3549	694	0	2	1	0.031	0.000376617	0.039982	-454.833	1e-05	1e-05	0.992486	0.992426	0.992428			rs1742259	26	0
UNITIG_1601	26	0	345	0.021629	0.641859	909	-470.74	-471.813	0.036017	0.0156538	1.17091	5.29391	3.09387	0.00710266	0.156701	1.32673	-0.869213	0.038733	-0.19095	-0.494312	-0.0470133	0.0224961	-0.707029	-0.523887	-0.754366	-0.913774	1.32673			26	UNITIG_3551	695	0	2	1	0.14	0.0141776	0.0317476	-454.732	1e-05	1e-05	0.65529	0.65269	0.652817			rs1742594	26	0
UNITIG_19231	26	0	3202	0.021629	0.641859	909	-470.74	-471.813	0.036017	0.0156538	1.17091	5.29391	3.09387	0.00710266	0.156701	1.32673	-0.869213	0.038733	-0.19095	-0.494312	-0.0470133	0.0224961	-0.707029	-0.523887	-0.754366	-0.913774	1.32673			26	UNITIG_3571	696	0	1	2	0.037	0.0402597	0.0373624	-454.244	1e-05	1e-05	0.281526	0.27766	0.278108			rs1745242	26	0
UNITIG_76273	26	0	11942	0.0216606	0.641859	909	-470.74	-471.12	0.05131	0.0223059	1.08151	5.29135	3.09387	0.00710266	0.156701	1.32673	-0.869213	0.038733	-0.19095	-0.494312	-0.0470133	0.0224961	-0.707029	-0.523887	-0.754366	-0.913774	1.32673			26	UNITIG_3575	697	0	2	1	0.463	0.0106937	0.0218605	-454.712	1e-05	1e-05	0.624834	0.622042	0.622186			rs1745300	26	0
UNITIG_66399	26	0	10248	0.0216716	0.641859	909	-470.74	-471.516	-0.0305468	0.0132807	0.869628	5.29046	3.09387	0.00710266	0.156701	1.32673	-0.869213	0.038733	-0.19095	-0.494312	-0.0470133	0.0224961	-0.707029	-0.523887	-0.754366	-0.913774	1.32673			26	UNITIG_3576	698	0	1	2	0.035	0.0464196	0.0387003	-454.103	1e-05	1e-05	0.230665	0.226923	0.227429			rs1745484	26	0
UNITIG_81398	26	0	12797	0.0218187	0.645291	909	-470.74	-471.783	0.0373631	0.0162623	1.08377	5.27861	3.09387	0.00710266	0.156701	1.32673	-0.869213	0.038733	-0.19095	-0.494312	-0.0470133	0.0224961	-0.707029	-0.523887	-0.754366	-0.913774	1.32673			26	UNITIG_3580	699	0	1	2	0.405	0.00135136	0.025037	-454.832	1e-05	1e-05	0.956968	0.95662	0.956633			rs809886	26	0
UNITIG_6032	26	0	1145	0.0219938	0.645516	909	-470.74	-471.594	-0.0374491	0.0163214	0.900492	5.26461	3.09387	0.00710266	0.156701	1.32673	-0.869213	0.038733	-0.19095	-0.494312	-0.0470133	0.0224961	-0.707029	-0.523887	-0.754366	-0.913774	1.32673			26	UNITIG_3591	700	0	2	1	0.021	-0.021295	0.0475653	-454.731	1e-05	1e-05	0.654477	0.651871	0.651999			rs577849	26	0
UNITIG_110443	26	0	19073	0.0220048	0.645516	909	-470.74	-471.701	0.0318992	0.0139038	1.13337	5.26373	3.09387	0.00710266	0.156701	1.32673	-0.869213	0.038733	-0.19095	-0.494312	-0.0470133	0.0224961	-0.707029	-0.523887	-0.754366	-0.913774	1.32673			26	UNITIG_3603	701	0	2	1	0.13	-0.0195855	0.0295468	-454.61	1e-05	1e-05	0.507589	0.504169	0.504393			rs577840	26	0
UNITIG_109147	26	0	18710	0.0220509	0.645516	909	-470.74	-471.58	0.0353059	0.015394	1.07898	5.26007	3.09387	0.00710266	0.156701	1.32673	-0.869213	0.038733	-0.19095	-0.494312	-0.0470133	0.0224961	-0.707029	-0.523887	-0.754366	-0.913774	1.32673			26	UNITIG_3605	702	0	2	1	0.021	-0.047058	0.0475699	-454.337	1e-05	1e-05	0.322814	0.318923	0.319325			rs426717	26	0
UNITIG_80648	26	0	12654	0.0220782	0.645516	909	-470.74	-471.527	0.0304931	0.0132983	1.07533	5.2579	3.09387	0.00710266	0.156701	1.32673	-0.869213	0.038733	-0.19095	-0.494312	-0.0470133	0.0224961	-0.707029	-0.523887	-0.754366	-0.913774	1.32673			26	UNITIG_3611	703	0	2	1	0.015	0.00163886	0.0547585	-454.833	1e-05	1e-05	0.976131	0.975938	0.975945			rs431541	26	0
UNITIG_96253	26	0	15601	0.0220976	0.645516	909	-470.74	-471.561	-0.0305777	0.0133371	0.874631	5.25636	3.09387	0.00710266	0.156701	1.32673	-0.869213	0.038733	-0.19095	-0.494312	-0.0470133	0.0224961	-0.707029	-0.523887	-0.754366	-0.913774	1.32673			26	UNITIG_3619	704	0	2	1	0.127	-0.0210745	0.0369644	-454.668	1e-05	1e-05	0.568733	0.565616	0.565796			rs431548	26	0
UNITIG_69203	26	0	10730	0.0221146	0.645516	909	-470.74	-471.582	0.0329391	0.0143689	1.08937	5.25502	3.09387	0.00710266	0.156701	1.32673	-0.869213	0.038733	-0.19095	-0.494312	-0.0470133	0.0224961	-0.707029	-0.523887	-0.754366	-0.913774	1.32673			26	UNITIG_3625	705	0	1	2	0.125	-0.0209392	0.037575	-454.675	1e-05	1e-05	0.577485	0.574417	0.574591			rs1367817	26	0
UNITIG_94627	26	0	15276	0.0221181	0.645516	909	-470.74	-471.481	-0.0316503	0.0138071	0.879405	5.25474	3.09387	0.00710266	0.156701	1.32673	-0.869213	0.038733	-0.19095	-0.494312	-0.0470133	0.0224961	-0.707029	-0.523887	-0.754366	-0.913774	1.32673			26	UNITIG_3627	706	0	2	1	0.075	-0.00775089	0.0269333	-454.791	1e-05	1e-05	0.773581	0.771804	0.771876			rs1369023	26	0
UNITIG_99664	26	0	16352	0.02224	0.645516	909	-470.74	-471.854	0.035266	0.0153985	1.0736	5.24512	3.09387	0.00710266	0.156701	1.32673	-0.869213	0.038733	-0.19095	-0.494312	-0.0470133	0.0224961	-0.707029	-0.523887	-0.754366	-0.913774	1.32673			26	UNITIG_3643	707	0	2	1	0.471	0.0102102	0.0217563	-454.721	1e-05	1e-05	0.638971	0.636266	0.636402			rs1369542	26	0
UNITIG_4986	26	0	958	0.0222413	0.645516	909	-470.74	-471.859	0.0350944	0.0153237	1.09414	5.24502	3.09387	0.00710266	0.156701	1.32673	-0.869213	0.038733	-0.19095	-0.494312	-0.0470133	0.0224961	-0.707029	-0.523887	-0.754366	-0.913774	1.32673			26	UNITIG_3653	708	0	2	1	0.017	0.0322955	0.0534987	-454.648	1e-05	1e-05	0.546217	0.542982	0.543177			rs1799809	26	0
UNITIG_47713	26	0	7425	0.0222413	0.645516	909	-470.74	-471.859	0.0350944	0.0153237	1.09414	5.24502	3.09387	0.00710266	0.156701	1.32673	-0.869213	0.038733	-0.19095	-0.494312	-0.0470133	0.0224961	-0.707029	-0.523887	-0.754366	-0.913774	1.32673			26	UNITIG_3680	709	0	2	1	0.015	0.0858647	0.0552648	-453.609	1e-05	1e-05	0.12061	0.117642	0.118243			rs1800390	26	0
UNITIG_40615	26	0	6343	0.0223692	0.645516	909	-470.74	-471.721	0.0404626	0.0176846	1.06181	5.23498	3.09387	0.00710266	0.156701	1.32673	-0.869213	0.038733	-0.19095	-0.494312	-0.0470133	0.0224961	-0.707029	-0.523887	-0.754366	-0.913774	1.32673			26	UNITIG_3691	710	0	2	1	0.416	-0.00312371	0.0228153	-454.824	1e-05	1e-05	0.891131	0.890257	0.890289			rs280427	26	0
UNITIG_56418	26	0	8716	0.0224368	0.645516	909	-470.74	-471.49	0.031761	0.0138885	1.08729	5.2297	3.09387	0.00710266	0.156701	1.32673	-0.869213	0.038733	-0.19095	-0.494312	-0.0470133	0.0224961	-0.707029	-0.523887	-0.754366	-0.913774	1.32673			26	UNITIG_3694	711	0	1	2	0.058	-0.0191053	0.029952	-454.627	1e-05	1e-05	0.523725	0.520379	0.520591			rs688361	26	0
UNITIG_85445	26	0	13528	0.0224368	0.645516	909	-470.74	-471.49	0.031761	0.0138885	1.08729	5.2297	3.09387	0.00710266	0.156701	1.32673	-0.869213	0.038733	-0.19095	-0.494312	-0.0470133	0.0224961	-0.707029	-0.523887	-0.754366	-0.913774	1.32673			26	UNITIG_3702	712	0	2	1	0.13	-0.00197759	0.0353038	-454.832	1e-05	1e-05	0.955341	0.954981	0.954994			rs688365	26	0
UNITIG_43835	26	0	6841	0.0224378	0.645516	909	-470.74	-471.767	0.0321517	0.0140595	1.1345	5.22962	3.09387	0.00710266	0.156701	1.32673	-0.869213	0.038733	-0.19095	-0.494312	-0.0470133	0.0224961	-0.707029	-0.523887	-0.754366	-0.913774	1.32673			26	UNITIG_3705	713	0	1	2	0.076	0.0254226	0.0274775	-454.399	1e-05	1e-05	0.355104	0.351234	0.3516			rs688363	26	0
UNITIG_3928	26	0	749	0.0224612	0.645516	909	-470.74	-471.866	0.0350765	0.0153411	1.1476	5.2278	3.09387	0.00710266	0.156701	1.32673	-0.869213	0.038733	-0.19095	-0.494312	-0.0470133	0.0224961	-0.707029	-0.523887	-0.754366	-0.913774	1.32673			26	UNITIG_3725	714	0	2	1	0.024	-0.0126758	0.0453281	-454.793	1e-05	1e-05	0.779814	0.778083	0.778153			rs688364	26	0
UNITIG_11238	26	0	1953	0.0224612	0.645516	909	-470.74	-471.866	0.0350765	0.0153411	1.1476	5.2278	3.09387	0.00710266	0.156701	1.32673	-0.869213	0.038733	-0.19095	-0.494312	-0.0470133	0.0224961	-0.707029	-0.523887	-0.754366	-0.913774	1.32673			26	UNITIG_3742	715	0	2	1	0.069	0.0261657	0.0291378	-454.424	1e-05	1e-05	0.369428	0.365577	0.365928			rs288314	26	0
UNITIG_89694	26	0	14353	0.0224904	0.645516	909	-470.74	-471.645	0.0324371	0.0141898	1.10025	5.22552	3.09387	0.00710266	0.156701	1.32673	-0.869213	0.038733	-0.19095	-0.494312	-0.0470133	0.0224961	-0.707029	-0.523887	-0.754366	-0.913774	1.32673			26	UNITIG_3743	716	0	2	1	0.017	0.0216059	0.0531484	-454.749	1e-05	1e-05	0.684458	0.682049	0.682161			rs288359	26	0
UNITIG_50185	26	0	7770	0.0224907	0.645516	909	-470.74	-471.882	0.0345514	0.0151148	1.14523	5.2255	3.09387	0.00710266	0.156701	1.32673	-0.869213	0.038733	-0.19095	-0.494312	-0.0470133	0.0224961	-0.707029	-0.523887	-0.754366	-0.913774	1.32673			26	UNITIG_3751	717	0	1	2	0.032	-0.0375966	0.0384268	-454.347	1e-05	1e-05	0.328142	0.324253	0.324649			rs288374	26	0
UNITIG_50190	26	0	7771	0.0224907	0.645516	909	-470.74	-471.882	0.0345514	0.0151148	1.14523	5.2255	3.09387	0.00710266	0.156701	1.32673	-0.869213	0.038733	-0.19095	-0.494312	-0.0470133	0.0224961	-0.707029	-0.523887	-0.754366	-0.913774	1.32673			26	UNITIG_3756	718	0	2	1	0.193	0.00592263	0.0272994	-454.809	1e-05	1e-05	0.828296	0.826932	0.826984			rs288401	26	0
UNITIG_47555	26	0	7400	0.022492	0.645516	909	-470.74	-470.885	-0.059741	0.0261344	0.920579	5.2254	3.09387	0.00710266	0.156701	1.32673	-0.869213	0.038733	-0.19095	-0.494312	-0.0470133	0.0224961	-0.707029	-0.523887	-0.754366	-0.913774	1.32673			26	UNITIG_3758	719	0	2	1	0.013	-0.100828	0.0600096	-453.402	1e-05	1e-05	0.093267	0.0906538	0.0912561			rs288410	26	0
UNITIG_13205	26	0	2281	0.0225228	0.645516	909	-470.74	-471.534	-0.0304197	0.0133105	0.875237	5.22301	3.09387	0.00710266	0.156701	1.32673	-0.869213	0.038733	-0.19095	-0.494312	-0.0470133	0.0224961	-0.707029	-0.523887	-0.754366	-0.913774	1.32673			26	UNITIG_3761	720	0	1	2	0.405	-0.0117361	0.024135	-454.713	1e-05	1e-05	0.626895	0.624116	0.624259			rs288413	26	0
UNITIG_22239	26	0	3660	0.0225595	0.645516	909	-470.74	-471.561	0.0323326	0.0141514	1.08201	5.22016	3.09387	0.00710266	0.156701	1.32673	-0.869213	0.038733	-0.19095	-0.494312	-0.0470133	0.0224961	-0.707029	-0.523887	-0.754366	-0.913774	1.32673			26	UNITIG_3770	721	0	1	2	0.13	-0.00743327	0.0309603	-454.804	1e-05	1e-05	0.810315	0.808814	0.808872			rs181020	26	0
UNITIG_68211	26	0	10565	0.0226091	0.645516	909	-470.74	-471.516	0.0310623	0.0136004	1.07266	5.21632	3.09387	0.00710266	0.156701	1.32673	-0.869213	0.038733	-0.19095	-0.494312	-0.0470133	0.0224961	-0.707029	-0.523887	-0.754366	-0.913774	1.32673			26	UNITIG_3772	722	0	1	2	0.282	0.0087521	0.0335476	-454.799	1e-05	1e-05	0.794241	0.792617	0.792682			rs1545109	26	0
UNITIG_63179	26	0	9734	0.0226361	0.645516	909	-470.74	-471.893	0.0343481	0.0150421	1.13951	5.21423	3.09387	0.00710266	0.156701	1.32673	-0.869213	0.038733	-0.19095	-0.494312	-0.0470133	0.0224961	-0.707029	-0.523887	-0.754366	-0.913774	1.32673			26	UNITIG_3778	723	0	2	1	0.054	-0.0268118	0.0305695	-454.443	1e-05	1e-05	0.38068	0.376847	0.377187			rs1816842	26	0
UNITIG_101262	26	0	16745	0.0226726	0.645516	909	-470.74	-471.756	0.0317383	0.0139029	1.13754	5.21141	3.09387	0.00710266	0.156701	1.32673	-0.869213	0.038733	-0.19095	-0.494312	-0.0470133	0.0224961	-0.707029	-0.523887	-0.754366	-0.913774	1.32673			26	UNITIG_3779	724	0	1	2	0.103	-0.00633592	0.0228764	-454.794	1e-05	1e-05	0.781872	0.780156	0.780226			rs327554	26	0
UNITIG_106205	26	0	17954	0.0226836	0.645516	909	-470.74	-471.779	0.0385556	0.0168906	1.0536	5.21056	3.09387	0.00710266	0.156701	1.32673	-0.869213	0.038733	-0.19095	-0.494312	-0.0470133	0.0224961	-0.707029	-0.523887	-0.754366	-0.913774	1.32673			26	UNITIG_3780	725	0	1	2	0.094	0.0162594	0.0296539	-454.68	1e-05	1e-05	0.58362	0.580586	0.580756			rs746145	26	0
UNITIG_66781	26	0	10313	0.0227003	0.645516	909	-470.74	-471.763	0.039185	0.0171684	1.05646	5.20928	3.09387	0.00710266	0.156701	1.32673	-0.869213	0.038733	-0.19095	-0.494312	-0.0470133	0.0224961	-0.707029	-0.523887	-0.754366	-0.913774	1.32673			26	UNITIG_3781	726	0	1	2	0.185	0.0375079	0.0217211	-453.523	0.0029495	1e-05	0.0845498	0.10547	0.106074			rs1693776	26	0
UNITIG_96426	26	0	15633	0.0227097	0.645516	909	-470.74	-471.527	0.0322412	0.0141271	1.1081	5.20855	3.09387	0.00710266	0.156701	1.32673	-0.869213	0.038733	-0.19095	-0.494312	-0.0470133	0.0224961	-0.707029	-0.523887	-0.754366	-0.913774	1.32673			26	UNITIG_3799	727	0	2	1	0.037	-0.00304821	0.0371984	-454.83	1e-05	1e-05	0.934709	0.934183	0.934202			rs1862997	26	0
UNITIG_94158	26	0	15194	0.0227318	0.645516	909	-470.74	-471.629	0.0325996	0.0142865	1.0897	5.20685	3.09387	0.00710266	0.156701	1.32673	-0.869213	0.038733	-0.19095	-0.494312	-0.0470133	0.0224961	-0.707029	-0.523887	-0.754366	-0.913774	1.32673			26	UNITIG_3812	728	0	2	1	0.047	0.0738765	0.0385981	-452.977	1e-05	1e-05	0.0559401	0.053988	0.0545502			rs123954	26	0
UNITIG_86624	26	0	13746	0.0228136	0.646533	909	-470.74	-471.588	-0.0306706	0.0134492	0.863277	5.20057	3.09387	0.00710266	0.156701	1.32673	-0.869213	0.038733	-0.19095	-0.494312	-0.0470133	0.0224961	-0.707029	-0.523887	-0.754366	-0.913774	1.32673			26	UNITIG_3817	729	0	2	1	0.024	-0.0399923	0.0440654	-454.415	1e-05	1e-05	0.364351	0.360492	0.360849			rs279602	26	0
UNITIG_22405	26	0	3684	0.0228302	0.646533	909	-470.74	-471.59	0.0328616	0.0144117	1.08556	5.1993	3.09387	0.00710266	0.156701	1.32673	-0.869213	0.038733	-0.19095	-0.494312	-0.0470133	0.0224961	-0.707029	-0.523887	-0.754366	-0.913774	1.32673			26	UNITIG_3819	730	0	2	1	0.011	0.0156242	0.0652994	-454.804	1e-05	1e-05	0.810951	0.809454	0.809512			rs288305	26	0
UNITIG_1897	26	0	405	0.0228924	0.647408	909	-470.74	-471.488	-0.0333163	0.0146178	0.921083	5.19454	3.09387	0.00710266	0.156701	1.32673	-0.869213	0.038733	-0.19095	-0.494312	-0.0470133	0.0224961	-0.707029	-0.523887	-0.754366	-0.913774	1.32673			26	UNITIG_3839	731	0	2	1	0.028	0.031479	0.0416602	-454.543	1e-05	1e-05	0.45008	0.446431	0.446704			rs746018	26	0
UNITIG_26820	26	0	4321	0.0229751	0.648588	909	-470.74	-471.944	0.0329828	0.0144803	1.10834	5.18824	3.09387	0.00710266	0.156701	1.32673	-0.869213	0.038733	-0.19095	-0.494312	-0.0470133	0.0224961	-0.707029	-0.523887	-0.754366	-0.913774	1.32673			26	UNITIG_3861	732	0	2	1	0.144	-0.0101543	0.0306526	-454.777	1e-05	1e-05	0.740518	0.738499	0.738585			rs1766157	26	0
UNITIG_60668	26	0	9367	0.0229969	0.648588	909	-470.74	-471.544	-0.0305629	0.0134201	0.965411	5.18658	3.09387	0.00710266	0.156701	1.32673	-0.869213	0.038733	-0.19095	-0.494312	-0.0470133	0.0224961	-0.707029	-0.523887	-0.754366	-0.913774	1.32673			26	UNITIG_3863	733	0	2	1	0.134	-0.0294533	0.0352121	-454.478	1e-05	1e-05	0.403123	0.399337	0.399654			rs1907564	26	0
UNITIG_1964	26	0	422	0.0231705	0.652594	909	-470.74	-471.606	-0.0391713	0.0172218	0.887135	5.17343	3.09387	0.00710266	0.156701	1.32673	-0.869213	0.038733	-0.19095	-0.494312	-0.0470133	0.0224961	-0.707029	-0.523887	-0.754366	-0.913774	1.32673			26	UNITIG_3867	734	0	2	1	0.013	-0.0222352	0.0605822	-454.765	1e-05	1e-05	0.713687	0.711479	0.711576			rs2024389	26	0
UNITIG_57696	26	0	8894	0.0232242	0.653217	909	-470.74	-471.819	-0.0376479	0.0165585	0.898426	5.16939	3.09387	0.00710266	0.156701	1.32673	-0.869213	0.038733	-0.19095	-0.494312	-0.0470133	0.0224961	-0.707029	-0.523887	-0.754366	-0.913774	1.32673			26	UNITIG_3875	735	0	1	2	0.409	-0.00470418	0.0229003	-454.812	1e-05	1e-05	0.837291	0.835996	0.836045			rs2025308	26	0
UNITIG_112930	26	0	19744	0.0233041	0.654572	909	-470.74	-471.892	0.0350706	0.0154339	1.15915	5.16339	3.09387	0.00710266	0.156701	1.32673	-0.869213	0.038733	-0.19095	-0.494312	-0.0470133	0.0224961	-0.707029	-0.523887	-0.754366	-0.913774	1.32673			26	UNITIG_3876	736	0	1	2	0.262	-0.0104229	0.0271496	-454.758	1e-05	1e-05	0.701141	0.698846	0.698949			rs2024380	26	0
UNITIG_89187	26	0	14236	0.0233896	0.655047	909	-470.74	-471.522	-0.0319054	0.0140497	0.960679	5.15699	3.09387	0.00710266	0.156701	1.32673	-0.869213	0.038733	-0.19095	-0.494312	-0.0470133	0.0224961	-0.707029	-0.523887	-0.754366	-0.913774	1.32673			26	UNITIG_3877	737	0	1	2	0.278	0.0238119	0.0322793	-454.557	1e-05	1e-05	0.460902	0.457291	0.457554			rs2024476	26	0
UNITIG_25397	26	0	4096	0.0234182	0.655047	909	-470.74	-471.924	0.034104	0.0150209	1.13846	5.15485	3.09387	0.00710266	0.156701	1.32673	-0.869213	0.038733	-0.19095	-0.494312	-0.0470133	0.0224961	-0.707029	-0.523887	-0.754366	-0.913774	1.32673			26	UNITIG_3878	738	0	2	1	0.414	-0.0123449	0.0230763	-454.688	1e-05	1e-05	0.592812	0.58983	0.589994			rs1317102	26	0
UNITIG_36514	26	0	5789	0.0234182	0.655047	909	-470.74	-471.924	0.034104	0.0150209	1.13846	5.15485	3.09387	0.00710266	0.156701	1.32673	-0.869213	0.038733	-0.19095	-0.494312	-0.0470133	0.0224961	-0.707029	-0.523887	-0.754366	-0.913774	1.32673			26	UNITIG_3884	739	0	2	1	0.064	0.0154552	0.0307421	-454.705	1e-05	1e-05	0.615272	0.612422	0.612572			rs1629657	26	0
UNITIG_36041	26	0	5707	0.0235628	0.655047	909	-470.74	-471.75	0.0320873	0.0141475	1.13421	5.1441	3.09387	0.00710266	0.156701	1.32673	-0.869213	0.038733	-0.19095	-0.494312	-0.0470133	0.0224961	-0.707029	-0.523887	-0.754366	-0.913774	1.32673			26	UNITIG_3886	740	0	1	2	0.452	0.00961839	0.0218468	-454.735	1e-05	1e-05	0.659852	0.657281	0.657405			rs1629918	26	0
UNITIG_36046	26	0	5709	0.0235628	0.655047	909	-470.74	-471.75	0.0320873	0.0141475	1.13421	5.1441	3.09387	0.00710266	0.156701	1.32673	-0.869213	0.038733	-0.19095	-0.494312	-0.0470133	0.0224961	-0.707029	-0.523887	-0.754366	-0.913774	1.32673			26	UNITIG_3887	741	0	1	2	0.064	0.0154552	0.0307421	-454.705	1e-05	1e-05	0.615272	0.612422	0.612572			rs1630993	26	0
UNITIG_65922	26	0	10178	0.0236016	0.655047	909	-470.74	-471.841	0.0372598	0.0164326	1.08514	5.14123	3.09387	0.00710266	0.156701	1.32673	-0.869213	0.038733	-0.19095	-0.494312	-0.0470133	0.0224961	-0.707029	-0.523887	-0.754366	-0.913774	1.32673			26	UNITIG_3889	742	0	2	1	0.041	0.0757444	0.0397216	-452.99	1e-05	1e-05	0.0568559	0.0548844	0.0554486			rs1631026	26	0
UNITIG_20064	26	0	3349	0.0236247	0.655047	909	-470.74	-471.841	0.0372575	0.0164344	1.04755	5.13952	3.09387	0.00710266	0.156701	1.32673	-0.869213	0.038733	-0.19095	-0.494312	-0.0470133	0.0224961	-0.707029	-0.523887	-0.754366	-0.913774	1.32673			26	UNITIG_3891	743	0	1	2	0.037	0.0828308	0.042113	-452.873	1e-05	1e-05	0.0495071	0.0476975	0.048244			rs1317127	26	0
UNITIG_42544	26	0	6648	0.0236294	0.655047	909	-470.74	-471.546	-0.0315255	0.0139064	0.908116	5.13917	3.09387	0.00710266	0.156701	1.32673	-0.869213	0.038733	-0.19095	-0.494312	-0.0470133	0.0224961	-0.707029	-0.523887	-0.754366	-0.913774	1.32673			26	UNITIG_3894	744	0	2	1	0.094	0.0169214	0.0238736	-454.578	1e-05	1e-05	0.478637	0.475094	0.475342			rs1318930	26	0
UNITIG_54248	26	0	8370	0.0236709	0.655047	909	-470.74	-471.764	0.0317373	0.014004	1.12064	5.13611	3.09387	0.00710266	0.156701	1.32673	-0.869213	0.038733	-0.19095	-0.494312	-0.0470133	0.0224961	-0.707029	-0.523887	-0.754366	-0.913774	1.32673			26	UNITIG_3899	745	0	2	1	0.13	-0.0174616	0.0299424	-454.661	1e-05	1e-05	0.559923	0.556759	0.556945			rs1627013	26	0
UNITIG_111135	26	0	19258	0.0236709	0.655047	909	-470.74	-471.764	0.0317373	0.014004	1.12064	5.13611	3.09387	0.00710266	0.156701	1.32673	-0.869213	0.038733	-0.19095	-0.494312	-0.0470133	0.0224961	-0.707029	-0.523887	-0.754366	-0.913774	1.32673			26	UNITIG_3904	746	0	2	1	0.013	0.00436855	0.0603568	-454.83	1e-05	1e-05	0.942317	0.941852	0.941868			rs1630996	26	0
UNITIG_84895	26	0	13415	0.0236749	0.655047	909	-470.74	-470.787	0.0791981	0.034947	1.16873	5.13581	3.09387	0.00710266	0.156701	1.32673	-0.869213	0.038733	-0.19095	-0.494312	-0.0470133	0.0224961	-0.707029	-0.523887	-0.754366	-0.913774	1.32673			26	UNITIG_3914	747	0	1	2	0.017	-0.0401129	0.0529789	-454.542	1e-05	1e-05	0.44916	0.445508	0.445782			rs1631266	26	0
UNITIG_49631	26	0	7680	0.0237012	0.655047	909	-470.74	-471.928	0.0342524	0.0151171	1.1391	5.13387	3.09387	0.00710266	0.156701	1.32673	-0.869213	0.038733	-0.19095	-0.494312	-0.0470133	0.0224961	-0.707029	-0.523887	-0.754366	-0.913774	1.32673			26	UNITIG_3916	748	0	2	1	0.047	0.0417277	0.0333827	-454.04	1e-05	1e-05	0.211634	0.20797	0.208496			rs277784	26	0
UNITIG_40360	26	0	6307	0.023777	0.656266	909	-470.74	-471.585	-0.0301786	0.0133264	0.880655	5.12829	3.09387	0.00710266	0.156701	1.32673	-0.869213	0.038733	-0.19095	-0.494312	-0.0470133	0.0224961	-0.707029	-0.523887	-0.754366	-0.913774	1.32673			26	UNITIG_3928	749	0	2	1	0.017	0.138439	0.0538669	-451.491	1e-05	1e-05	0.0103297	0.00972956	0.0100225			rs278111	26	0
UNITIG_84866	26	0	13410	0.0238091	0.656274	909	-470.74	-471.6	-0.0319382	0.0141066	0.906971	5.12594	3.09387	0.00710266	0.156701	1.32673	-0.869213	0.038733	-0.19095	-0.494312	-0.0470133	0.0224961	-0.707029	-0.523887	-0.754366	-0.913774	1.32673			26	UNITIG_3941	750	0	1	2	0.402	-0.004242	0.0247395	-454.818	1e-05	1e-05	0.863896	0.862808	0.862848			rs278132	26	0
UNITIG_84686	26	0	13368	0.0238609	0.656803	909	-470.74	-471.921	0.0346306	0.0153015	1.15701	5.12215	3.09387	0.00710266	0.156701	1.32673	-0.869213	0.038733	-0.19095	-0.494312	-0.0470133	0.0224961	-0.707029	-0.523887	-0.754366	-0.913774	1.32673			26	UNITIG_3945	751	0	2	1	0.139	0.00476262	0.0204929	-454.806	1e-05	1e-05	0.816278	0.814821	0.814878			rs278159	26	0
UNITIG_116287	26	0	20624	0.0238918	0.656803	909	-470.74	-471.61	-0.0303073	0.0133942	0.864781	5.11989	3.09387	0.00710266	0.156701	1.32673	-0.869213	0.038733	-0.19095	-0.494312	-0.0470133	0.0224961	-0.707029	-0.523887	-0.754366	-0.913774	1.32673			26	UNITIG_3949	752	0	1	2	0.145	-0.0181226	0.0327153	-454.677	1e-05	1e-05	0.579751	0.576696	0.576868			rs278180	26	0
UNITIG_110538	26	0	19093	0.023966	0.657534	909	-470.74	-471.833	0.0379556	0.0167832	1.05231	5.11448	3.09387	0.00710266	0.156701	1.32673	-0.869213	0.038733	-0.19095	-0.494312	-0.0470133	0.0224961	-0.707029	-0.523887	-0.754366	-0.913774	1.32673			26	UNITIG_3952	753	0	1	2	0.393	-0.00938741	0.0308825	-454.786	1e-05	1e-05	0.76122	0.759351	0.759429			rs278240	26	0
UNITIG_91954	26	0	14767	0.023982	0.657534	909	-470.74	-471.563	0.0361229	0.0159747	1.07208	5.11331	3.09387	0.00710266	0.156701	1.32673	-0.869213	0.038733	-0.19095	-0.494312	-0.0470133	0.0224961	-0.707029	-0.523887	-0.754366	-0.913774	1.32673			26	UNITIG_3954	754	0	2	1	0.396	-0.00596576	0.0307483	-454.814	1e-05	1e-05	0.846205	0.844979	0.845025			rs278267	26	0
UNITIG_24321	26	0	3955	0.0240951	0.65759	909	-470.74	-470.886	0.0615159	0.0272261	1.11983	5.1051	3.09387	0.00710266	0.156701	1.32673	-0.869213	0.038733	-0.19095	-0.494312	-0.0470133	0.0224961	-0.707029	-0.523887	-0.754366	-0.913774	1.32673			26	UNITIG_3957	755	0	1	2	0.394	2.08741e-05	0.031209	-454.833	1e-05	1e-05	0.999467	0.999462	0.999462			rs278333	26	0
UNITIG_75388	26	0	11776	0.0240951	0.65759	909	-470.74	-470.886	0.0615159	0.0272261	1.11983	5.1051	3.09387	0.00710266	0.156701	1.32673	-0.869213	0.038733	-0.19095	-0.494312	-0.0470133	0.0224961	-0.707029	-0.523887	-0.754366	-0.913774	1.32673			26	UNITIG_3963	756	0	2	1	0.119	0.00601452	0.0229591	-454.798	1e-05	1e-05	0.793407	0.791778	0.791842			rs278567	26	0
UNITIG_89559	26	0	14318	0.0241525	0.65759	909	-470.74	-471.587	0.0332753	0.0147332	1.11176	5.10095	3.09387	0.00710266	0.156701	1.32673	-0.869213	0.038733	-0.19095	-0.494312	-0.0470133	0.0224961	-0.707029	-0.523887	-0.754366	-0.913774	1.32673			26	UNITIG_3964	757	0	1	2	0.064	0.0169886	0.0307405	-454.678	1e-05	1e-05	0.580646	0.577595	0.577766			rs278588	26	0
UNITIG_115072	26	0	20314	0.0241525	0.65759	909	-470.74	-471.587	0.0332753	0.0147332	1.11176	5.10095	3.09387	0.00710266	0.156701	1.32673	-0.869213	0.038733	-0.19095	-0.494312	-0.0470133	0.0224961	-0.707029	-0.523887	-0.754366	-0.913774	1.32673			26	UNITIG_3970	758	0	1	2	0.411	-0.00453146	0.0236179	-454.815	1e-05	1e-05	0.847891	0.846678	0.846724			rs278606	26	0
UNITIG_71916	26	0	11177	0.0241597	0.65759	909	-470.74	-471.57	-0.0313024	0.0138604	0.910378	5.10043	3.09387	0.00710266	0.156701	1.32673	-0.869213	0.038733	-0.19095	-0.494312	-0.0470133	0.0224961	-0.707029	-0.523887	-0.754366	-0.913774	1.32673			26	UNITIG_3971	759	0	2	1	0.073	0.025373	0.0283056	-454.425	1e-05	1e-05	0.370281	0.366431	0.366781			rs278645	26	0
UNITIG_44427	26	0	6946	0.0241885	0.65759	909	-470.74	-471.656	0.0333476	0.0147689	1.0774	5.09835	3.09387	0.00710266	0.156701	1.32673	-0.869213	0.038733	-0.19095	-0.494312	-0.0470133	0.0224961	-0.707029	-0.523887	-0.754366	-0.913774	1.32673			26	UNITIG_3975	760	0	1	2	0.459	0.0600281	0.0379703	-454.409	0.0445549	1e-05	0.114249	0.357042	0.357402			rs278693	26	0
UNITIG_91555	26	0	14684	0.0242073	0.65759	909	-470.74	-471.564	-0.0310361	0.0137471	0.885316	5.09699	3.09387	0.00710266	0.156701	1.32673	-0.869213	0.038733	-0.19095	-0.494312	-0.0470133	0.0224961	-0.707029	-0.523887	-0.754366	-0.913774	1.32673			26	UNITIG_3977	761	0	2	1	0.045	-0.0364874	0.0344474	-454.264	1e-05	1e-05	0.289785	0.285909	0.286347			rs278894	26	0
UNITIG_40592	26	0	6339	0.0242817	0.65759	909	-470.74	-471.836	0.0381862	0.016923	1.05308	5.09164	3.09387	0.00710266	0.156701	1.32673	-0.869213	0.038733	-0.19095	-0.494312	-0.0470133	0.0224961	-0.707029	-0.523887	-0.754366	-0.913774	1.32673			26	UNITIG_3985	762	0	2	1	0.462	0.0514826	0.0369681	-454.452	0.0354752	1e-05	0.16408	0.382814	0.383148			rs278930	26	0
UNITIG_108974	26	0	18666	0.0242913	0.65759	909	-470.74	-471.559	0.0319349	0.0141536	1.14395	5.09096	3.09387	0.00710266	0.156701	1.32673	-0.869213	0.038733	-0.19095	-0.494312	-0.0470133	0.0224961	-0.707029	-0.523887	-0.754366	-0.913774	1.32673			26	UNITIG_3986	763	0	2	1	0.062	0.0570617	0.0302882	-453.034	1e-05	1e-05	0.0598951	0.0578605	0.0584306			rs279011	26	0
UNITIG_30260	26	0	4864	0.0243693	0.65759	909	-470.74	-471.721	0.0317709	0.0140886	1.15637	5.08536	3.09387	0.00710266	0.156701	1.32673	-0.869213	0.038733	-0.19095	-0.494312	-0.0470133	0.0224961	-0.707029	-0.523887	-0.754366	-0.913774	1.32673			26	UNITIG_3997	764	0	2	1	0.014	-0.0394728	0.0593908	-454.609	1e-05	1e-05	0.50646	0.503034	0.503259			rs279065	26	0
UNITIG_97686	26	0	15918	0.0244055	0.65759	909	-470.74	-471.704	-0.0408778	0.0181317	0.877965	5.08277	3.09387	0.00710266	0.156701	1.32673	-0.869213	0.038733	-0.19095	-0.494312	-0.0470133	0.0224961	-0.707029	-0.523887	-0.754366	-0.913774	1.32673			26	UNITIG_4004	765	0	2	1	0.047	0.0702636	0.0386008	-453.154	1e-05	1e-05	0.0690525	0.0668394	0.0674238			rs279141	26	0
UNITIG_69769	26	0	10820	0.0244137	0.65759	909	-470.74	-471.274	0.0471094	0.0208969	1.07551	5.08219	3.09387	0.00710266	0.156701	1.32673	-0.869213	0.038733	-0.19095	-0.494312	-0.0470133	0.0224961	-0.707029	-0.523887	-0.754366	-0.913774	1.32673			26	UNITIG_4009	766	0	2	1	0.08	0.0842914	0.0349878	-452.57	0.0130875	1e-05	0.0161902	0.0333922	0.033886			rs279170	26	0
UNITIG_76536	26	0	11988	0.0244137	0.65759	909	-470.74	-471.274	0.0471094	0.0208969	1.07551	5.08219	3.09387	0.00710266	0.156701	1.32673	-0.869213	0.038733	-0.19095	-0.494312	-0.0470133	0.0224961	-0.707029	-0.523887	-0.754366	-0.913774	1.32673			26	UNITIG_4010	767	0	1	2	0.067	0.0282665	0.0297308	-454.374	1e-05	1e-05	0.341988	0.338106	0.338486			rs279222	26	0
UNITIG_2943	26	0	594	0.0244376	0.65759	909	-470.74	-471.605	-0.0299998	0.0133096	0.876848	5.08048	3.09387	0.00710266	0.156701	1.32673	-0.869213	0.038733	-0.19095	-0.494312	-0.0470133	0.0224961	-0.707029	-0.523887	-0.754366	-0.913774	1.32673			26	UNITIG_4012	768	0	1	2	0.13	-0.0197186	0.0295526	-454.607	1e-05	1e-05	0.504793	0.50136	0.501587			rs279275	26	0
UNITIG_40140	26	0	6274	0.0245333	0.65759	909	-470.74	-471.642	-0.0301812	0.0133991	0.888291	5.07366	3.09387	0.00710266	0.156701	1.32673	-0.869213	0.038733	-0.19095	-0.494312	-0.0470133	0.0224961	-0.707029	-0.523887	-0.754366	-0.913774	1.32673			26	UNITIG_4015	769	0	1	2	0.113	-0.0123083	0.0358586	-454.773	1e-05	1e-05	0.731494	0.729411	0.729501			rs279305	26	0
UNITIG_23880	26	0	3899	0.0245433	0.65759	909	-470.74	-471.553	0.0361563	0.0160529	1.09996	5.07295	3.09387	0.00710266	0.156701	1.32673	-0.869213	0.038733	-0.19095	-0.494312	-0.0470133	0.0224961	-0.707029	-0.523887	-0.754366	-0.913774	1.32673			26	UNITIG_4022	770	0	2	1	0.13	-0.0197186	0.0295526	-454.607	1e-05	1e-05	0.504793	0.50136	0.501587			rs279329	26	0
UNITIG_57685	26	0	8891	0.0246003	0.65759	909	-470.74	-471.638	0.0314596	0.0139732	1.13625	5.06891	3.09387	0.00710266	0.156701	1.32673	-0.869213	0.038733	-0.19095	-0.494312	-0.0470133	0.0224961	-0.707029	-0.523887	-0.754366	-0.913774	1.32673			26	UNITIG_4023	771	0	2	1	0.385	0.0104188	0.0179802	-454.663	1e-05	1e-05	0.562425	0.559275	0.559458			rs279650	26	0
UNITIG_62943	26	0	9699	0.0246234	0.65759	909	-470.74	-471.268	0.0422237	0.0187572	1.05902	5.06727	3.09387	0.00710266	0.156701	1.32673	-0.869213	0.038733	-0.19095	-0.494312	-0.0470133	0.0224961	-0.707029	-0.523887	-0.754366	-0.913774	1.32673			26	UNITIG_4030	772	0	1	2	0.022	0.059774	0.0465655	-453.997	1e-05	1e-05	0.199596	0.195991	0.19653			rs280208	26	0
UNITIG_32787	26	0	5194	0.0246356	0.65759	909	-470.74	-471.517	0.0404261	0.0179602	1.09558	5.06641	3.09387	0.00710266	0.156701	1.32673	-0.869213	0.038733	-0.19095	-0.494312	-0.0470133	0.0224961	-0.707029	-0.523887	-0.754366	-0.913774	1.32673			26	UNITIG_4037	773	0	1	2	0.41	-0.0108362	0.0257837	-454.743	1e-05	1e-05	0.674386	0.671911	0.672028			rs280241	26	0
UNITIG_98783	26	0	16151	0.024641	0.65759	909	-470.74	-471.478	-0.0349347	0.0155211	0.957027	5.06602	3.09387	0.00710266	0.156701	1.32673	-0.869213	0.038733	-0.19095	-0.494312	-0.0470133	0.0224961	-0.707029	-0.523887	-0.754366	-0.913774	1.32673			26	UNITIG_4038	774	0	1	2	0.056	0.0148319	0.0291674	-454.702	1e-05	1e-05	0.61122	0.608346	0.608498			rs280308	26	0
UNITIG_4009	26	0	766	0.024663	0.65759	909	-470.74	-470.96	0.0581575	0.0258427	1.11293	5.06447	3.09387	0.00710266	0.156701	1.32673	-0.869213	0.038733	-0.19095	-0.494312	-0.0470133	0.0224961	-0.707029	-0.523887	-0.754366	-0.913774	1.32673			26	UNITIG_4046	775	0	1	2	0.106	-0.014656	0.0364377	-454.751	1e-05	1e-05	0.687618	0.68523	0.685341			rs280346	26	0
UNITIG_84620	26	0	13357	0.0246839	0.65759	909	-470.74	-471.448	0.0366387	0.0162831	1.09343	5.06299	3.09387	0.00710266	0.156701	1.32673	-0.869213	0.038733	-0.19095	-0.494312	-0.0470133	0.0224961	-0.707029	-0.523887	-0.754366	-0.913774	1.32673			26	UNITIG_4055	776	0	1	2	0.147	0.0905987	0.0289085	-449.873	1e-05	1e-05	0.0017807	0.00163391	0.0017378			rs280355	26	0
UNITIG_67117	26	0	10356	0.0248525	0.659832	909	-470.74	-471.647	-0.0299732	0.0133364	0.876951	5.05113	3.09387	0.00710266	0.156701	1.32673	-0.869213	0.038733	-0.19095	-0.494312	-0.0470133	0.0224961	-0.707029	-0.523887	-0.754366	-0.913774	1.32673			26	UNITIG_4057	777	0	2	1	0.154	0.0941847	0.0279821	-449.116	1e-05	1e-05	0.000795426	0.000721021	0.000781433			rs280403	26	0
UNITIG_19223	26	0	3200	0.0248638	0.659832	909	-470.74	-471.258	0.0504695	0.0224579	1.08078	5.05034	3.09387	0.00710266	0.156701	1.32673	-0.869213	0.038733	-0.19095	-0.494312	-0.0470133	0.0224961	-0.707029	-0.523887	-0.754366	-0.913774	1.32673			26	UNITIG_4063	778	0	2	1	0.457	0.0110638	0.0224862	-454.71	1e-05	1e-05	0.622822	0.620018	0.620164			rs280433	26	0
UNITIG_25468	26	0	4109	0.0248638	0.659832	909	-470.74	-471.258	0.0504695	0.0224579	1.08078	5.05034	3.09387	0.00710266	0.156701	1.32673	-0.869213	0.038733	-0.19095	-0.494312	-0.0470133	0.0224961	-0.707029	-0.523887	-0.754366	-0.913774	1.32673			26	UNITIG_4067	779	0	2	1	0.051	0.0563241	0.0377195	-453.702	1e-05	1e-05	0.135728	0.132599	0.133193			rs280472	26	0
UNITIG_70899	26	0	11009	0.0249108	0.660006	909	-470.74	-472.007	0.0327483	0.0145771	1.11809	5.04705	3.09387	0.00710266	0.156701	1.32673	-0.869213	0.038733	-0.19095	-0.494312	-0.0470133	0.0224961	-0.707029	-0.523887	-0.754366	-0.913774	1.32673			26	UNITIG_4076	780	0	1	2	0.072	0.040619	0.0265709	-453.648	1e-05	1e-05	0.126692	0.123656	0.124255			rs280493	26	0
UNITIG_76665	26	0	12015	0.02494	0.660006	909	-470.74	-471.658	0.0324818	0.0144614	1.10661	5.045	3.09387	0.00710266	0.156701	1.32673	-0.869213	0.038733	-0.19095	-0.494312	-0.0470133	0.0224961	-0.707029	-0.523887	-0.754366	-0.913774	1.32673			26	UNITIG_4083	781	0	1	2	0.284	0.00113054	0.0327692	-454.832	1e-05	1e-05	0.972486	0.972264	0.972272			rs280538	26	0
UNITIG_52609	26	0	8138	0.0249925	0.660006	909	-470.74	-471.63	0.0298347	0.0132877	1.09362	5.04134	3.09387	0.00710266	0.156701	1.32673	-0.869213	0.038733	-0.19095	-0.494312	-0.0470133	0.0224961	-0.707029	-0.523887	-0.754366	-0.913774	1.32673			26	UNITIG_4084	782	0	2	1	0.284	0.00113054	0.0327692	-454.832	1e-05	1e-05	0.972486	0.972264	0.972272			rs288422	26	0
UNITIG_89500	26	0	14305	0.0250479	0.660006	909	-470.74	-471.653	-0.030409	0.0135487	0.945917	5.03748	3.09387	0.00710266	0.156701	1.32673	-0.869213	0.038733	-0.19095	-0.494312	-0.0470133	0.0224961	-0.707029	-0.523887	-0.754366	-0.913774	1.32673			26	UNITIG_4102	783	0	2	1	0.079	-0.00835549	0.0261039	-454.781	1e-05	1e-05	0.748978	0.74702	0.747103			rs278105	26	0
UNITIG_36832	26	0	5830	0.0250755	0.660006	909	-470.74	-471.607	-0.0306675	0.0136664	0.943381	5.03556	3.09387	0.00710266	0.156701	1.32673	-0.869213	0.038733	-0.19095	-0.494312	-0.0470133	0.0224961	-0.707029	-0.523887	-0.754366	-0.913774	1.32673			26	UNITIG_4105	784	0	1	2	0.014	0.118751	0.0575899	-452.679	1e-05	1e-05	0.0394951	0.0379299	0.0384435			rs278114	26	0
UNITIG_9649	26	0	1712	0.0250938	0.660006	909	-470.74	-471.887	0.0311373	0.0138775	1.16097	5.03429	3.09387	0.00710266	0.156701	1.32673	-0.869213	0.038733	-0.19095	-0.494312	-0.0470133	0.0224961	-0.707029	-0.523887	-0.754366	-0.913774	1.32673			26	UNITIG_4106	785	0	2	1	0.014	0.118751	0.0575899	-452.679	1e-05	1e-05	0.0394951	0.0379299	0.0384435			rs278150	26	0
UNITIG_68788	26	0	10655	0.0250938	0.660006	909	-470.74	-471.887	0.0311373	0.0138775	1.16097	5.03429	3.09387	0.00710266	0.156701	1.32673	-0.869213	0.038733	-0.19095	-0.494312	-0.0470133	0.0224961	-0.707029	-0.523887	-0.754366	-0.913774	1.32673			26	UNITIG_4114	786	0	2	1	0.012	0.0192665	0.0613017	-454.783	1e-05	1e-05	0.753374	0.751448	0.751529			rs278165	26	0
UNITIG_79363	26	0	12476	0.0251572	0.660833	909	-470.74	-470.963	0.0581296	0.025919	1.11214	5.02989	3.09387	0.00710266	0.156701	1.32673	-0.869213	0.038733	-0.19095	-0.494312	-0.0470133	0.0224961	-0.707029	-0.523887	-0.754366	-0.913774	1.32673			26	UNITIG_4116	787	0	2	1	0.013	0.107595	0.0594525	-453.173	1e-05	1e-05	0.070669	0.0684261	0.0690126			rs278222	26	0
UNITIG_95787	26	0	15501	0.0253323	0.664586	909	-470.74	-470.84	0.103646	0.0462695	1.11062	5.01782	3.09387	0.00710266	0.156701	1.32673	-0.869213	0.038733	-0.19095	-0.494312	-0.0470133	0.0224961	-0.707029	-0.523887	-0.754366	-0.913774	1.32673			26	UNITIG_4134	788	0	2	1	0.11	0.0498824	0.0268437	-453.114	0.000901438	1e-05	0.0634611	0.0637348	0.0643148			rs278261	26	0
UNITIG_59131	26	0	9125	0.025386	0.665152	909	-470.74	-471.615	-0.0310382	0.0138612	0.90947	5.01413	3.09387	0.00710266	0.156701	1.32673	-0.869213	0.038733	-0.19095	-0.494312	-0.0470133	0.0224961	-0.707029	-0.523887	-0.754366	-0.913774	1.32673			26	UNITIG_4144	789	0	2	1	0.017	0.0942155	0.0532296	-453.245	1e-05	1e-05	0.0770705	0.0747143	0.0753074			rs278297	26	0
UNITIG_103749	26	0	17364	0.025458	0.666194	909	-470.74	-471.617	0.0316455	0.0141393	1.07651	5.0092	3.09387	0.00710266	0.156701	1.32673	-0.869213	0.038733	-0.19095	-0.494312	-0.0470133	0.0224961	-0.707029	-0.523887	-0.754366	-0.913774	1.32673			26	UNITIG_4145	790	0	2	1	0.46	0.00713532	0.0222316	-454.781	1e-05	1e-05	0.74832	0.746358	0.74644			rs278336	26	0
UNITIG_6183	26	0	1163	0.0255488	0.667724	909	-470.74	-471.07	0.0578854	0.0258794	1.06301	5.003	3.09387	0.00710266	0.156701	1.32673	-0.869213	0.038733	-0.19095	-0.494312	-0.0470133	0.0224961	-0.707029	-0.523887	-0.754366	-0.913774	1.32673			26	UNITIG_4146	791	0	1	2	0.459	0.00767392	0.0222993	-454.773	1e-05	1e-05	0.730827	0.72874	0.72883			rs278582	26	0
UNITIG_85781	26	0	13593	0.0256022	0.668166	909	-470.74	-471.653	0.0384143	0.0171805	1.0879	4.99936	3.09387	0.00710266	0.156701	1.32673	-0.869213	0.038733	-0.19095	-0.494312	-0.0470133	0.0224961	-0.707029	-0.523887	-0.754366	-0.913774	1.32673			26	UNITIG_4148	792	0	2	1	0.021	-0.00096293	0.0488543	-454.833	1e-05	1e-05	0.984279	0.984152	0.984156			rs278600	26	0
UNITIG_80324	26	0	12596	0.0256303	0.668166	909	-470.74	-471.684	-0.0297994	0.0133301	0.882063	4.99745	3.09387	0.00710266	0.156701	1.32673	-0.869213	0.038733	-0.19095	-0.494312	-0.0470133	0.0224961	-0.707029	-0.523887	-0.754366	-0.913774	1.32673			26	UNITIG_4154	793	0	2	1	0.021	0.0276253	0.0497305	-454.676	1e-05	1e-05	0.578691	0.57563	0.575803			rs278612	26	0
UNITIG_67206	26	0	10371	0.0258328	0.67016	909	-470.74	-471.893	0.0376586	0.0168689	1.05218	4.98375	3.09387	0.00710266	0.156701	1.32673	-0.869213	0.038733	-0.19095	-0.494312	-0.0470133	0.0224961	-0.707029	-0.523887	-0.754366	-0.913774	1.32673			26	UNITIG_4160	794	0	2	1	0.022	0.0284514	0.0482609	-454.657	1e-05	1e-05	0.555651	0.552465	0.552654			rs278690	26	0
UNITIG_36581	26	0	5801	0.0258601	0.67016	909	-470.74	-471.57	0.0403337	0.0180705	1.09535	4.98192	3.09387	0.00710266	0.156701	1.32673	-0.869213	0.038733	-0.19095	-0.494312	-0.0470133	0.0224961	-0.707029	-0.523887	-0.754366	-0.913774	1.32673			26	UNITIG_4168	795	0	1	2	0.062	0.00341438	0.0278999	-454.825	1e-05	1e-05	0.902626	0.901844	0.901872			rs278995	26	0
UNITIG_66405	26	0	10249	0.0258601	0.67016	909	-470.74	-471.57	0.0403337	0.0180705	1.09535	4.98192	3.09387	0.00710266	0.156701	1.32673	-0.869213	0.038733	-0.19095	-0.494312	-0.0470133	0.0224961	-0.707029	-0.523887	-0.754366	-0.913774	1.32673			26	UNITIG_4174	796	0	2	1	0.293	0.0211916	0.0306854	-454.591	1e-05	1e-05	0.489992	0.486495	0.486733			rs279053	26	0
UNITIG_87566	26	0	13938	0.0258618	0.67016	909	-470.74	-471.637	0.0305957	0.0137078	1.06513	4.9818	3.09387	0.00710266	0.156701	1.32673	-0.869213	0.038733	-0.19095	-0.494312	-0.0470133	0.0224961	-0.707029	-0.523887	-0.754366	-0.913774	1.32673			26	UNITIG_4175	797	0	1	2	0.282	0.0114886	0.0312297	-454.764	1e-05	1e-05	0.713055	0.710842	0.71094			rs279107	26	0
UNITIG_85265	26	0	13493	0.0259422	0.67016	909	-470.74	-471.649	-0.0322291	0.0144474	0.873084	4.9764	3.09387	0.00710266	0.156701	1.32673	-0.869213	0.038733	-0.19095	-0.494312	-0.0470133	0.0224961	-0.707029	-0.523887	-0.754366	-0.913774	1.32673			26	UNITIG_4180	798	0	1	2	0.407	0.00312357	0.0223184	-454.823	1e-05	1e-05	0.888727	0.887835	0.887867			rs279164	26	0
UNITIG_52309	26	0	8086	0.0259565	0.67016	909	-470.74	-471.624	-0.0307788	0.0137986	0.953183	4.97544	3.09387	0.00710266	0.156701	1.32673	-0.869213	0.038733	-0.19095	-0.494312	-0.0470133	0.0224961	-0.707029	-0.523887	-0.754366	-0.913774	1.32673			26	UNITIG_4183	799	0	1	2	0.105	-0.00929966	0.0371176	-454.801	1e-05	1e-05	0.802223	0.80066	0.800721			rs279191	26	0
UNITIG_37974	26	0	5979	0.0259669	0.67016	909	-470.74	-471.86	0.0311971	0.0139871	1.12594	4.97474	3.09387	0.00710266	0.156701	1.32673	-0.869213	0.038733	-0.19095	-0.494312	-0.0470133	0.0224961	-0.707029	-0.523887	-0.754366	-0.913774	1.32673			26	UNITIG_4185	800	0	1	2	0.019	-0.135282	0.0605104	-452.302	1e-05	1e-05	0.025618	0.0244508	0.0248931			rs279242	26	0
UNITIG_52588	26	0	8137	0.0259876	0.67016	909	-470.74	-471.897	0.0376692	0.0168912	1.05219	4.97336	3.09387	0.00710266	0.156701	1.32673	-0.869213	0.038733	-0.19095	-0.494312	-0.0470133	0.0224961	-0.707029	-0.523887	-0.754366	-0.913774	1.32673			26	UNITIG_4187	801	0	1	2	0.3	0.0102505	0.0277955	-454.764	1e-05	1e-05	0.712376	0.710159	0.710257			rs279302	26	0
UNITIG_59869	26	0	9246	0.0260255	0.67016	909	-470.74	-471.925	0.0366612	0.0164434	1.08372	4.97083	3.09387	0.00710266	0.156701	1.32673	-0.869213	0.038733	-0.19095	-0.494312	-0.0470133	0.0224961	-0.707029	-0.523887	-0.754366	-0.913774	1.32673			26	UNITIG_4188	802	0	2	1	0.021	0.0175185	0.0487935	-454.768	1e-05	1e-05	0.719654	0.717488	0.717583			rs279335	26	0
UNITIG_13821	26	0	2368	0.0260774	0.67016	909	-470.74	-471.693	0.0297806	0.013362	1.10174	4.96736	3.09387	0.00710266	0.156701	1.32673	-0.869213	0.038733	-0.19095	-0.494312	-0.0470133	0.0224961	-0.707029	-0.523887	-0.754366	-0.913774	1.32673			26	UNITIG_4190	803	0	2	1	0.033	0.0137407	0.038056	-454.767	1e-05	1e-05	0.718135	0.715958	0.716054			rs279644	26	0
UNITIG_84311	26	0	13308	0.0260977	0.67016	909	-470.74	-471.698	-0.0296728	0.0133154	0.911615	4.96601	3.09387	0.00710266	0.156701	1.32673	-0.869213	0.038733	-0.19095	-0.494312	-0.0470133	0.0224961	-0.707029	-0.523887	-0.754366	-0.913774	1.32673			26	UNITIG_4192	804	0	1	2	0.04	0.0352971	0.0364852	-454.358	1e-05	1e-05	0.333589	0.329701	0.330091			rs280193	26	0
UNITIG_24111	26	0	3936	0.0261302	0.67016	909	-470.74	-471.616	-0.0310685	0.0139448	0.867555	4.96384	3.09387	0.00710266	0.156701	1.32673	-0.869213	0.038733	-0.19095	-0.494312	-0.0470133	0.0224961	-0.707029	-0.523887	-0.754366	-0.913774	1.32673			26	UNITIG_4195	805	0	2	1	0.21	0.00458338	0.0245413	-454.815	1e-05	1e-05	0.85189	0.850708	0.850752			rs280211	26	0
UNITIG_103528	26	0	17308	0.0261399	0.67016	909	-470.74	-471.667	0.0300751	0.0134998	1.07803	4.96319	3.09387	0.00710266	0.156701	1.32673	-0.869213	0.038733	-0.19095	-0.494312	-0.0470133	0.0224961	-0.707029	-0.523887	-0.754366	-0.913774	1.32673			26	UNITIG_4198	806	0	2	1	0.134	-0.025132	0.035183	-454.574	1e-05	1e-05	0.475214	0.471658	0.471909			rs280331	26	0
UNITIG_103983	26	0	17420	0.0261606	0.67016	909	-470.74	-472.022	0.0333904	0.01499	1.13115	4.96182	3.09387	0.00710266	0.156701	1.32673	-0.869213	0.038733	-0.19095	-0.494312	-0.0470133	0.0224961	-0.707029	-0.523887	-0.754366	-0.913774	1.32673			26	UNITIG_4199	807	0	2	1	0.023	0.00187243	0.0455429	-454.832	1e-05	1e-05	0.967215	0.96695	0.966959			rs280349	26	0
UNITIG_101485	26	0	16805	0.0262427	0.671431	909	-470.74	-471.687	0.0297312	0.0133546	1.10401	4.95637	3.09387	0.00710266	0.156701	1.32673	-0.869213	0.038733	-0.19095	-0.494312	-0.0470133	0.0224961	-0.707029	-0.523887	-0.754366	-0.913774	1.32673			26	UNITIG_4203	808	0	1	2	0.36	0.0151128	0.0189582	-454.511	1e-05	1e-05	0.425566	0.421839	0.422135			rs280412	26	0
UNITIG_40669	26	0	6357	0.0263172	0.672033	909	-470.74	-471.674	-0.0294812	0.0132489	0.883246	4.95144	3.09387	0.00710266	0.156701	1.32673	-0.869213	0.038733	-0.19095	-0.494312	-0.0470133	0.0224961	-0.707029	-0.523887	-0.754366	-0.913774	1.32673			26	UNITIG_4208	809	0	2	1	0.046	0.0775993	0.0393184	-452.859	1e-05	1e-05	0.0487333	0.0469415	0.0474859			rs280428	26	0
UNITIG_31804	26	0	5066	0.0263313	0.672033	909	-470.74	-471.894	0.0381326	0.0171384	1.05474	4.95051	3.09387	0.00710266	0.156701	1.32673	-0.869213	0.038733	-0.19095	-0.494312	-0.0470133	0.0224961	-0.707029	-0.523887	-0.754366	-0.913774	1.32673			26	UNITIG_4210	810	0	2	1	0.109	0.0502726	0.0268565	-453.088	0.000866678	1e-05	0.061547	0.0617065	0.0622834			rs280451	26	0
UNITIG_108457	26	0	18537	0.0263902	0.672705	909	-470.74	-471.488	0.0368216	0.0165557	1.10189	4.94663	3.09387	0.00710266	0.156701	1.32673	-0.869213	0.038733	-0.19095	-0.494312	-0.0470133	0.0224961	-0.707029	-0.523887	-0.754366	-0.913774	1.32673			26	UNITIG_4219	811	0	1	2	0.295	-0.0145052	0.027234	-454.689	1e-05	1e-05	0.594433	0.59146	0.591623			rs280481	26	0
UNITIG_43088	26	0	6728	0.0264896	0.674246	909	-470.74	-471.677	-0.0297051	0.0133649	0.91475	4.94009	3.09387	0.00710266	0.156701	1.32673	-0.869213	0.038733	-0.19095	-0.494312	-0.0470133	0.0224961	-0.707029	-0.523887	-0.754366	-0.913774	1.32673			26	UNITIG_4232	812	0	2	1	0.463	0.0125625	0.0225529	-454.676	1e-05	1e-05	0.57765	0.574582	0.574756			rs280532	26	0
UNITIG_104023	26	0	17428	0.0265594	0.674246	909	-470.74	-471.684	-0.0293577	0.0132147	0.887629	4.93552	3.09387	0.00710266	0.156701	1.32673	-0.869213	0.038733	-0.19095	-0.494312	-0.0470133	0.0224961	-0.707029	-0.523887	-0.754366	-0.913774	1.32673			26	UNITIG_4241	813	0	2	1	0.021	0.026233	0.0471037	-454.676	1e-05	1e-05	0.57772	0.574653	0.574827			rs280550	26	0
UNITIG_112256	26	0	19570	0.0265805	0.674246	909	-470.74	-471.693	-0.0295218	0.0132904	0.868044	4.93414	3.09387	0.00710266	0.156701	1.32673	-0.869213	0.038733	-0.19095	-0.494312	-0.0470133	0.0224961	-0.707029	-0.523887	-0.754366	-0.913774	1.32673			26	UNITIG_4243	814	0	2	1	0.416	-0.0148285	0.0227951	-454.618	1e-05	1e-05	0.515528	0.512144	0.512362			rs294663	26	0
UNITIG_11816	26	0	2055	0.0265811	0.674246	909	-470.74	-472.027	0.0335722	0.0151139	1.13616	4.9341	3.09387	0.00710266	0.156701	1.32673	-0.869213	0.038733	-0.19095	-0.494312	-0.0470133	0.0224961	-0.707029	-0.523887	-0.754366	-0.913774	1.32673			26	UNITIG_4254	815	0	2	1	0.018	-0.0204085	0.0532243	-454.759	1e-05	1e-05	0.701483	0.69919	0.699294			rs1501595	26	0
UNITIG_55421	26	0	8568	0.0266338	0.674755	909	-470.74	-471.763	-0.0362833	0.0163401	0.877905	4.93066	3.09387	0.00710266	0.156701	1.32673	-0.869213	0.038733	-0.19095	-0.494312	-0.0470133	0.0224961	-0.707029	-0.523887	-0.754366	-0.913774	1.32673			26	UNITIG_4265	816	0	2	1	0.073	0.0288776	0.0283574	-454.307	1e-05	1e-05	0.308789	0.3049	0.305317			rs1549022	26	0
UNITIG_114356	26	0	20133	0.0268415	0.678589	909	-470.74	-471.685	-0.0296034	0.0133501	0.886744	4.91715	3.09387	0.00710266	0.156701	1.32673	-0.869213	0.038733	-0.19095	-0.494312	-0.0470133	0.0224961	-0.707029	-0.523887	-0.754366	-0.913774	1.32673			26	UNITIG_4270	817	0	1	2	0.062	0.0737222	0.0429245	-453.668	0.0108573	1e-05	0.0862363	0.126965	0.127562			rs940987	26	0
UNITIG_111522	26	0	19354	0.0268508	0.678589	909	-470.74	-470.999	-0.0646507	0.029157	0.936471	4.91656	3.09387	0.00710266	0.156701	1.32673	-0.869213	0.038733	-0.19095	-0.494312	-0.0470133	0.0224961	-0.707029	-0.523887	-0.754366	-0.913774	1.32673			26	UNITIG_4276	818	0	1	2	0.132	-0.0178961	0.029996	-454.652	1e-05	1e-05	0.550913	0.547703	0.547895			rs1238180	26	0
UNITIG_71447	26	0	11092	0.027167	0.685742	909	-470.74	-472.037	0.033744	0.0152499	1.14684	4.89622	3.09387	0.00710266	0.156701	1.32673	-0.869213	0.038733	-0.19095	-0.494312	-0.0470133	0.0224961	-0.707029	-0.523887	-0.754366	-0.913774	1.32673			26	UNITIG_4277	819	0	1	2	0.393	-0.00299033	0.0254348	-454.826	1e-05	1e-05	0.906436	0.905684	0.905711			rs1990803	26	0
UNITIG_110556	26	0	19102	0.0272302	0.686499	909	-470.74	-471.724	0.0310404	0.0140338	1.15252	4.89219	3.09387	0.00710266	0.156701	1.32673	-0.869213	0.038733	-0.19095	-0.494312	-0.0470133	0.0224961	-0.707029	-0.523887	-0.754366	-0.913774	1.32673			26	UNITIG_4279	820	0	2	1	0.419	-0.0112694	0.0224195	-454.705	1e-05	1e-05	0.615327	0.612478	0.612627			rs1997521	26	0
UNITIG_50774	26	0	7876	0.0276059	0.694758	909	-470.74	-471.886	0.0312722	0.0141731	1.13059	4.8684	3.09387	0.00710266	0.156701	1.32673	-0.869213	0.038733	-0.19095	-0.494312	-0.0470133	0.0224961	-0.707029	-0.523887	-0.754366	-0.913774	1.32673			26	UNITIG_4290	821	0	1	2	0.46	0.00591775	0.0222334	-454.797	1e-05	1e-05	0.790174	0.78852	0.788586			rs2022329	26	0
UNITIG_90052	26	0	14432	0.0277017	0.694758	909	-470.74	-471.845	0.0313888	0.0142348	1.15435	4.86239	3.09387	0.00710266	0.156701	1.32673	-0.869213	0.038733	-0.19095	-0.494312	-0.0470133	0.0224961	-0.707029	-0.523887	-0.754366	-0.913774	1.32673			26	UNITIG_4294	822	0	2	1	0.074	0.0646824	0.0354055	-453.37	0.00628083	1e-05	0.0680471	0.0871773	0.0877784			rs651373	26	0
UNITIG_36195	26	0	5736	0.0277543	0.694758	909	-470.74	-471.893	0.0312714	0.0141863	1.13058	4.8591	3.09387	0.00710266	0.156701	1.32673	-0.869213	0.038733	-0.19095	-0.494312	-0.0470133	0.0224961	-0.707029	-0.523887	-0.754366	-0.913774	1.32673			26	UNITIG_4296	823	0	2	1	0.012	-0.135807	0.0619748	-452.401	1e-05	1e-05	0.0286855	0.0274231	0.0278847			rs651958	26	0
UNITIG_36574	26	0	5798	0.0277543	0.694758	909	-470.74	-471.893	0.0312714	0.0141863	1.13058	4.8591	3.09387	0.00710266	0.156701	1.32673	-0.869213	0.038733	-0.19095	-0.494312	-0.0470133	0.0224961	-0.707029	-0.523887	-0.754366	-0.913774	1.32673			26	UNITIG_4300	824	0	1	2	0.133	-0.0245944	0.0289316	-454.466	1e-05	1e-05	0.395504	0.3917	0.392025			rs1699260	26	0
UNITIG_42802	26	0	6684	0.0278063	0.694758	909	-470.74	-471.698	0.032132	0.0145816	1.07862	4.85585	3.09387	0.00710266	0.156701	1.32673	-0.869213	0.038733	-0.19095	-0.494312	-0.0470133	0.0224961	-0.707029	-0.523887	-0.754366	-0.913774	1.32673			26	UNITIG_4306	825	0	2	1	0.197	-0.00167981	0.0264269	-454.831	1e-05	1e-05	0.949331	0.948923	0.948937			rs152579	26	0
UNITIG_20091	26	0	3353	0.0278255	0.694758	909	-470.74	-471.606	-0.0330891	0.0150178	0.897935	4.85465	3.09387	0.00710266	0.156701	1.32673	-0.869213	0.038733	-0.19095	-0.494312	-0.0470133	0.0224961	-0.707029	-0.523887	-0.754366	-0.913774	1.32673			26	UNITIG_4309	826	0	2	1	0.073	0.0793037	0.0397614	-453.393	0.0156385	1e-05	0.0464014	0.0896267	0.0902286			rs157375	26	0
UNITIG_20092	26	0	3354	0.0278255	0.694758	909	-470.74	-471.606	-0.0330891	0.0150178	0.897935	4.85465	3.09387	0.00710266	0.156701	1.32673	-0.869213	0.038733	-0.19095	-0.494312	-0.0470133	0.0224961	-0.707029	-0.523887	-0.754366	-0.913774	1.32673			26	UNITIG_4311	827	0	1	2	0.092	0.0319989	0.0236454	-453.904	1e-05	1e-05	0.176308	0.172843	0.173405			rs501637	26	0
UNITIG_95803	26	0	15508	0.0278397	0.694758	909	-470.74	-471.96	0.0370821	0.0168316	1.05122	4.85376	3.09387	0.00710266	0.156701	1.32673	-0.869213	0.038733	-0.19095	-0.494312	-0.0470133	0.0224961	-0.707029	-0.523887	-0.754366	-0.913774	1.32673			26	UNITIG_4313	828	0	2	1	0.461	0.00374867	0.022139	-454.819	1e-05	1e-05	0.86558	0.864505	0.864545			rs528811	26	0
UNITIG_95696	26	0	15479	0.0278898	0.694758	909	-470.74	-472.093	0.0325042	0.0147584	1.11155	4.85065	3.09387	0.00710266	0.156701	1.32673	-0.869213	0.038733	-0.19095	-0.494312	-0.0470133	0.0224961	-0.707029	-0.523887	-0.754366	-0.913774	1.32673			26	UNITIG_4318	829	0	2	1	0.02	0.027862	0.0498771	-454.675	1e-05	1e-05	0.576565	0.573492	0.573666			rs1026679	26	0
UNITIG_25466	26	0	4107	0.0278938	0.694758	909	-470.74	-471.387	0.0485882	0.0220619	1.07733	4.8504	3.09387	0.00710266	0.156701	1.32673	-0.869213	0.038733	-0.19095	-0.494312	-0.0470133	0.0224961	-0.707029	-0.523887	-0.754366	-0.913774	1.32673			26	UNITIG_4320	830	0	2	1	0.011	-0.0830786	0.064322	-453.987	1e-05	1e-05	0.196827	0.193237	0.193779			rs1181906	26	0
UNITIG_32366	26	0	5130	0.0279559	0.695333	909	-470.74	-470.915	0.0658102	0.0298935	1.13136	4.84654	3.09387	0.00710266	0.156701	1.32673	-0.869213	0.038733	-0.19095	-0.494312	-0.0470133	0.0224961	-0.707029	-0.523887	-0.754366	-0.913774	1.32673			26	UNITIG_4323	831	0	1	2	0.011	-0.0830786	0.064322	-453.987	1e-05	1e-05	0.196827	0.193237	0.193779			rs1332302	26	0
UNITIG_111090	26	0	19244	0.0280105	0.695333	909	-470.74	-471.709	0.0297256	0.0135072	1.14561	4.84316	3.09387	0.00710266	0.156701	1.32673	-0.869213	0.038733	-0.19095	-0.494312	-0.0470133	0.0224961	-0.707029	-0.523887	-0.754366	-0.913774	1.32673			26	UNITIG_4332	832	0	1	2	0.337	0.00500233	0.0175846	-454.792	1e-05	1e-05	0.776114	0.774355	0.774426			rs1418407	26	0
UNITIG_7340	26	0	1369	0.0280965	0.695333	909	-470.74	-471.675	-0.0309687	0.0140798	0.904151	4.83784	3.09387	0.00710266	0.156701	1.32673	-0.869213	0.038733	-0.19095	-0.494312	-0.0470133	0.0224961	-0.707029	-0.523887	-0.754366	-0.913774	1.32673			26	UNITIG_4334	833	0	2	1	0.113	-0.0136819	0.0217062	-454.631	1e-05	1e-05	0.528644	0.525322	0.52553			rs1419960	26	0
UNITIG_14604	26	0	2492	0.0280965	0.695333	909	-470.74	-471.675	-0.0309687	0.0140798	0.904151	4.83784	3.09387	0.00710266	0.156701	1.32673	-0.869213	0.038733	-0.19095	-0.494312	-0.0470133	0.0224961	-0.707029	-0.523887	-0.754366	-0.913774	1.32673			26	UNITIG_4335	834	0	2	1	0.416	-0.00348664	0.0228156	-454.821	1e-05	1e-05	0.878576	0.877603	0.877639			rs1424321	26	0
UNITIG_99095	26	0	16228	0.0281117	0.695333	909	-470.74	-471.765	0.0331368	0.015067	1.06901	4.83691	3.09387	0.00710266	0.156701	1.32673	-0.869213	0.038733	-0.19095	-0.494312	-0.0470133	0.0224961	-0.707029	-0.523887	-0.754366	-0.913774	1.32673			26	UNITIG_4351	835	0	2	1	0.46	0.00591775	0.0222334	-454.797	1e-05	1e-05	0.790174	0.78852	0.788586			rs1448026	26	0
UNITIG_37087	26	0	5852	0.0281491	0.695333	909	-470.74	-471.508	0.0410428	0.0186662	1.09815	4.8346	3.09387	0.00710266	0.156701	1.32673	-0.869213	0.038733	-0.19095	-0.494312	-0.0470133	0.0224961	-0.707029	-0.523887	-0.754366	-0.913774	1.32673			26	UNITIG_4360	836	0	1	2	0.044	0.0290367	0.0348936	-454.482	1e-05	1e-05	0.405547	0.401767	0.402082			rs1733789	26	0
UNITIG_112665	26	0	19675	0.0281682	0.695333	909	-470.74	-471.732	-0.0294541	0.0133973	0.868325	4.83342	3.09387	0.00710266	0.156701	1.32673	-0.869213	0.038733	-0.19095	-0.494312	-0.0470133	0.0224961	-0.707029	-0.523887	-0.754366	-0.913774	1.32673			26	UNITIG_4362	837	0	1	2	0.046	0.0129573	0.0318532	-454.749	1e-05	1e-05	0.684266	0.681857	0.681969			rs1740135	26	0
UNITIG_111091	26	0	19245	0.028186	0.695333	909	-470.74	-471.962	0.0373013	0.0169686	1.05196	4.83233	3.09387	0.00710266	0.156701	1.32673	-0.869213	0.038733	-0.19095	-0.494312	-0.0470133	0.0224961	-0.707029	-0.523887	-0.754366	-0.913774	1.32673			26	UNITIG_4365	838	0	1	2	0.121	-0.0068129	0.035369	-454.814	1e-05	1e-05	0.847298	0.84608	0.846126			rs2061143	26	0
UNITIG_6597	26	0	1249	0.0282674	0.69651	909	-470.74	-471.723	-0.0297758	0.0135522	0.877709	4.82733	3.09387	0.00710266	0.156701	1.32673	-0.869213	0.038733	-0.19095	-0.494312	-0.0470133	0.0224961	-0.707029	-0.523887	-0.754366	-0.913774	1.32673			26	UNITIG_4372	839	0	1	2	0.017	-0.0205697	0.0527647	-454.756	1e-05	1e-05	0.696749	0.694424	0.69453			rs606757	26	0
UNITIG_12972	26	0	2247	0.0284619	0.699206	909	-470.74	-471.756	0.0297524	0.0135583	1.13921	4.81544	3.09387	0.00710266	0.156701	1.32673	-0.869213	0.038733	-0.19095	-0.494312	-0.0470133	0.0224961	-0.707029	-0.523887	-0.754366	-0.913774	1.32673			26	UNITIG_4379	840	0	1	2	0.411	0.00567801	0.0227989	-454.802	1e-05	1e-05	0.803381	0.801827	0.801888			rs608040	26	0
UNITIG_81533	26	0	12820	0.0284775	0.699206	909	-470.74	-472.064	0.0339457	0.0154707	1.15368	4.81449	3.09387	0.00710266	0.156701	1.32673	-0.869213	0.038733	-0.19095	-0.494312	-0.0470133	0.0224961	-0.707029	-0.523887	-0.754366	-0.913774	1.32673			26	UNITIG_4383	841	0	1	2	0.131	-0.00492445	0.0312897	-454.821	1e-05	1e-05	0.874979	0.873978	0.874015			rs608261	26	0
UNITIG_116094	26	0	20582	0.0284881	0.699206	909	-470.74	-472.075	0.0335558	0.015294	1.06368	4.81384	3.09387	0.00710266	0.156701	1.32673	-0.869213	0.038733	-0.19095	-0.494312	-0.0470133	0.0224961	-0.707029	-0.523887	-0.754366	-0.913774	1.32673			26	UNITIG_4387	842	0	1	2	0.407	-0.0132373	0.0239469	-454.678	1e-05	1e-05	0.580553	0.577502	0.577674			rs608269	26	0
UNITIG_89630	26	0	14333	0.0285257	0.699206	909	-470.74	-471.744	-0.0290491	0.0132431	0.888742	4.81156	3.09387	0.00710266	0.156701	1.32673	-0.869213	0.038733	-0.19095	-0.494312	-0.0470133	0.0224961	-0.707029	-0.523887	-0.754366	-0.913774	1.32673			26	UNITIG_4395	843	0	2	1	0.051	0.0794673	0.037143	-452.514	1e-05	1e-05	0.0326651	0.0312857	0.031769			rs608271	26	0
UNITIG_11446	26	0	1995	0.0285532	0.699206	909	-470.74	-471.766	0.0306971	0.0139968	1.13274	4.80989	3.09387	0.00710266	0.156701	1.32673	-0.869213	0.038733	-0.19095	-0.494312	-0.0470133	0.0224961	-0.707029	-0.523887	-0.754366	-0.913774	1.32673			26	UNITIG_4398	844	0	1	2	0.047	0.0702636	0.0386008	-453.154	1e-05	1e-05	0.0690525	0.0668394	0.0674238			rs608275	26	0
UNITIG_78654	26	0	12352	0.0285797	0.699206	909	-470.74	-471.857	0.0300815	0.0137184	1.15511	4.80828	3.09387	0.00710266	0.156701	1.32673	-0.869213	0.038733	-0.19095	-0.494312	-0.0470133	0.0224961	-0.707029	-0.523887	-0.754366	-0.913774	1.32673			26	UNITIG_4399	845	0	1	2	0.017	0.150406	0.0535337	-450.842	1e-05	1e-05	0.00506912	0.00472465	0.00492303			rs610036	26	0
UNITIG_4199	26	0	807	0.0286682	0.700046	909	-470.74	-471.796	-0.0406579	0.018552	0.873436	4.80293	3.09387	0.00710266	0.156701	1.32673	-0.869213	0.038733	-0.19095	-0.494312	-0.0470133	0.0224961	-0.707029	-0.523887	-0.754366	-0.913774	1.32673			26	UNITIG_4411	846	0	2	1	0.015	-0.0714622	0.0553521	-453.988	1e-05	1e-05	0.19702	0.193429	0.193971			rs610040	26	0
UNITIG_29611	26	0	4752	0.0286918	0.700046	909	-470.74	-471.769	-0.0292144	0.0133324	0.879871	4.8015	3.09387	0.00710266	0.156701	1.32673	-0.869213	0.038733	-0.19095	-0.494312	-0.0470133	0.0224961	-0.707029	-0.523887	-0.754366	-0.913774	1.32673			26	UNITIG_4414	847	0	2	1	0.011	-0.0371068	0.0659496	-454.672	1e-05	1e-05	0.573812	0.570723	0.570899			rs611587	26	0
UNITIG_4598	26	0	886	0.0287157	0.700046	909	-470.74	-471.74	-0.0293102	0.0133781	0.922427	4.80006	3.09387	0.00710266	0.156701	1.32673	-0.869213	0.038733	-0.19095	-0.494312	-0.0470133	0.0224961	-0.707029	-0.523887	-0.754366	-0.913774	1.32673			26	UNITIG_4418	848	0	2	1	0.03	-0.00284545	0.0398014	-454.831	1e-05	1e-05	0.943023	0.942564	0.94258			rs612411	26	0
UNITIG_73818	26	0	11508	0.0287506	0.700072	909	-470.74	-471.718	0.0338177	0.0154389	1.17598	4.79795	3.09387	0.00710266	0.156701	1.32673	-0.869213	0.038733	-0.19095	-0.494312	-0.0470133	0.0224961	-0.707029	-0.523887	-0.754366	-0.913774	1.32673			26	UNITIG_4421	849	0	2	1	0.399	0.0129619	0.0317232	-454.748	1e-05	1e-05	0.682937	0.680518	0.680631			rs612887	26	0
UNITIG_1920	26	0	413	0.0288767	0.700322	909	-470.74	-471.764	0.0292279	0.013354	1.09976	4.79037	3.09387	0.00710266	0.156701	1.32673	-0.869213	0.038733	-0.19095	-0.494312	-0.0470133	0.0224961	-0.707029	-0.523887	-0.754366	-0.913774	1.32673			26	UNITIG_4422	850	0	1	2	0.398	0.0136601	0.0318418	-454.74	1e-05	1e-05	0.668027	0.66551	0.66563			rs612946	26	0
UNITIG_6000	26	0	1138	0.0288956	0.700322	909	-470.74	-471.648	-0.0329508	0.0150568	0.960215	4.78924	3.09387	0.00710266	0.156701	1.32673	-0.869213	0.038733	-0.19095	-0.494312	-0.0470133	0.0224961	-0.707029	-0.523887	-0.754366	-0.913774	1.32673			26	UNITIG_4425	851	0	2	1	0.013	0.00357902	0.0603571	-454.831	1e-05	1e-05	0.952728	0.952347	0.952361			rs614176	26	0
UNITIG_12523	26	0	2168	0.0288964	0.700322	909	-470.74	-470.875	-0.0900136	0.0411318	0.893206	4.78919	3.09387	0.00710266	0.156701	1.32673	-0.869213	0.038733	-0.19095	-0.494312	-0.0470133	0.0224961	-0.707029	-0.523887	-0.754366	-0.913774	1.32673			26	UNITIG_4437	852	0	2	1	0.068	0.0388622	0.031535	-454.081	0.00115496	1e-05	0.218141	0.21988	0.220393			rs614488	26	0
UNITIG_105813	26	0	17851	0.0289111	0.700322	909	-470.74	-471.732	0.0299342	0.0136797	1.06213	4.78831	3.09387	0.00710266	0.156701	1.32673	-0.869213	0.038733	-0.19095	-0.494312	-0.0470133	0.0224961	-0.707029	-0.523887	-0.754366	-0.913774	1.32673			26	UNITIG_4448	853	0	1	2	0.411	-0.00607499	0.0225479	-454.796	1e-05	1e-05	0.787664	0.785992	0.786058			rs615014	26	0
UNITIG_113039	26	0	19769	0.0289746	0.700322	909	-470.74	-471.732	-0.0375181	0.0171523	0.897117	4.78451	3.09387	0.00710266	0.156701	1.32673	-0.869213	0.038733	-0.19095	-0.494312	-0.0470133	0.0224961	-0.707029	-0.523887	-0.754366	-0.913774	1.32673			26	UNITIG_4454	854	0	2	1	0.204	0.00406332	0.0253789	-454.82	1e-05	1e-05	0.872833	0.871815	0.871853			rs615653	26	0
UNITIG_66803	26	0	10315	0.0289812	0.700322	909	-470.74	-471.419	0.0409384	0.0187167	1.05717	4.78412	3.09387	0.00710266	0.156701	1.32673	-0.869213	0.038733	-0.19095	-0.494312	-0.0470133	0.0224961	-0.707029	-0.523887	-0.754366	-0.913774	1.32673			26	UNITIG_4458	855	0	1	2	0.272	-0.000367832	0.0290422	-454.833	1e-05	1e-05	0.989898	0.989816	0.989819			rs1961007	26	0
UNITIG_107358	26	0	18251	0.028998	0.700322	909	-470.74	-470.954	-0.0737634	0.0337276	0.912799	4.78311	3.09387	0.00710266	0.156701	1.32673	-0.869213	0.038733	-0.19095	-0.494312	-0.0470133	0.0224961	-0.707029	-0.523887	-0.754366	-0.913774	1.32673			26	UNITIG_4460	856	0	2	1	0.132	-0.00749441	0.0362935	-454.812	1e-05	1e-05	0.836452	0.83515	0.835199			rs1960935	26	0
UNITIG_114157	26	0	20072	0.0290571	0.700817	909	-470.74	-471.761	0.0289347	0.013235	1.10943	4.77959	3.09387	0.00710266	0.156701	1.32673	-0.869213	0.038733	-0.19095	-0.494312	-0.0470133	0.0224961	-0.707029	-0.523887	-0.754366	-0.913774	1.32673			26	UNITIG_4465	857	0	2	1	0.02	-0.033972	0.048791	-454.587	1e-05	1e-05	0.486436	0.482924	0.483166			rs1960936	26	0
UNITIG_101710	26	0	16873	0.0291043	0.700817	909	-470.74	-471.748	-0.0293498	0.0134288	0.937085	4.77678	3.09387	0.00710266	0.156701	1.32673	-0.869213	0.038733	-0.19095	-0.494312	-0.0470133	0.0224961	-0.707029	-0.523887	-0.754366	-0.913774	1.32673			26	UNITIG_4477	858	0	1	2	0.117	-0.0167414	0.0354022	-454.72	1e-05	1e-05	0.636406	0.633686	0.633823			rs1961004	26	0
UNITIG_103319	26	0	17264	0.0291202	0.700817	909	-470.74	-471.47	0.0458981	0.0210025	1.07542	4.77583	3.09387	0.00710266	0.156701	1.32673	-0.869213	0.038733	-0.19095	-0.494312	-0.0470133	0.0224961	-0.707029	-0.523887	-0.754366	-0.913774	1.32673			26	UNITIG_4486	859	0	2	1	0.015	-0.101469	0.0553033	-453.127	1e-05	1e-05	0.0668717	0.0646996	0.0652811			rs161594	26	0
UNITIG_39417	26	0	6166	0.0292237	0.701674	909	-470.74	-471.493	0.0450903	0.0206461	1.07277	4.76969	3.09387	0.00710266	0.156701	1.32673	-0.869213	0.038733	-0.19095	-0.494312	-0.0470133	0.0224961	-0.707029	-0.523887	-0.754366	-0.913774	1.32673			26	UNITIG_4491	860	0	2	1	0.011	-0.033976	0.0643141	-454.691	1e-05	1e-05	0.597434	0.594479	0.59464			rs400217	26	0
UNITIG_39422	26	0	6167	0.0292237	0.701674	909	-470.74	-471.493	0.0450903	0.0206461	1.07277	4.76969	3.09387	0.00710266	0.156701	1.32673	-0.869213	0.038733	-0.19095	-0.494312	-0.0470133	0.0224961	-0.707029	-0.523887	-0.754366	-0.913774	1.32673			26	UNITIG_4493	861	0	2	1	0.014	0.0107698	0.058524	-454.816	1e-05	1e-05	0.854037	0.852872	0.852915			rs668053	26	0
UNITIG_83937	26	0	13248	0.0292975	0.701816	909	-470.74	-471.925	0.0307107	0.0140684	1.1586	4.76532	3.09387	0.00710266	0.156701	1.32673	-0.869213	0.038733	-0.19095	-0.494312	-0.0470133	0.0224961	-0.707029	-0.523887	-0.754366	-0.913774	1.32673			26	UNITIG_4497	862	0	2	1	0.028	0.00538118	0.0435607	-454.825	1e-05	1e-05	0.901713	0.900924	0.900952			rs1526973	26	0
UNITIG_84689	26	0	13370	0.0292975	0.701816	909	-470.74	-471.925	0.0307107	0.0140684	1.1586	4.76532	3.09387	0.00710266	0.156701	1.32673	-0.869213	0.038733	-0.19095	-0.494312	-0.0470133	0.0224961	-0.707029	-0.523887	-0.754366	-0.913774	1.32673			26	UNITIG_4504	863	0	2	1	0.02	-0.0618679	0.0494333	-454.038	1e-05	1e-05	0.211063	0.207401	0.207929			rs1825793	26	0
UNITIG_101733	26	0	16878	0.0294172	0.703867	909	-470.74	-471.751	0.031367	0.0143797	1.0826	4.75827	3.09387	0.00710266	0.156701	1.32673	-0.869213	0.038733	-0.19095	-0.494312	-0.0470133	0.0224961	-0.707029	-0.523887	-0.754366	-0.913774	1.32673			26	UNITIG_4505	864	0	1	2	0.029	0.0411908	0.0402289	-454.301	1e-05	1e-05	0.306154	0.302266	0.302686			rs1827452	26	0
UNITIG_61612	26	0	9507	0.0294843	0.704657	909	-470.74	-471.774	0.0310301	0.0142311	1.0806	4.75433	3.09387	0.00710266	0.156701	1.32673	-0.869213	0.038733	-0.19095	-0.494312	-0.0470133	0.0224961	-0.707029	-0.523887	-0.754366	-0.913774	1.32673			26	UNITIG_4509	865	0	1	2	0.196	0.0283029	0.0355515	-454.511	1e-05	1e-05	0.426179	0.422454	0.422749			rs1827509	26	0
UNITIG_100506	26	0	16551	0.0295284	0.704897	909	-470.74	-471.763	0.0297583	0.0136515	1.15332	4.75174	3.09387	0.00710266	0.156701	1.32673	-0.869213	0.038733	-0.19095	-0.494312	-0.0470133	0.0224961	-0.707029	-0.523887	-0.754366	-0.913774	1.32673			26	UNITIG_4515	866	0	1	2	0.138	-0.025247	0.0338102	-454.55	1e-05	1e-05	0.455424	0.451793	0.452061			rs1827710	26	0
UNITIG_32515	26	0	5145	0.0295738	0.705167	909	-470.74	-471.788	0.0291598	0.0133807	1.10192	4.74908	3.09387	0.00710266	0.156701	1.32673	-0.869213	0.038733	-0.19095	-0.494312	-0.0470133	0.0224961	-0.707029	-0.523887	-0.754366	-0.913774	1.32673			26	UNITIG_4517	867	0	1	2	0.261	-0.0199134	0.0270714	-454.558	1e-05	1e-05	0.462174	0.458568	0.45883			rs1827719	26	0
UNITIG_41868	26	0	6531	0.0296394	0.705915	909	-470.74	-471.781	0.0290213	0.0133226	1.13	4.74525	3.09387	0.00710266	0.156701	1.32673	-0.869213	0.038733	-0.19095	-0.494312	-0.0470133	0.0224961	-0.707029	-0.523887	-0.754366	-0.913774	1.32673			26	UNITIG_4520	868	0	2	1	0.087	-0.0209244	0.024574	-454.465	1e-05	1e-05	0.394728	0.390923	0.391249			rs1827730	26	0
UNITIG_3084	26	0	618	0.0298605	0.70964	909	-470.74	-471.746	0.0299529	0.0137689	1.06997	4.73239	3.09387	0.00710266	0.156701	1.32673	-0.869213	0.038733	-0.19095	-0.494312	-0.0470133	0.0224961	-0.707029	-0.523887	-0.754366	-0.913774	1.32673			26	UNITIG_4521	869	0	2	1	0.208	-0.0306471	0.018234	-453.401	1e-05	1e-05	0.0931564	0.0905447	0.091147			rs1827733	26	0
UNITIG_34098	26	0	5404	0.0299788	0.70964	909	-470.74	-472.127	0.0329891	0.0151755	1.13823	4.72555	3.09387	0.00710266	0.156701	1.32673	-0.869213	0.038733	-0.19095	-0.494312	-0.0470133	0.0224961	-0.707029	-0.523887	-0.754366	-0.913774	1.32673			26	UNITIG_4529	870	0	2	1	0.031	0.0766024	0.0390592	-452.884	1e-05	1e-05	0.0501668	0.0483421	0.0488904			rs1827924	26	0
UNITIG_34184	26	0	5416	0.0299788	0.70964	909	-470.74	-472.127	0.0329891	0.0151755	1.13823	4.72555	3.09387	0.00710266	0.156701	1.32673	-0.869213	0.038733	-0.19095	-0.494312	-0.0470133	0.0224961	-0.707029	-0.523887	-0.754366	-0.913774	1.32673			26	UNITIG_4530	871	0	2	1	0.017	0.109669	0.0530639	-452.669	1e-05	1e-05	0.0390464	0.0374928	0.0380047			rs1827963	26	0
UNITIG_67723	26	0	10481	0.0299848	0.70964	909	-470.74	-471.784	0.0297734	0.0136968	1.12396	4.72521	3.09387	0.00710266	0.156701	1.32673	-0.869213	0.038733	-0.19095	-0.494312	-0.0470133	0.0224961	-0.707029	-0.523887	-0.754366	-0.913774	1.32673			26	UNITIG_4535	872	0	1	2	0.014	0.162031	0.0571804	-450.774	1e-05	1e-05	0.00470499	0.0043804	0.00457034			rs1828190	26	0
UNITIG_113467	26	0	19880	0.0300112	0.70964	909	-470.74	-471.765	0.0344709	0.0158603	1.06771	4.72368	3.09387	0.00710266	0.156701	1.32673	-0.869213	0.038733	-0.19095	-0.494312	-0.0470133	0.0224961	-0.707029	-0.523887	-0.754366	-0.913774	1.32673			26	UNITIG_4538	873	0	1	2	0.136	-0.00933629	0.0292325	-454.781	1e-05	1e-05	0.749513	0.747559	0.747641			rs1828331	26	0
UNITIG_16170	26	0	2756	0.0300771	0.70964	909	-470.74	-471.738	-0.0304885	0.0140336	0.907492	4.7199	3.09387	0.00710266	0.156701	1.32673	-0.869213	0.038733	-0.19095	-0.494312	-0.0470133	0.0224961	-0.707029	-0.523887	-0.754366	-0.913774	1.32673			26	UNITIG_4539	874	0	2	1	0.017	-0.0466668	0.054648	-454.463	1e-05	1e-05	0.39336	0.389552	0.389879			rs2026949	26	0
UNITIG_106690	26	0	18089	0.0300771	0.70964	909	-470.74	-471.738	-0.0304885	0.0140337	0.907492	4.71989	3.09387	0.00710266	0.156701	1.32673	-0.869213	0.038733	-0.19095	-0.494312	-0.0470133	0.0224961	-0.707029	-0.523887	-0.754366	-0.913774	1.32673			26	UNITIG_4547	875	0	1	2	0.129	-0.028347	0.0380953	-454.552	1e-05	1e-05	0.457006	0.453381	0.453648			rs2022919	26	0
UNITIG_43508	26	0	6792	0.0300936	0.70964	909	-470.74	-471.738	-0.030484	0.014033	0.907505	4.71894	3.09387	0.00710266	0.156701	1.32673	-0.869213	0.038733	-0.19095	-0.494312	-0.0470133	0.0224961	-0.707029	-0.523887	-0.754366	-0.913774	1.32673			26	UNITIG_4553	876	0	2	1	0.055	0.0134179	0.0301983	-454.733	1e-05	1e-05	0.656915	0.654325	0.654451			rs2023156	26	0
UNITIG_109727	26	0	18860	0.030134	0.70964	909	-470.74	-471.815	0.029804	0.0137233	1.12864	4.71662	3.09387	0.00710266	0.156701	1.32673	-0.869213	0.038733	-0.19095	-0.494312	-0.0470133	0.0224961	-0.707029	-0.523887	-0.754366	-0.913774	1.32673			26	UNITIG_4554	877	0	1	2	0.012	-0.0130228	0.062854	-454.811	1e-05	1e-05	0.835908	0.834603	0.834652			rs293680	26	0
UNITIG_9648	26	0	1711	0.030139	0.70964	909	-470.74	-471.124	0.056962	0.0262291	1.10977	4.71634	3.09387	0.00710266	0.156701	1.32673	-0.869213	0.038733	-0.19095	-0.494312	-0.0470133	0.0224961	-0.707029	-0.523887	-0.754366	-0.913774	1.32673			26	UNITIG_4561	878	0	1	2	0.43	0.0230577	0.0206464	-454.2	1e-05	1e-05	0.264383	0.260547	0.261014			rs1881479	26	0
UNITIG_92811	26	0	14941	0.0302127	0.710566	909	-470.74	-471.812	0.0374437	0.0172493	1.08644	4.71212	3.09387	0.00710266	0.156701	1.32673	-0.869213	0.038733	-0.19095	-0.494312	-0.0470133	0.0224961	-0.707029	-0.523887	-0.754366	-0.913774	1.32673			26	UNITIG_4562	879	0	2	1	0.014	0.0240656	0.0571939	-454.743	1e-05	1e-05	0.674023	0.671545	0.671662			rs547202	26	0
UNITIG_44510	26	0	6955	0.0302979	0.711713	909	-470.74	-471.712	-0.0313676	0.0144577	0.959257	4.70725	3.09387	0.00710266	0.156701	1.32673	-0.869213	0.038733	-0.19095	-0.494312	-0.0470133	0.0224961	-0.707029	-0.523887	-0.754366	-0.913774	1.32673			26	UNITIG_4563	880	0	2	1	0.065	0.0189626	0.0304092	-454.636	1e-05	1e-05	0.533062	0.529761	0.529966			rs1584923	26	0
UNITIG_97382	26	0	15851	0.0303598	0.711713	909	-470.74	-471.818	-0.0291312	0.0134319	0.875276	4.70372	3.09387	0.00710266	0.156701	1.32673	-0.869213	0.038733	-0.19095	-0.494312	-0.0470133	0.0224961	-0.707029	-0.523887	-0.754366	-0.913774	1.32673			26	UNITIG_4576	881	0	1	2	0.492	-0.0557189	0.0271802	-453.299	0.019827	1e-05	0.040657	0.0798691	0.0804663			rs44907	26	0
UNITIG_105395	26	0	17754	0.0303648	0.711713	909	-470.74	-471.746	0.0345737	0.0159418	1.18025	4.70344	3.09387	0.00710266	0.156701	1.32673	-0.869213	0.038733	-0.19095	-0.494312	-0.0470133	0.0224961	-0.707029	-0.523887	-0.754366	-0.913774	1.32673			26	UNITIG_4577	882	0	2	1	0.019	0.0219062	0.0513739	-454.741	1e-05	1e-05	0.669914	0.667409	0.667528			rs296373	26	0
UNITIG_72546	26	0	11288	0.0304267	0.712357	909	-470.74	-471.67	0.0332088	0.0153182	1.07707	4.69992	3.09387	0.00710266	0.156701	1.32673	-0.869213	0.038733	-0.19095	-0.494312	-0.0470133	0.0224961	-0.707029	-0.523887	-0.754366	-0.913774	1.32673			26	UNITIG_4589	883	0	1	2	0.015	-0.0346921	0.0544914	-454.627	1e-05	1e-05	0.524514	0.521172	0.521383			rs296540	26	0
UNITIG_33428	26	0	5294	0.0306696	0.717212	909	-470.74	-471.734	-0.0361667	0.016707	0.910298	4.68618	3.09387	0.00710266	0.156701	1.32673	-0.869213	0.038733	-0.19095	-0.494312	-0.0470133	0.0224961	-0.707029	-0.523887	-0.754366	-0.913774	1.32673			26	UNITIG_4590	884	0	2	1	0.014	0.132316	0.0573118	-452.134	1e-05	1e-05	0.021187	0.0201663	0.0205762			rs122449	26	0
UNITIG_372	26	0	80	0.0307046	0.717212	909	-470.74	-470.948	-0.083183	0.0384341	0.901283	4.68421	3.09387	0.00710266	0.156701	1.32673	-0.869213	0.038733	-0.19095	-0.494312	-0.0470133	0.0224961	-0.707029	-0.523887	-0.754366	-0.913774	1.32673			26	UNITIG_4596	885	0	1	2	0.011	0.0777017	0.0656946	-454.123	1e-05	1e-05	0.237214	0.233449	0.233947			rs288365	26	0
UNITIG_16718	26	0	2839	0.0307382	0.717212	909	-470.74	-471.829	-0.0289813	0.0133933	0.880769	4.68232	3.09387	0.00710266	0.156701	1.32673	-0.869213	0.038733	-0.19095	-0.494312	-0.0470133	0.0224961	-0.707029	-0.523887	-0.754366	-0.913774	1.32673			26	UNITIG_4598	886	0	2	1	0.034	-0.0718722	0.0394495	-453.151	1e-05	1e-05	0.0688073	0.0665988	0.0671829			rs1678839	26	0
UNITIG_52468	26	0	8117	0.0308148	0.717533	909	-470.74	-471.796	0.0294622	0.0136218	1.06675	4.67802	3.09387	0.00710266	0.156701	1.32673	-0.869213	0.038733	-0.19095	-0.494312	-0.0470133	0.0224961	-0.707029	-0.523887	-0.754366	-0.913774	1.32673			26	UNITIG_4600	887	0	1	2	0.273	0.00864142	0.0308605	-454.793	1e-05	1e-05	0.77953	0.777797	0.777867			rs1679069	26	0
UNITIG_98391	26	0	16079	0.0308213	0.717533	909	-470.74	-471.754	-0.0305945	0.0141459	0.869438	4.67766	3.09387	0.00710266	0.156701	1.32673	-0.869213	0.038733	-0.19095	-0.494312	-0.0470133	0.0224961	-0.707029	-0.523887	-0.754366	-0.913774	1.32673			26	UNITIG_4601	888	0	2	1	0.129	-0.028347	0.0380953	-454.552	1e-05	1e-05	0.457006	0.453381	0.453648			rs268010	26	0
UNITIG_110341	26	0	19041	0.0308571	0.717557	909	-470.74	-472.136	0.0333359	0.0154167	1.15072	4.67566	3.09387	0.00710266	0.156701	1.32673	-0.869213	0.038733	-0.19095	-0.494312	-0.0470133	0.0224961	-0.707029	-0.523887	-0.754366	-0.913774	1.32673			26	UNITIG_4603	889	0	2	1	0.031	0.0460769	0.0392841	-454.135	1e-05	1e-05	0.241142	0.237364	0.237858			rs268013	26	0
UNITIG_90331	26	0	14479	0.0310088	0.718913	909	-470.74	-471.989	0.0301604	0.0139608	1.13543	4.66719	3.09387	0.00710266	0.156701	1.32673	-0.869213	0.038733	-0.19095	-0.494312	-0.0470133	0.0224961	-0.707029	-0.523887	-0.754366	-0.913774	1.32673			26	UNITIG_4609	890	0	2	1	0.011	-0.0831611	0.0656826	-454.02	1e-05	1e-05	0.205805	0.202168	0.202701			rs1576419	26	0
UNITIG_66770	26	0	10309	0.0310571	0.718913	909	-470.74	-471.542	0.0412086	0.0190803	1.09964	4.6645	3.09387	0.00710266	0.156701	1.32673	-0.869213	0.038733	-0.19095	-0.494312	-0.0470133	0.0224961	-0.707029	-0.523887	-0.754366	-0.913774	1.32673			26	UNITIG_4628	891	0	1	2	0.019	-0.0207587	0.0509415	-454.749	1e-05	1e-05	0.683739	0.681325	0.681438			rs1583600	26	0
UNITIG_102374	26	0	17040	0.0310642	0.718913	909	-470.74	-471.806	0.0339377	0.0157144	1.08137	4.6641	3.09387	0.00710266	0.156701	1.32673	-0.869213	0.038733	-0.19095	-0.494312	-0.0470133	0.0224961	-0.707029	-0.523887	-0.754366	-0.913774	1.32673			26	UNITIG_4629	892	0	1	2	0.062	0.0185521	0.028946	-454.625	1e-05	1e-05	0.521739	0.518384	0.518598			rs1562246	26	0
UNITIG_107037	26	0	18179	0.0310642	0.718913	909	-470.74	-471.806	0.0339377	0.0157144	1.08137	4.6641	3.09387	0.00710266	0.156701	1.32673	-0.869213	0.038733	-0.19095	-0.494312	-0.0470133	0.0224961	-0.707029	-0.523887	-0.754366	-0.913774	1.32673			26	UNITIG_4648	893	0	1	2	0.406	0.000805177	0.0224355	-454.832	1e-05	1e-05	0.971379	0.971148	0.971156			rs1562279	26	0
UNITIG_57085	26	0	8801	0.0311045	0.718913	909	-470.74	-472.173	0.0323131	0.0149657	1.13073	4.66186	3.09387	0.00710266	0.156701	1.32673	-0.869213	0.038733	-0.19095	-0.494312	-0.0470133	0.0224961	-0.707029	-0.523887	-0.754366	-0.913774	1.32673			26	UNITIG_4654	894	0	2	1	0.022	0.0226623	0.0479735	-454.72	1e-05	1e-05	0.636762	0.634044	0.634181			rs1562281	26	0
UNITIG_70982	26	0	11023	0.0311383	0.718913	909	-470.74	-472.16	0.0327652	0.0151782	1.13268	4.65999	3.09387	0.00710266	0.156701	1.32673	-0.869213	0.038733	-0.19095	-0.494312	-0.0470133	0.0224961	-0.707029	-0.523887	-0.754366	-0.913774	1.32673			26	UNITIG_4657	895	0	2	1	0.264	-0.0224216	0.0276725	-454.5	1e-05	1e-05	0.418013	0.414265	0.414568			rs1590987	26	0
UNITIG_115610	26	0	20464	0.0311614	0.718913	909	-470.74	-472.186	0.0319143	0.014786	1.12501	4.65871	3.09387	0.00710266	0.156701	1.32673	-0.869213	0.038733	-0.19095	-0.494312	-0.0470133	0.0224961	-0.707029	-0.523887	-0.754366	-0.913774	1.32673			26	UNITIG_4677	896	0	2	1	0.128	-0.025864	0.0375493	-454.592	1e-05	1e-05	0.491128	0.487636	0.487873			rs1593699	26	0
UNITIG_114629	26	0	20202	0.0311936	0.718913	909	-470.74	-471.817	-0.0286896	0.0132946	0.871513	4.65693	3.09387	0.00710266	0.156701	1.32673	-0.869213	0.038733	-0.19095	-0.494312	-0.0470133	0.0224961	-0.707029	-0.523887	-0.754366	-0.913774	1.32673			26	UNITIG_4681	897	0	1	2	0.072	0.00568466	0.0269276	-454.81	1e-05	1e-05	0.83285	0.831521	0.831572			rs1562161	26	0
UNITIG_9201	26	0	1654	0.0312881	0.720035	909	-470.74	-471.827	0.0286615	0.013289	1.0935	4.65171	3.09387	0.00710266	0.156701	1.32673	-0.869213	0.038733	-0.19095	-0.494312	-0.0470133	0.0224961	-0.707029	-0.523887	-0.754366	-0.913774	1.32673			26	UNITIG_4683	898	0	1	2	0.416	-0.00348664	0.0228156	-454.821	1e-05	1e-05	0.878576	0.877603	0.877639			rs1999464	26	0
UNITIG_7110	26	0	1326	0.0313347	0.720035	909	-470.74	-472.166	0.0327079	0.0151693	1.13243	4.64914	3.09387	0.00710266	0.156701	1.32673	-0.869213	0.038733	-0.19095	-0.494312	-0.0470133	0.0224961	-0.707029	-0.523887	-0.754366	-0.913774	1.32673			26	UNITIG_4689	899	0	1	2	0.014	-0.0181876	0.0570625	-454.782	1e-05	1e-05	0.750005	0.748055	0.748137			rs1602002	26	0
UNITIG_65544	26	0	10118	0.0313467	0.720035	909	-470.74	-471.049	0.107249	0.0497438	1.11549	4.64847	3.09387	0.00710266	0.156701	1.32673	-0.869213	0.038733	-0.19095	-0.494312	-0.0470133	0.0224961	-0.707029	-0.523887	-0.754366	-0.913774	1.32673			26	UNITIG_4690	900	0	2	1	0.121	0.008683	0.0211482	-454.748	1e-05	1e-05	0.681479	0.679051	0.679164			rs871145	26	0
UNITIG_99725	26	0	16371	0.031397	0.720389	909	-470.74	-471.794	0.0297099	0.013784	1.06668	4.64571	3.09387	0.00710266	0.156701	1.32673	-0.869213	0.038733	-0.19095	-0.494312	-0.0470133	0.0224961	-0.707029	-0.523887	-0.754366	-0.913774	1.32673			26	UNITIG_4694	901	0	1	2	0.4	0.00442254	0.0221681	-454.813	1e-05	1e-05	0.841916	0.840657	0.840705			rs36349	26	0
UNITIG_6052	26	0	1147	0.0314393	0.720559	909	-470.74	-471.809	-0.0292855	0.0135905	0.92249	4.64339	3.09387	0.00710266	0.156701	1.32673	-0.869213	0.038733	-0.19095	-0.494312	-0.0470133	0.0224961	-0.707029	-0.523887	-0.754366	-0.913774	1.32673			26	UNITIG_4695	902	0	2	1	0.433	0.000682211	0.0225338	-454.833	1e-05	1e-05	0.975854	0.97566	0.975666			rs212281	26	0
UNITIG_105451	26	0	17768	0.0316235	0.722514	909	-470.74	-472.219	0.0311933	0.0144916	1.1094	4.63331	3.09387	0.00710266	0.156701	1.32673	-0.869213	0.038733	-0.19095	-0.494312	-0.0470133	0.0224961	-0.707029	-0.523887	-0.754366	-0.913774	1.32673			26	UNITIG_4696	903	0	2	1	0.46	0.00596539	0.02245	-454.797	1e-05	1e-05	0.790517	0.788865	0.788931			rs1568780	26	0
UNITIG_40555	26	0	6332	0.031654	0.722514	909	-470.74	-472.193	0.0320423	0.0148887	1.12554	4.63164	3.09387	0.00710266	0.156701	1.32673	-0.869213	0.038733	-0.19095	-0.494312	-0.0470133	0.0224961	-0.707029	-0.523887	-0.754366	-0.913774	1.32673			26	UNITIG_4702	904	0	1	2	0.011	0.0791158	0.0654384	-454.091	1e-05	1e-05	0.226978	0.223249	0.223759			rs1836555	26	0
UNITIG_80369	26	0	12605	0.031654	0.722514	909	-470.74	-472.193	0.0320423	0.0148887	1.12554	4.63164	3.09387	0.00710266	0.156701	1.32673	-0.869213	0.038733	-0.19095	-0.494312	-0.0470133	0.0224961	-0.707029	-0.523887	-0.754366	-0.913774	1.32673			26	UNITIG_4707	905	0	2	1	0.044	0.0606764	0.0342876	-453.246	1e-05	1e-05	0.077129	0.0747718	0.0753649			rs3345	26	0
[truncated: 19,768 more rows]
[truncated: 84 more columns]

## Sheet: FIG5
FIG 5D					FIG 5E
[truncated: 9 more rows]
